# Supplementary material for: Bioinformatics-driven discovery of novel EGFR kinase inhibitors as anti-cancer therapeutics: In silico screening and in vitro evaluation
Source: PLoS One. 2024 Apr 16;19(4):e0298326. doi: 10.1371/journal.pone.0298326 (PMC11020408; doi:10.1371/journal.pone.0298326)
Supplement: S1 File — (XLS) [file pone.0298326.s001.xls]

## Sheet: Sheet1
Name	Smiles	Active/Decoy	CLNUMBER	InChI	available	# Confs.	PERCENTSP3	InChI Key	Name	H_acceptor	STEREO	PSA	N_O	pKa_ma	Mol. Index	pKa_mb	B_rotN	Source Database	Color	Pharmacophore Match	Smile		# Tautomers	IDNUMBER	logSw	Score	logD	Pharmacophore-Fit Score	Collection	Saltdata	H_donor	Link	logP
unnamed molecule	FC(F)(F)c4cc(NC(=O)Cn3c1n(nc(n1)c2cc(ccc2)C)c(=O)cc3C)ccc4	active	CL9249	InChI=1S/C22H18F3N5O2/c1-13-5-3-6-15(9-13)20-27-21-29(14(2)10-19(32)30(21)28-20)12-18(31)26-17-8-4-7-16(11-17)22(23,24)25/h3-11H,12H2,1-2H3,(H,26,31)	279	25	18.2	DHFKEBUTAREDRY-UHFFFAOYSA-N	2-[5-METHYL-2-(3-METHYLPHENYL)-7-OXO-4H,7H-[1,2,4]TRIAZOLO[1,5-A]PYRIMIDIN-4-YL]-N-[3-(TRIFLUOROMETHYL)PHENYL]ACETAMIDE	1	ACHIRAL	61.494	7	10.1727	1417	0.8608	6	xan_mwt_logp_selected.ldb	NOT COLORED	(4WKQ) [A] IRE1101	Cc1cccc(-c(nc2N(CC(Nc3cccc(C(F)(F)F)c3)=O)C(C)=C3)nn2C3=O)c1			D475-1490	-4.5748	48.5228	4.7716	48.52	Solid	DC	1	https://www.chemdiv.com/catalog/screening-compounds/compound-D475-1490/	4.7723
unnamed molecule	O=c2n1nc(nc1n(c(c2)C)CC(=O)N4CCN(c3ccccc3)CC4)c5cc(ccc5)C	active	CL9249	InChI=1S/C25H26N6O2/c1-18-7-6-8-20(15-18)24-26-25-30(19(2)16-22(32)31(25)27-24)17-23(33)29-13-11-28(12-14-29)21-9-4-3-5-10-21/h3-10,15-16H,11-14,17H2,1-2H3	237	25	28	CWUBCRQDZPIYIM-UHFFFAOYSA-N	5-METHYL-2-(3-METHYLPHENYL)-4-[2-OXO-2-(4-PHENYLPIPERAZIN-1-YL)ETHYL]-4H,7H-[1,2,4]TRIAZOLO[1,5-A]PYRIMIDIN-7-ONE	1	ACHIRAL	57.998	8	19.5433	1418	3.6285	5	xan_mwt_logp_selected.ldb	NOT COLORED	(4WKQ) [A] IRE1101	Cc1cccc(-c(nc2N(CC(N(CC3)CCN3c3ccccc3)=O)C(C)=C3)nn2C3=O)c1			D475-1481	-3.4717	48.4462	3.2927	48.45	Solid	DC	0	https://www.chemdiv.com/catalog/screening-compounds/compound-D475-1481/	3.2927
unnamed molecule	Clc3cc(NS(=O)(=O)c2sc(c1onc(c1)C(=O)OC)cc2)c(cc3)C	active	CL6304A	InChI=1S/C16H13ClN2O5S2/c1-9-3-4-10(17)7-11(9)19-26(21,22)15-6-5-14(25-15)13-8-12(18-24-13)16(20)23-2/h3-8,19H,1-2H3	186	25	12.5	UTOINWYRKXWILD-UHFFFAOYSA-N	METHYL 5-{5-[(5-CHLORO-2-METHYLPHENYL)SULFAMOYL]THIOPHEN-2-YL}-1,2-OXAZOLE-3-CARBOXYLATE	1	ACHIRAL	83.918	7	7.1906	5611	-6.6031	6	xas_mwt_logp_selected.ldb	NOT COLORED	(4WKQ) [A] IRE1101	Cc(ccc(Cl)c1)c1NS(c1ccc(-c2cc(C(OC)=O)no2)s1)(=O)=O			G310-1775	-4.4413	48.3993	3.6933	48.4	Solid	DC	1	https://www.chemdiv.com/catalog/screening-compounds/compound-G310-1775/	4.1115
unnamed molecule	Fc5ccc(N4CCN(C(=O)Cn3c1n(nc(n1)c2cc(ccc2)C)c(=O)cc3C)CC4)cc5	active	CL9249	InChI=1S/C25H25FN6O2/c1-17-4-3-5-19(14-17)24-27-25-31(18(2)15-22(33)32(25)28-24)16-23(34)30-12-10-29(11-13-30)21-8-6-20(26)7-9-21/h3-9,14-15H,10-13,16H2,1-2H3	205	25	28	ZQSLYVZCCRWLHW-UHFFFAOYSA-N	4-{2-[4-(4-FLUOROPHENYL)PIPERAZIN-1-YL]-2-OXOETHYL}-5-METHYL-2-(3-METHYLPHENYL)-4H,7H-[1,2,4]TRIAZOLO[1,5-A]PYRIMIDIN-7-ONE	1	ACHIRAL	57.998	8	19.5433	1776	5.4863	5	xbs_mwt_logp_selected.ldb	NOT COLORED	(4WKQ) [A] IRE1101	Cc1cccc(-c(nc2N(CC(N(CC3)CCN3c(cc3)ccc3F)=O)C(C)=C3)nn2C3=O)c1			D475-1470	-3.5968	48.3787	3.4433	48.38	Solid	DC	0	https://www.chemdiv.com/catalog/screening-compounds/compound-D475-1470/	3.4434
unnamed molecule	s5c1n(c(=O)c2n(c3c(c2n1)cc(F)cc3)CC(=O)Nc4c(cccc4)C(=O)OCC)cc5	active		InChI=1S/C23H19FN4O4S/c1-2-32-22(31)14-5-3-4-6-16(14)25-18(29)12-28-17-8-7-13(24)11-15(17)19-20(28)21(30)27-9-10-33-23(27)26-19/h3-8,11H,2,9-10,12H2,1H3,(H,25,29)	42	25	21.7	ZWAKTJLMQANPCJ-UHFFFAOYSA-N	ETHYL 2-({2-[9-FLUORO-5-OXO-2,3-DIHYDRO[1,3]THIAZOLO[3',2':1,2]PYRIMIDO[5,4-B]INDOL-6(5H)-YL]ACETYL}AMINO)BENZOATE	9	ACHIRAL	68.152	8	8.4662	377	-1.7115	7	xbm_mwt_logp_selected.ldb	PINK	(4WKQ) [A] IRE1101	CCOC(c(cccc1)c1NC(Cn(c(cc1)c2cc1F)c1c2N=C2SCCN2C1=O)=O)=O			8016-5360	-3.7535	48.3669	3.4701	48.37	Solid	DC	1	https://www.chemdiv.com/catalog/screening-compounds/compound-8016-5360/	3.5059
unnamed molecule	s3c2nc(SCCC)n1c(SCC=C)nnc1c2c4c3COC(C4)(C)C	active	CL1987	InChI=1S/C18H22N4OS3/c1-5-7-24-16-19-15-13(11-9-18(3,4)23-10-12(11)26-15)14-20-21-17(22(14)16)25-8-6-2/h6H,2,5,7-10H2,1,3-4H3	138	25	50	LZTXXGPTHNVEDB-UHFFFAOYSA-N	3-(ALLYLSULFANYL)-10,10-DIMETHYL-5-(PROPYLSULFANYL)-10,11-DIHYDRO-8H-PYRANO[4',3':4,5]THIENO[3,2-E][1,2,4]TRIAZOLO[4,3-C]PYRIMIDINE	1	ACHIRAL	42.993	5	26.2871	801	3.2121	6	xai_mwt_logp_selected.ldb	ORANGE	(4WKQ) [A] IRE1101	CCCSc(n12)nc(sc3c4CC(C)(C)OC3)c4c2nnc1SCC=C			8640-0029	-4.7433	48.3639	4.8068	48.36	Solid	DC	0	https://www.chemdiv.com/catalog/screening-compounds/compound-8640-0029/	4.8068
unnamed molecule	O=c2n1nc(nc1n(c3c2ccc3)CC(=O)NCCCCCC)c4ccccc4	active	CL9249	InChI=1S/C22H27N5O2/c1-2-3-4-8-14-23-19(28)15-26-18-13-9-12-17(18)21(29)27-22(26)24-20(25-27)16-10-6-5-7-11-16/h5-7,10-11H,2-4,8-9,12-15H2,1H3,(H,23,28)	151	25	45.5	LWNCICVASYLLOX-UHFFFAOYSA-N	N-HEXYL-2-{2-OXO-11-PHENYL-181012-TETRAAZATRICYCLO[7.3.0.0{37}]DODECA-3(7)911-TRIEN-8-YL}ACETAMIDE	1	ACHIRAL	63.534	7	14.9153	2579	0.4395	9	xan_mwt_logp_selected.ldb	NOT COLORED	(4WKQ) [A] IRE1101	CCCCCCNC(CN(C1=C2CCC1)c1nc(-c3ccccc3)nn1C2=O)=O			D584-4762	-3.6283	48.274	3.6775	48.27	Solid	DC	1	https://www.chemdiv.com/catalog/screening-compounds/compound-D584-4762/	3.6775
unnamed molecule	o1nc(nc1COc2ccccc2)c3c(OCC(=O)NCC=C)cccc3	active	CL7585A	InChI=1S/C20H19N3O4/c1-2-12-21-18(24)13-26-17-11-7-6-10-16(17)20-22-19(27-23-20)14-25-15-8-4-3-5-9-15/h2-11H,1,12-14H2,(H,21,24)	122	25	15	FEDZAPSDFGRTLJ-UHFFFAOYSA-N	2-{2-[5-(PHENOXYMETHYL)-1,2,4-OXADIAZOL-3-YL]PHENOXY}-N-(PROP-2-EN-1-YL)ACETAMIDE	1	ACHIRAL	70.708	7	13.9196	2664	4.6706	10	xan_mwt_logp_selected.ldb	ORANGE	(4WKQ) [A] IRE1101	C=CCNC(COc(cccc1)c1-c1noc(COc2ccccc2)n1)=O			D619-0579	-3.5163	48.2676	2.8709	48.27	Solid	DC	1	https://www.chemdiv.com/catalog/screening-compounds/compound-D619-0579/	2.8709
unnamed molecule	O=c2n1nc(nc1n(c(c2)C)CC(=O)Nc3c(cc(cc3)C)C)c4cc(ccc4)C	active	CL9249	InChI=1S/C23H23N5O2/c1-14-6-5-7-18(11-14)22-25-23-27(17(4)12-21(30)28(23)26-22)13-20(29)24-19-9-8-15(2)10-16(19)3/h5-12H,13H2,1-4H3,(H,24,29)	230	25	21.7	KXADIUKNWWKKEU-UHFFFAOYSA-N	N-(2,4-DIMETHYLPHENYL)-2-[5-METHYL-2-(3-METHYLPHENYL)-7-OXO-4H,7H-[1,2,4]TRIAZOLO[1,5-A]PYRIMIDIN-4-YL]ACETAMIDE	1	ACHIRAL	60.797	7	12.2184	1419	1.8645	5	xan_mwt_logp_selected.ldb	NOT COLORED	(4WKQ) [A] IRE1101	Cc1cccc(-c(nc2N(CC(Nc3c(C)cc(C)cc3)=O)C(C)=C3)nn2C3=O)c1			D475-1502	-4.2616	48.2651	4.2117	48.27	Solid	DC	1	https://www.chemdiv.com/catalog/screening-compounds/compound-D475-1502/	4.2117
unnamed molecule	s4c(c2nn1c(=O)cc(n(c1n2)CC(=O)Nc3ccc(cc3)C)C)ccc4	active	CL9249	InChI=1S/C19H17N5O2S/c1-12-5-7-14(8-6-12)20-16(25)11-23-13(2)10-17(26)24-19(23)21-18(22-24)15-4-3-9-27-15/h3-10H,11H2,1-2H3,(H,20,25)	176	25	15.8	BLODFRXYAJVDBR-UHFFFAOYSA-N	2-[5-METHYL-7-OXO-2-(THIOPHEN-2-YL)-4H,7H-[1,2,4]TRIAZOLO[1,5-A]PYRIMIDIN-4-YL]-N-(4-METHYLPHENYL)ACETAMIDE	1	ACHIRAL	62.513	7	12.4571	1786	1.4559	5	xbs_mwt_logp_selected.ldb	NOT COLORED	(4WKQ) [A] IRE1101	Cc(cc1)ccc1NC(CN(c1nc(-c2cccs2)nn11)C(C)=CC1=O)=O			D475-1634	-3.7096	48.2545	3.5035	48.25	Solid	DC	1	https://www.chemdiv.com/catalog/screening-compounds/compound-D475-1634/	3.5035
unnamed molecule	s1c(oc4c1cc(N(S(=O)(=O)c2ccccc2)C(=O)c3ccc(OC)cc3)c5c4cccc5)=O	active	CL4745A	InChI=1S/C25H17NO6S2/c1-31-17-13-11-16(12-14-17)24(27)26(34(29,30)18-7-3-2-4-8-18)21-15-22-23(32-25(28)33-22)20-10-6-5-9-19(20)21/h2-15H,1H3	136	25	4	FKTLGVWVEFSNIX-UHFFFAOYSA-N	N-(BENZENESULFONYL)-4-METHOXY-N-{2-OXO-2H-NAPHTHO[2,1-D][1,3]OXATHIOL-5-YL}BENZAMIDE	11	ACHIRAL	74.274	7	33.286	5743	-17.1993	6	xae_mwt_logp_selected.ldb	NOT COLORED	(4WKQ) [A] IRE1101	COc(cc1)ccc1C(N(c(c1ccccc11)cc(S2)c1OC2=O)S(c1ccccc1)(=O)=O)=O			6807-1912	-4.9682	48.2398	4.9882	48.24	Solid	DC	0	https://www.chemdiv.com/catalog/screening-compounds/compound-6807-1912/	4.9882
unnamed molecule	s1c(oc4c1cc(N(S(=O)(=O)c2ccccc2)C(=O)c3ccc(OC)cc3)c5c4cccc5)=O	active	CL4745A	InChI=1S/C25H17NO6S2/c1-31-17-13-11-16(12-14-17)24(27)26(34(29,30)18-7-3-2-4-8-18)21-15-22-23(32-25(28)33-22)20-10-6-5-9-19(20)21/h2-15H,1H3	136	25	4	FKTLGVWVEFSNIX-UHFFFAOYSA-N	N-(BENZENESULFONYL)-4-METHOXY-N-{2-OXO-2H-NAPHTHO[2,1-D][1,3]OXATHIOL-5-YL}BENZAMIDE	11	ACHIRAL	74.274	7	33.286	5743	-17.1993	6	xae_mwt_logp_selected.ldb	NOT COLORED	(4WKQ) [A] IRE1101	COc(cc1)ccc1C(N(c(c1ccccc11)cc(S2)c1OC2=O)S(c1ccccc1)(=O)=O)=O			6807-1912	-4.9682	48.2398	4.9882	48.24	Solid	DC	0	https://www.chemdiv.com/catalog/screening-compounds/compound-6807-1912/	4.9882
unnamed molecule	Fc5cc2c(n(c1c(=O)n(cnc12)Cc3ccccc3)CC(=O)Nc4c(cc(cc4)C)C)cc5	active	CL3562A	InChI=1S/C27H23FN4O2/c1-17-8-10-22(18(2)12-17)30-24(33)15-32-23-11-9-20(28)13-21(23)25-26(32)27(34)31(16-29-25)14-19-6-4-3-5-7-19/h3-13,16H,14-15H2,1-2H3,(H,30,33)	122	25	14.8	CFBPUHZIHFOPLS-UHFFFAOYSA-N	2-{3-BENZYL-8-FLUORO-4-OXO-3H,4H,5H-PYRIMIDO[5,4-B]INDOL-5-YL}-N-(2,4-DIMETHYLPHENYL)ACETAMIDE	1	ACHIRAL	47.38	6	12.0127	4907	-1.8819	6	xaq_mwt_logp_selected.ldb	NOT COLORED	(4WKQ) [A] IRE1101	Cc(cc1)cc(C)c1NC(Cn(c(cc1)c2cc1F)c1c2N=CN(Cc2ccccc2)C1=O)=O			F394-0270	-4.3838	48.2124	4.6199	48.21	Solid	DC	1	https://www.chemdiv.com/catalog/screening-compounds/compound-F394-0270/	4.6199
unnamed molecule	O=c2n1nc(nc1n(c(c2)C)CC(=O)Nc3ccc(cc3)C)c4cc(ccc4)C	active	CL9249	InChI=1S/C22H21N5O2/c1-14-7-9-18(10-8-14)23-19(28)13-26-16(3)12-20(29)27-22(26)24-21(25-27)17-6-4-5-15(2)11-17/h4-12H,13H2,1-3H3,(H,23,28)	222	25	18.2	IAOFWGQBGLZGLC-UHFFFAOYSA-N	2-[5-METHYL-2-(3-METHYLPHENYL)-7-OXO-4H,7H-[1,2,4]TRIAZOLO[1,5-A]PYRIMIDIN-4-YL]-N-(4-METHYLPHENYL)ACETAMIDE	1	ACHIRAL	61.494	7	12.4571	1782	1.4559	5	xbs_mwt_logp_selected.ldb	NOT COLORED	(4WKQ) [A] IRE1101	Cc(cc1)ccc1NC(CN(c1nc(-c2cc(C)ccc2)nn11)C(C)=CC1=O)=O			D475-1512	-4.233	48.205	4.1524	48.2	Solid	DC	1	https://www.chemdiv.com/catalog/screening-compounds/compound-D475-1512/	4.1524
unnamed molecule	O=c2n1nc(nc1n(c(c2)C)CC(=O)N4CCN(c3ccccc3)CC4)c5c(cccc5)C	active	CL9249	InChI=1S/C25H26N6O2/c1-18-8-6-7-11-21(18)24-26-25-30(19(2)16-22(32)31(25)27-24)17-23(33)29-14-12-28(13-15-29)20-9-4-3-5-10-20/h3-11,16H,12-15,17H2,1-2H3	87	25	28	JEKJOTWGDUHSRH-UHFFFAOYSA-N	5-METHYL-2-(2-METHYLPHENYL)-4-[2-OXO-2-(4-PHENYLPIPERAZIN-1-YL)ETHYL]-4H,7H-[1,2,4]TRIAZOLO[1,5-A]PYRIMIDIN-7-ONE	1	ACHIRAL	57.998	8	19.5433	1409	3.6285	5	xan_mwt_logp_selected.ldb	NOT COLORED	(4WKQ) [A] IRE1101	Cc(cccc1)c1-c(nc1N(CC(N(CC2)CCN2c2ccccc2)=O)C(C)=C2)nn1C2=O			D475-1420	-3.3275	48.1918	3.0068	48.19	Solid	DC	0	https://www.chemdiv.com/catalog/screening-compounds/compound-D475-1420/	3.0069
unnamed molecule	s1c(oc4c1cc(N(S(=O)(=O)c2ccc(cc2)CC)C(=O)c3ccncc3)c5c4cccc5)=O	active	CL4745A	InChI=1S/C25H18N2O5S2/c1-2-16-7-9-18(10-8-16)34(30,31)27(24(28)17-11-13-26-14-12-17)21-15-22-23(32-25(29)33-22)20-6-4-3-5-19(20)21/h3-15H,2H2,1H3	131	25	8	DSAQNZINRHVRSH-UHFFFAOYSA-N	N-(4-ETHYLBENZENESULFONYL)-N-{2-OXO-2H-NAPHTHO[2,1-D][1,3]OXATHIOL-5-YL}PYRIDINE-4-CARBOXAMIDE	11	ACHIRAL	76.158	7	26.4391	5664	2.3506	6	xae_mwt_logp_selected.ldb	NOT COLORED	(4WKQ) [A] IRE1101	CCc(cc1)ccc1S(N(C(c1ccncc1)=O)c(c1ccccc11)cc(S2)c1OC2=O)(=O)=O			6807-0737	-4.895	48.181	4.8725	48.18	Solid	DC	0	https://www.chemdiv.com/catalog/screening-compounds/compound-6807-0737/	4.8725
unnamed molecule	s1c(oc4c1cc(N(S(=O)(=O)c2ccc(cc2)CC)C(=O)c3ccncc3)c5c4cccc5)=O	active	CL4745A	InChI=1S/C25H18N2O5S2/c1-2-16-7-9-18(10-8-16)34(30,31)27(24(28)17-11-13-26-14-12-17)21-15-22-23(32-25(29)33-22)20-6-4-3-5-19(20)21/h3-15H,2H2,1H3	131	25	8	DSAQNZINRHVRSH-UHFFFAOYSA-N	N-(4-ETHYLBENZENESULFONYL)-N-{2-OXO-2H-NAPHTHO[2,1-D][1,3]OXATHIOL-5-YL}PYRIDINE-4-CARBOXAMIDE	11	ACHIRAL	76.158	7	26.4391	5664	2.3506	6	xae_mwt_logp_selected.ldb	NOT COLORED	(4WKQ) [A] IRE1101	CCc(cc1)ccc1S(N(C(c1ccncc1)=O)c(c1ccccc11)cc(S2)c1OC2=O)(=O)=O			6807-0737	-4.895	48.181	4.8725	48.18	Solid	DC	0	https://www.chemdiv.com/catalog/screening-compounds/compound-6807-0737/	4.8725
unnamed molecule	s1c(oc4c1cc(N(S(=O)(=O)c2c(cc(cc2)C)C)C(=O)c3cnccc3)c5c4cccc5)=O	active	CL4745A	InChI=1S/C25H18N2O5S2/c1-15-9-10-22(16(2)12-15)34(30,31)27(24(28)17-6-5-11-26-14-17)20-13-21-23(32-25(29)33-21)19-8-4-3-7-18(19)20/h3-14H,1-2H3	129	25	8	XMLVZXJNHNMCDY-UHFFFAOYSA-N	N-(2,4-DIMETHYLBENZENESULFONYL)-N-{2-OXO-2H-NAPHTHO[2,1-D][1,3]OXATHIOL-5-YL}PYRIDINE-3-CARBOXAMIDE	11	ACHIRAL	76.248	7	27.1182	3639	1.6832	5	xbj_mwt_logp_selected.ldb	NOT COLORED	(4WKQ) [A] IRE1101	Cc(cc1)cc(C)c1S(N(C(c1cnccc1)=O)c(c1ccccc11)cc(S2)c1OC2=O)(=O)=O			6807-0718	-4.6926	48.1808	4.7672	48.18	Solid	DC	0	https://www.chemdiv.com/catalog/screening-compounds/compound-6807-0718/	4.7672
unnamed molecule	Clc5cc(Cl)cc(c2n1nc(sc1nn2)c4cn3nnnc3cc4)c5	active		InChI=1S/C14H6Cl2N8S/c15-9-3-8(4-10(16)5-9)12-18-19-14-24(12)20-13(25-14)7-1-2-11-17-21-22-23(11)6-7/h1-6H	11	9	0	QWNZGGXFNIJCPL-UHFFFAOYSA-N	3-(3,5-DICHLOROPHENYL)-6-[1,2,3,4]TETRAAZOLO[1,5-A]PYRIDIN-6-YL[1,2,4]TRIAZOLO[3,4-B][1,3,4]THIADIAZOLE	6	ACHIRAL	70.174	8	14	6560	-3.1261	2	xah_mwt_logp_selected.ldb	NOT COLORED	(4WKQ) [A] IRE1101	Clc1cc(-c2nnc3sc(-c4cn5nnnc5cc4)nn23)cc(Cl)c1			8020-3134	-3.5141	48.1738	3.1659	48.17	Solid	DC	0	https://www.chemdiv.com/catalog/screening-compounds/compound-8020-3134/	3.1659
unnamed molecule	s1c(oc4c1cc(N(S(=O)(=O)c2ccc(cc2)CC)C(=O)c3ccccc3)c5c4cccc5)=O	active	CL4745A	InChI=1S/C26H19NO5S2/c1-2-17-12-14-19(15-13-17)34(30,31)27(25(28)18-8-4-3-5-9-18)22-16-23-24(32-26(29)33-23)21-11-7-6-10-20(21)22/h3-16H,2H2,1H3	136	25	7.7	PUNDJJQYBLDIBX-UHFFFAOYSA-N	N-(4-ETHYLBENZENESULFONYL)-N-{2-OXO-2H-NAPHTHO[2,1-D][1,3]OXATHIOL-5-YL}BENZAMIDE	10	ACHIRAL	66.73	6	26.4391	6361	-16.1287	6	xae_mwt_logp_selected.ldb	NOT COLORED	(4WKQ) [A] IRE1101	CCc(cc1)ccc1S(N(C(c1ccccc1)=O)c(c1ccccc11)cc(S2)c1OC2=O)(=O)=O			6807-0699	-5.7477	48.1661	6.0165	48.17	Solid	DC	0	https://www.chemdiv.com/catalog/screening-compounds/compound-6807-0699/	6.0165
unnamed molecule	s1c(oc4c1cc(N(S(=O)(=O)c2ccc(cc2)CC)C(=O)c3ccccc3)c5c4cccc5)=O	active	CL4745A	InChI=1S/C26H19NO5S2/c1-2-17-12-14-19(15-13-17)34(30,31)27(25(28)18-8-4-3-5-9-18)22-16-23-24(32-26(29)33-23)21-11-7-6-10-20(21)22/h3-16H,2H2,1H3	136	25	7.7	PUNDJJQYBLDIBX-UHFFFAOYSA-N	N-(4-ETHYLBENZENESULFONYL)-N-{2-OXO-2H-NAPHTHO[2,1-D][1,3]OXATHIOL-5-YL}BENZAMIDE	10	ACHIRAL	66.73	6	26.4391	6361	-16.1287	6	xae_mwt_logp_selected.ldb	NOT COLORED	(4WKQ) [A] IRE1101	CCc(cc1)ccc1S(N(C(c1ccccc1)=O)c(c1ccccc11)cc(S2)c1OC2=O)(=O)=O			6807-0699	-5.7477	48.1661	6.0165	48.17	Solid	DC	0	https://www.chemdiv.com/catalog/screening-compounds/compound-6807-0699/	6.0165
unnamed molecule	s1c(oc4c1cc(N(S(=O)(=O)c2ccc(cc2)C(C)(C)C)C(=O)c3ccncc3)c5c4cccc5)=O	active	CL4745A	InChI=1S/C27H22N2O5S2/c1-27(2,3)18-8-10-19(11-9-18)36(32,33)29(25(30)17-12-14-28-15-13-17)22-16-23-24(34-26(31)35-23)21-7-5-4-6-20(21)22/h4-16H,1-3H3	146	25	14.8	RLPBNGZMMVTHBO-UHFFFAOYSA-N	N-(4-TERT-BUTYLBENZENESULFONYL)-N-{2-OXO-2H-NAPHTHO[2,1-D][1,3]OXATHIOL-5-YL}PYRIDINE-4-CARBOXAMIDE	11	ACHIRAL	76.158	7	30.1735	6617	2.3506	6	xae_mwt_logp_selected.ldb	NOT COLORED	(4WKQ) [A] IRE1101	CC(C)(C)c(cc1)ccc1S(N(C(c1ccncc1)=O)c(c1ccccc11)cc(S2)c1OC2=O)(=O)=O			6807-0739	-5.7748	48.1588	5.7363	48.16	Solid	DC	0	https://www.chemdiv.com/catalog/screening-compounds/compound-6807-0739/	5.7363
unnamed molecule	s1c(oc4c1cc(N(S(=O)(=O)c2ccc(cc2)C(C)(C)C)C(=O)c3ccncc3)c5c4cccc5)=O	active	CL4745A	InChI=1S/C27H22N2O5S2/c1-27(2,3)18-8-10-19(11-9-18)36(32,33)29(25(30)17-12-14-28-15-13-17)22-16-23-24(34-26(31)35-23)21-7-5-4-6-20(21)22/h4-16H,1-3H3	146	25	14.8	RLPBNGZMMVTHBO-UHFFFAOYSA-N	N-(4-TERT-BUTYLBENZENESULFONYL)-N-{2-OXO-2H-NAPHTHO[2,1-D][1,3]OXATHIOL-5-YL}PYRIDINE-4-CARBOXAMIDE	11	ACHIRAL	76.158	7	30.1735	6617	2.3506	6	xae_mwt_logp_selected.ldb	NOT COLORED	(4WKQ) [A] IRE1101	CC(C)(C)c(cc1)ccc1S(N(C(c1ccncc1)=O)c(c1ccccc11)cc(S2)c1OC2=O)(=O)=O			6807-0739	-5.7748	48.1588	5.7363	48.16	Solid	DC	0	https://www.chemdiv.com/catalog/screening-compounds/compound-6807-0739/	5.7363
unnamed molecule	s1c(oc4c1cc(N(S(=O)(=O)c2c(c(cc(c2C)C)C)C)C(=O)c3cnccc3)c5c4cccc5)=O	active	CL4745A	InChI=1S/C27H22N2O5S2/c1-15-12-16(2)18(4)25(17(15)3)36(32,33)29(26(30)19-8-7-11-28-14-19)22-13-23-24(34-27(31)35-23)21-10-6-5-9-20(21)22/h5-14H,1-4H3	130	25	14.8	YDOZWFIXKRJNTG-UHFFFAOYSA-N	N-{2-OXO-2H-NAPHTHO[2,1-D][1,3]OXATHIOL-5-YL}-N-(2,3,5,6-TETRAMETHYLBENZENESULFONYL)PYRIDINE-3-CARBOXAMIDE	11	ACHIRAL	76.248	7	26.7524	6560	1.6832	5	xae_mwt_logp_selected.ldb	NOT COLORED	(4WKQ) [A] IRE1101	Cc1c(C)c(S(N(C(c2cnccc2)=O)c(c2ccccc22)cc(S3)c2OC3=O)(=O)=O)c(C)c(C)c1			6807-0722	-5.6161	48.1583	5.587	48.16	Solid	DC	0	https://www.chemdiv.com/catalog/screening-compounds/compound-6807-0722/	5.587
unnamed molecule	s1c(oc4c1cc(N(S(=O)(=O)c2ccc(cc2)CC)C(=O)c3cnccc3)c5c4cccc5)=O	active	CL4745A	InChI=1S/C25H18N2O5S2/c1-2-16-9-11-18(12-10-16)34(30,31)27(24(28)17-6-5-13-26-15-17)21-14-22-23(32-25(29)33-22)20-8-4-3-7-19(20)21/h3-15H,2H2,1H3	128	25	8	PTQDQJPJMPQYJL-UHFFFAOYSA-N	N-(4-ETHYLBENZENESULFONYL)-N-{2-OXO-2H-NAPHTHO[2,1-D][1,3]OXATHIOL-5-YL}PYRIDINE-3-CARBOXAMIDE	11	ACHIRAL	76.248	7	26.4391	5673	1.6832	6	xae_mwt_logp_selected.ldb	ORANGE	(4WKQ) [A] IRE1101	CCc(cc1)ccc1S(N(C(c1cnccc1)=O)c(c1ccccc11)cc(S2)c1OC2=O)(=O)=O			6807-0715	-4.6935	48.1583	4.8289	48.16	Solid	DC	0	https://www.chemdiv.com/catalog/screening-compounds/compound-6807-0715/	4.8289
unnamed molecule	s1c(oc4c1cc(N(S(=O)(=O)c2c(c(cc(c2C)C)C)C)C(=O)c3cnccc3)c5c4cccc5)=O	active	CL4745A	InChI=1S/C27H22N2O5S2/c1-15-12-16(2)18(4)25(17(15)3)36(32,33)29(26(30)19-8-7-11-28-14-19)22-13-23-24(34-27(31)35-23)21-10-6-5-9-20(21)22/h5-14H,1-4H3	130	25	14.8	YDOZWFIXKRJNTG-UHFFFAOYSA-N	N-{2-OXO-2H-NAPHTHO[2,1-D][1,3]OXATHIOL-5-YL}-N-(2,3,5,6-TETRAMETHYLBENZENESULFONYL)PYRIDINE-3-CARBOXAMIDE	11	ACHIRAL	76.248	7	26.7524	6560	1.6832	5	xae_mwt_logp_selected.ldb	NOT COLORED	(4WKQ) [A] IRE1101	Cc1c(C)c(S(N(C(c2cnccc2)=O)c(c2ccccc22)cc(S3)c2OC3=O)(=O)=O)c(C)c(C)c1			6807-0722	-5.6161	48.1583	5.587	48.16	Solid	DC	0	https://www.chemdiv.com/catalog/screening-compounds/compound-6807-0722/	5.587
unnamed molecule	s1c(oc4c1cc(N(S(=O)(=O)c2ccc(cc2)CC)C(=O)c3cnccc3)c5c4cccc5)=O	active	CL4745A	InChI=1S/C25H18N2O5S2/c1-2-16-9-11-18(12-10-16)34(30,31)27(24(28)17-6-5-13-26-15-17)21-14-22-23(32-25(29)33-22)20-8-4-3-7-19(20)21/h3-15H,2H2,1H3	128	25	8	PTQDQJPJMPQYJL-UHFFFAOYSA-N	N-(4-ETHYLBENZENESULFONYL)-N-{2-OXO-2H-NAPHTHO[2,1-D][1,3]OXATHIOL-5-YL}PYRIDINE-3-CARBOXAMIDE	11	ACHIRAL	76.248	7	26.4391	5673	1.6832	6	xae_mwt_logp_selected.ldb	ORANGE	(4WKQ) [A] IRE1101	CCc(cc1)ccc1S(N(C(c1cnccc1)=O)c(c1ccccc11)cc(S2)c1OC2=O)(=O)=O			6807-0715	-4.6935	48.1583	4.8289	48.16	Solid	DC	0	https://www.chemdiv.com/catalog/screening-compounds/compound-6807-0715/	4.8289
unnamed molecule	Clc5c(c(NC(=O)Cn3c1n(nc(n1)c2ccccc2)c(=O)c4c3ccc4)ccc5)C	active	CL9249	InChI=1S/C23H20ClN5O2/c1-14-17(24)10-6-11-18(14)25-20(30)13-28-19-12-5-9-16(19)22(31)29-23(28)26-21(27-29)15-7-3-2-4-8-15/h2-4,6-8,10-11H,5,9,12-13H2,1H3,(H,25,30)	70	25	21.7	JHPJOYMNSPVJGR-UHFFFAOYSA-N	N-(3-CHLORO-2-METHYLPHENYL)-2-{2-OXO-11-PHENYL-181012-TETRAAZATRICYCLO[7.3.0.0{37}]DODECA-3(7)911-TRIEN-8-YL}ACETAMIDE	1	ACHIRAL	61.401	7	10.4608	2575	-0.746	5	xan_mwt_logp_selected.ldb	NOT COLORED	(4WKQ) [A] IRE1101	Cc(c(NC(CN(C1=C2CCC1)c1nc(-c3ccccc3)nn1C2=O)=O)ccc1)c1Cl			D584-4743	-4.3767	48.1559	4.3281	48.16	Solid	DC	1	https://www.chemdiv.com/catalog/screening-compounds/compound-D584-4743/	4.3285
unnamed molecule	Clc5cc(NC(=O)Cn3c1n(nc(n1)c2ccc(cc2)C)c(=O)c4c3ccc4)ccc5	active	CL9249	InChI=1S/C23H20ClN5O2/c1-14-8-10-15(11-9-14)21-26-23-28(13-20(30)25-17-5-2-4-16(24)12-17)19-7-3-6-18(19)22(31)29(23)27-21/h2,4-5,8-12H,3,6-7,13H2,1H3,(H,25,30)	150	25	21.7	VDZIOISMMJQCMI-UHFFFAOYSA-N	N-(3-CHLOROPHENYL)-2-[11-(4-METHYLPHENYL)-2-OXO-181012-TETRAAZATRICYCLO[7.3.0.0{37}]DODECA-3(7)911-TRIEN-8-YL]ACETAMIDE	1	ACHIRAL	62.099	7	10.6994	2583	-0.7514	5	xan_mwt_logp_selected.ldb	NOT COLORED	(4WKQ) [A] IRE1101	Cc(cc1)ccc1-c(nc1N(CC(Nc2cccc(Cl)c2)=O)C2=C3CCC2)nn1C3=O			D584-4823	-4.6957	48.1556	4.8029	48.16	Solid	DC	1	https://www.chemdiv.com/catalog/screening-compounds/compound-D584-4823/	4.8031
unnamed molecule	s4c(c2nn1c(=O)cc(n(c1n2)CC(=O)Nc3ccc(F)cc3)C)ccc4	active	CL9249	InChI=1S/C18H14FN5O2S/c1-11-9-16(26)24-18(21-17(22-24)14-3-2-8-27-14)23(11)10-15(25)20-13-6-4-12(19)5-7-13/h2-9H,10H2,1H3,(H,20,25)	110	25	11.1	WADPTDWBZNGVKI-UHFFFAOYSA-N	N-(4-FLUOROPHENYL)-2-[5-METHYL-7-OXO-2-(THIOPHEN-2-YL)-4H,7H-[1,2,4]TRIAZOLO[1,5-A]PYRIMIDIN-4-YL]ACETAMIDE	1	ACHIRAL	62.513	7	10.7814	1424	0.883	5	xan_mwt_logp_selected.ldb	NOT COLORED	(4WKQ) [A] IRE1101	CC(N(CC(Nc(cc1)ccc1F)=O)c1nc(-c2cccs2)nn11)=CC1=O			D475-1614	-3.2592	48.1455	3.109	48.15	Solid	DC	1	https://www.chemdiv.com/catalog/screening-compounds/compound-D475-1614/	3.1092
unnamed molecule	s1c4ncccc4nc1c3cc(NC(=O)Cc2ccccc2)ccc3	active	CL4609	InChI=1S/C20H15N3OS/c24-18(12-14-6-2-1-3-7-14)22-16-9-4-8-15(13-16)19-23-17-10-5-11-21-20(17)25-19/h1-11,13H,12H2,(H,22,24)	2	25	5	UTWJBJOTUYAHEH-UHFFFAOYSA-N	2-PHENYL-N-(3-{[1,3]THIAZOLO[5,4-B]PYRIDIN-2-YL}PHENYL)ACETAMIDE	4	ACHIRAL	41.971	4	12.5956	2384	2.5499	5	xbt_mwt_logp_selected.ldb	YELLOW	(4WKQ) [A] IRE1101	O=C(Cc1ccccc1)Nc1cccc(-c2nc3cccnc3s2)c1			E153-0119	-4.4935	48.1327	4.3601	48.13	Solid	DC	1	https://www.chemdiv.com/catalog/screening-compounds/compound-E153-0119/	4.3601
unnamed molecule	Clc1cc(ccc1)[C@@H](Nc2ccc(OC)cc2)c3oc(nn3)c4cc(F)ccc4	active	CL5151A	InChI=1S/C22H17ClFN3O2/c1-28-19-10-8-18(9-11-19)25-20(14-4-2-6-16(23)12-14)22-27-26-21(29-22)15-5-3-7-17(24)13-15/h2-13,20,25H,1H3/t20-/m1/s1	78	25	9.1	YSGUKGZLBVXWER-HXUWFJFHSA-N	N-[(3-CHLOROPHENYL)[5-(3-FLUOROPHENYL)-1,3,4-OXADIAZOL-2-YL]METHYL]-4-METHOXYANILINE	2	RACEMIC MIXTURE	47.613	5	17.592	3138	-1.4897	6	xaj_mwt_logp_selected.ldb	BROWN	(4WKQ) [A] IRE1101	COc(cc1)ccc1NC(c1nnc(-c2cc(F)ccc2)o1)c1cccc(Cl)c1			C301-7335	-6.2294	48.1308	5.5838	48.13	Solid	DC	1	https://www.chemdiv.com/catalog/screening-compounds/compound-C301-7335/	5.5838
unnamed molecule	Fc1c(cccc1)Cn2nc3n(c2=O)c4c(c(=O)n3CCC(C)C)ccc(c4)C(=O)NCC(C)C	active	CL8220A	InChI=1S/C26H30FN5O3/c1-16(2)11-12-30-24(34)20-10-9-18(23(33)28-14-17(3)4)13-22(20)32-25(30)29-31(26(32)35)15-19-7-5-6-8-21(19)27/h5-10,13,16-17H,11-12,14-15H2,1-4H3,(H,28,33)	160	25	38.5	ZEQQRYJLMCITHX-UHFFFAOYSA-N	2-[(2-FLUOROPHENYL)METHYL]-4-(3-METHYLBUTYL)-N-(2-METHYLPROPYL)-1,5-DIOXO-1H,2H,4H,5H-[1,2,4]TRIAZOLO[4,3-A]QUINAZOLINE-8-CARBOXAMIDE	1	ACHIRAL	72.87	8	14.295	6917	-1.7699	9	xaq_mwt_logp_selected.ldb	NOT COLORED	(4WKQ) [A] IRE1101	CC(C)CCN(C(N1c2c3ccc(C(NCC(C)C)=O)c2)=NN(Cc(cccc2)c2F)C1=O)C3=O			F471-0461	-4.1891	48.1279	4.4769	48.13	Solid	DC	1	https://www.chemdiv.com/catalog/screening-compounds/compound-F471-0461/	4.4769
unnamed molecule	O=c1n(c(=O)c2c(n1C)c3n(c2)c5c(N[C@@H]3c4cc(OCC)c(O)cc4)cccc5)C	active	CL7377	InChI=1S/C23H22N4O4/c1-4-31-18-11-13(9-10-17(18)28)19-21-20-14(22(29)26(3)23(30)25(20)2)12-27(21)16-8-6-5-7-15(16)24-19/h5-12,19,24,28H,4H2,1-3H3/t19-/m1/s1	32	25	21	YFBZFSAHDYZTGT-LJQANCHMSA-N	6-(3-ETHOXY-4-HYDROXYPHENYL)-7,9-DIMETHYL-6,7-DIHYDROPYRIMIDO[4',5':3,4]PYRROLO[1,2-A]QUINOXALINE-8,10(5H,9H)-DIONE	2	RACEMIC MIXTURE	69.347	8	9.2881	5990	-1.0776	3	xam_mwt_logp_selected.ldb	ORANGE	(4WKQ) [A] IRE1101	CCOc(cc(C1Nc(cccc2)c2-n(cc2C(N3C)=O)c1c2N(C)C3=O)cc1)c1O			D359-0394	-3.5037	48.1276	3.382	48.13	Solid	DC	2	https://www.chemdiv.com/catalog/screening-compounds/compound-D359-0394/	3.3876
unnamed molecule	Brc4cc(F)c(NC(=O)[C@@H](n2n1c(nc(=O)cc1C)c3c2cccc3)CC)cc4	active	CL4202	InChI=1S/C21H18BrFN4O2/c1-3-17(21(29)24-16-9-8-13(22)11-15(16)23)27-18-7-5-4-6-14(18)20-25-19(28)10-12(2)26(20)27/h4-11,17H,3H2,1-2H3,(H,24,29)/t17-/m0/s1	4	21	19	WFYWSVSXQANREX-KRWDZBQOSA-N	N-(4-BROMO-2-FLUOROPHENYL)-2-{4-METHYL-2-OXO-2H,6H-PYRIMIDO[1,2-B]INDAZOL-6-YL}BUTANAMIDE	5	RACEMIC MIXTURE	50.002	6	8.8779	344	0.8224	5	xao_mwt_logp_selected.ldb	NOT COLORED	(4WKQ) [A] IRE1101	CCC(C(Nc(ccc(Br)c1)c1F)=O)N(c(cccc1)c1C1=N2)N1C(C)=CC2=O			E005-0716	-4.2637	48.1123	4.1299	48.11	Solid	DC	1	https://www.chemdiv.com/catalog/screening-compounds/compound-E005-0716/	4.1441
unnamed molecule	Fc4c(NC(=O)[C@@H](n2n1c(nc(=O)cc1C)c3c2cccc3)CC)ccc(F)c4	active	CL4202	InChI=1S/C21H18F2N4O2/c1-3-17(21(29)24-16-9-8-13(22)11-15(16)23)27-18-7-5-4-6-14(18)20-25-19(28)10-12(2)26(20)27/h4-11,17H,3H2,1-2H3,(H,24,29)/t17-/m0/s1	2	21	19	XFZSZJMWZMCIQQ-KRWDZBQOSA-N	N-(2,4-DIFLUOROPHENYL)-2-{4-METHYL-2-OXO-2H,6H-PYRIMIDO[1,2-B]INDAZOL-6-YL}BUTANAMIDE	5	RACEMIC MIXTURE	50.002	6	8.8779	341	0.8224	5	xao_mwt_logp_selected.ldb	ORANGE	(4WKQ) [A] IRE1101	CCC(C(Nc(ccc(F)c1)c1F)=O)N(c(cccc1)c1C1=N2)N1C(C)=CC2=O			E005-0696	-3.9601	48.1108	3.3653	48.11	Solid	DC	1	https://www.chemdiv.com/catalog/screening-compounds/compound-E005-0696/	3.3795
unnamed molecule	s1c(oc3c1cc(N(S(=O)(=O)c2c(cc(F)cc2)C)C(=O)C)c4c3cccc4)=O	active	CL4745A	InChI=1S/C20H14FNO5S2/c1-11-9-13(21)7-8-18(11)29(25,26)22(12(2)23)16-10-17-19(27-20(24)28-17)15-6-4-3-5-14(15)16/h3-10H,1-2H3	7	25	10	GQNNRBVNMOJYOF-UHFFFAOYSA-N	N-(4-FLUORO-2-METHYLBENZENESULFONYL)-N-{2-OXO-2H-NAPHTHO[2,1-D][1,3]OXATHIOL-5-YL}ACETAMIDE	10	ACHIRAL	67.47	6	21.2153	3649	-15.4431	4	xbj_mwt_logp_selected.ldb	YELLOW	(4WKQ) [A] IRE1101	CC(N(c(c1ccccc11)cc(S2)c1OC2=O)S(c(cc1)c(C)cc1F)(=O)=O)=O			6807-0890	-4.2479	48.1014	4.0729	48.1	Solid	DC	0	https://www.chemdiv.com/catalog/screening-compounds/compound-6807-0890/	4.0729
unnamed molecule	S(c2nc(c1occc1)cc(n2)C(F)(F)F)CC(=O)N3CCC(CC3)C	active	CL1325	InChI=1S/C17H18F3N3O2S/c1-11-4-6-23(7-5-11)15(24)10-26-16-21-12(13-3-2-8-25-13)9-14(22-16)17(18,19)20/h2-3,8-9,11H,4-7,10H2,1H3	2	25	47.06	CYKPWNNUDUEQJU-UHFFFAOYSA-N	2-{[4-(FURAN-2-YL)-6-(TRIFLUOROMETHYL)PYRIMIDIN-2-YL]SULFANYL}-1-(4-METHYLPIPERIDIN-1-YL)ETHAN-1-ONE	6	ACHIRAL	41.959	5	17.8385	2816	0.8204	6	xbj_mwt_logp_selected.ldb	YELLOW	(4WKQ) [A] IRE1101	CC(CC1)CCN1C(CSc1nc(-c2ccco2)cc(C(F)(F)F)n1)=O			6466-0835	-3.8358	48.1009	3.8087	48.1	Solid	DC	0	https://www.chemdiv.com/catalog/screening-compounds/compound-6466-0835/	3.8087
unnamed molecule	Clc4ccc(OC(C(=O)Nc3c(ccc(c1oc2c(n1)nccc2)c3)C)(C)C)cc4	active	CL0711B	InChI=1S/C23H20ClN3O3/c1-14-6-7-15(21-27-20-19(29-21)5-4-12-25-20)13-18(14)26-22(28)23(2,3)30-17-10-8-16(24)9-11-17/h4-13H,1-3H3,(H,26,28)	187	25	17.4	QAJQOOOUOVAKNC-UHFFFAOYSA-N	2-(4-CHLOROPHENOXY)-2-METHYL-N-(2-METHYL-5-{[1,3]OXAZOLO[4,5-B]PYRIDIN-2-YL}PHENYL)PROPANAMIDE	6	ACHIRAL	56.036	6	12.5838	6076	1.767	6	xae_mwt_logp_selected.ldb	ORANGE	(4WKQ) [A] IRE1101	CC(C)(C(Nc1c(C)ccc(-c2nc(nccc3)c3o2)c1)=O)Oc(cc1)ccc1Cl			7523-2652	-5.553	48.0971	5.0869	48.1	Solid	DC	1	https://www.chemdiv.com/catalog/screening-compounds/compound-7523-2652/	5.0869
unnamed molecule	Clc4ccc(OC(C(=O)Nc3c(ccc(c1oc2c(n1)nccc2)c3)C)(C)C)cc4	active	CL0711B	InChI=1S/C23H20ClN3O3/c1-14-6-7-15(21-27-20-19(29-21)5-4-12-25-20)13-18(14)26-22(28)23(2,3)30-17-10-8-16(24)9-11-17/h4-13H,1-3H3,(H,26,28)	187	25	17.4	QAJQOOOUOVAKNC-UHFFFAOYSA-N	2-(4-CHLOROPHENOXY)-2-METHYL-N-(2-METHYL-5-{[1,3]OXAZOLO[4,5-B]PYRIDIN-2-YL}PHENYL)PROPANAMIDE	6	ACHIRAL	56.036	6	12.5838	6076	1.767	6	xae_mwt_logp_selected.ldb	ORANGE	(4WKQ) [A] IRE1101	CC(C)(C(Nc1c(C)ccc(-c2nc(nccc3)c3o2)c1)=O)Oc(cc1)ccc1Cl			7523-2652	-5.553	48.0971	5.0869	48.1	Solid	DC	1	https://www.chemdiv.com/catalog/screening-compounds/compound-7523-2652/	5.0869
unnamed molecule	S(c2nc(c1cc(OC)c(OC)cc1)ccc2C#N)Cc3ccccc3	active	CL1961	InChI=1S/C21H18N2O2S/c1-24-19-11-9-16(12-20(19)25-2)18-10-8-17(13-22)21(23-18)26-14-15-6-4-3-5-7-15/h3-12H,14H2,1-2H3	60	25	14.3	ZUVJABXSRIYZCJ-UHFFFAOYSA-N	2-(BENZYLSULFANYL)-6-(3,4-DIMETHOXYPHENYL)PYRIDINE-3-CARBONITRILE	5	ACHIRAL	40.76	4	25.7078	6694	1.9614	7	xbr_mwt_logp_selected.ldb	NOT COLORED	(4WKQ) [A] IRE1101	COc(ccc(-c(nc1SCc2ccccc2)ccc1C#N)c1)c1OC			D360-0817	-4.4674	48.0971	4.5344	48.1	Solid	DC	0	https://www.chemdiv.com/catalog/screening-compounds/compound-D360-0817/	4.5344
unnamed molecule	s1c(oc4c1cc(N(S(=O)(=O)c2c(cc(cc2)C)C)C(=O)c3ccncc3)c5c4cccc5)=O	active	CL4745A	InChI=1S/C25H18N2O5S2/c1-15-7-8-22(16(2)13-15)34(30,31)27(24(28)17-9-11-26-12-10-17)20-14-21-23(32-25(29)33-21)19-6-4-3-5-18(19)20/h3-14H,1-2H3	143	25	8	FWEBQJBPNJNUBB-UHFFFAOYSA-N	N-(2,4-DIMETHYLBENZENESULFONYL)-N-{2-OXO-2H-NAPHTHO[2,1-D][1,3]OXATHIOL-5-YL}PYRIDINE-4-CARBOXAMIDE	11	ACHIRAL	76.158	7	27.1182	5748	2.3506	5	xae_mwt_logp_selected.ldb	NOT COLORED	(4WKQ) [A] IRE1101	Cc(cc1)cc(C)c1S(N(C(c1ccncc1)=O)c(c1ccccc11)cc(S2)c1OC2=O)(=O)=O			6807-0740	-4.8821	48.0839	4.8108	48.08	Solid	DC	0	https://www.chemdiv.com/catalog/screening-compounds/compound-6807-0740/	4.8108
unnamed molecule	s1c(oc4c1cc(N(S(=O)(=O)c2c(cc(cc2)C)C)C(=O)c3ccncc3)c5c4cccc5)=O	active	CL4745A	InChI=1S/C25H18N2O5S2/c1-15-7-8-22(16(2)13-15)34(30,31)27(24(28)17-9-11-26-12-10-17)20-14-21-23(32-25(29)33-21)19-6-4-3-5-18(19)20/h3-14H,1-2H3	143	25	8	FWEBQJBPNJNUBB-UHFFFAOYSA-N	N-(2,4-DIMETHYLBENZENESULFONYL)-N-{2-OXO-2H-NAPHTHO[2,1-D][1,3]OXATHIOL-5-YL}PYRIDINE-4-CARBOXAMIDE	11	ACHIRAL	76.158	7	27.1182	5748	2.3506	5	xae_mwt_logp_selected.ldb	NOT COLORED	(4WKQ) [A] IRE1101	Cc(cc1)cc(C)c1S(N(C(c1ccncc1)=O)c(c1ccccc11)cc(S2)c1OC2=O)(=O)=O			6807-0740	-4.8821	48.0839	4.8108	48.08	Solid	DC	0	https://www.chemdiv.com/catalog/screening-compounds/compound-6807-0740/	4.8108
unnamed molecule	Brc4ccc(OCc3cc(c1nnc(S)n1CCCN2CCOCC2)ccc3)cc4	active		InChI=1S/C22H25BrN4O2S/c23-19-5-7-20(8-6-19)29-16-17-3-1-4-18(15-17)21-24-25-22(30)27(21)10-2-9-26-11-13-28-14-12-26/h1,3-8,15H,2,9-14,16H2,(H,25,30)	31	25	36.36	GOZPFJPOKCTSJW-UHFFFAOYSA-N	5-{3-[(4-BROMOPHENOXY)METHYL]PHENYL}-4-(3-MORPHOLINOPROPYL)-4H-1,2,4-TRIAZOL-3-YLHYDROSULFIDE	1	ACHIRAL	41.811	6	7.3172	182	7.0962	8	xbd_mwt_logp_selected.ldb	NOT COLORED	(4WKQ) [A] IRE1101	Sc1nnc(-c2cccc(COc(cc3)ccc3Br)c2)n1CCCN1CCOCC1			Y502-6017	-4.1301	48.0823	3.7158	48.08	Solid	DC	1	https://www.chemdiv.com/catalog/screening-compounds/compound-Y502-6017/	4.0602
unnamed molecule	S(c3nnc1c(n(c2c1cc(F)cc2)CCC)n3)CCN(CC)CC	active	CL1948	InChI=1S/C18H24FN5S/c1-4-9-24-15-8-7-13(19)12-14(15)16-17(24)20-18(22-21-16)25-11-10-23(5-2)6-3/h7-8,12H,4-6,9-11H2,1-3H3	23	25	50	DHZHZLVPBLAMPF-UHFFFAOYSA-N	DIETHYL[2-({8-FLUORO-5-PROPYL-5H-[1,2,4]TRIAZINO[5,6-B]INDOL-3-YL}SULFANYL)ETHYL]AMINE	5	ACHIRAL	36.639	5	23.1112	5426	9.4359	8	xbj_mwt_logp_selected.ldb	YELLOW	(4WKQ) [A] IRE1101	CCCn1c2nc(SCCN(CC)CC)nnc2c2c1ccc(F)c2			7745-1497	-3.8928	48.081	1.9355	48.08	Solid	DC	0	https://www.chemdiv.com/catalog/screening-compounds/compound-7745-1497/	3.9755
unnamed molecule	S(c1n(nnn1)c2cc(O)ccc2)Cc3ccc(cc3)CSc4n(nnn4)c5cc(O)ccc5	active		InChI=1S/C22H18N8O2S2/c31-19-5-1-3-17(11-19)29-21(23-25-27-29)33-13-15-7-9-16(10-8-15)14-34-22-24-26-28-30(22)18-4-2-6-20(32)12-18/h1-12,31-32H,13-14H2	15	25	9.1	UOZNHTFVPHAPCH-UHFFFAOYSA-N	3-[5-({[4-({[1-(3-HYDROXYPHENYL)-1H-1,2,3,4-TETRAZOL-5-YL]SULFANYL}METHYL)PHENYL]METHYL}SULFANYL)-1H-1,2,3,4-TETRAZOL-1-YL]PHENOL	10	ACHIRAL	114.773	10	9.9039	4825	-2.1321	8	xag_mwt_logp_selected.ldb	NOT COLORED	(4WKQ) [A] IRE1101	Oc1cccc(-n2nnnc2SCc2ccc(CSc3nnnn3-c3cc(O)ccc3)cc2)c1			8014-8414	-3.6707	48.0709	3.6402	48.07	Solid	DC	2	https://www.chemdiv.com/catalog/screening-compounds/compound-8014-8414/	3.6415
unnamed molecule	O=c1[nH]nc2n1c3c(c(=O)n2CCC(C)C)ccc(c3)C(=O)NC4CCCCC4	active		InChI=1S/C21H27N5O3/c1-13(2)10-11-25-19(28)16-9-8-14(18(27)22-15-6-4-3-5-7-15)12-17(16)26-20(25)23-24-21(26)29/h8-9,12-13,15H,3-7,10-11H2,1-2H3,(H,22,27)(H,24,29)	50	25	52.4	PWRDPVDCZFHNRD-UHFFFAOYSA-N	N-CYCLOHEXYL-4-(3-METHYLBUTYL)-1,5-DIOXO-1H,2H,4H,5H-[1,2,4]TRIAZOLO[4,3-A]QUINAZOLINE-8-CARBOXAMIDE	7	ACHIRAL	80.925	8	1.2531	5969	-1.4697	6	xbn_mwt_logp_selected.ldb	PINK	(4WKQ) [A] IRE1101	CC(C)CCN(C(N1c2c3ccc(C(NC4CCCCC4)=O)c2)=NNC1=O)C3=O			C200-7004	-3.7633	48.0675	-2.793	48.07	Solid	DC	2	https://www.chemdiv.com/catalog/screening-compounds/compound-C200-7004/	3.3539
unnamed molecule	s1c5ncccc5nc1c4cc(NC(=O)C(c2ccccc2)c3ccccc3)ccc4	active	CL4609	InChI=1S/C26H19N3OS/c30-24(23(18-9-3-1-4-10-18)19-11-5-2-6-12-19)28-21-14-7-13-20(17-21)25-29-22-15-8-16-27-26(22)31-25/h1-17,23H,(H,28,30)	433	25	3	DZLDBOUWAUSZHT-UHFFFAOYSA-N	2,2-DIPHENYL-N-(3-{[1,3]THIAZOLO[5,4-B]PYRIDIN-2-YL}PHENYL)ACETAMIDE	4	ACHIRAL	41.913	4	11.7203	1519	2.5499	6	xao_mwt_logp_selected.ldb	NOT COLORED	(4WKQ) [A] IRE1101	O=C(C(c1ccccc1)c1ccccc1)Nc1cccc(-c2nc3cccnc3s2)c1			E153-0124	-6.0639	48.0664	6.0332	48.07	Solid	DC	1	https://www.chemdiv.com/catalog/screening-compounds/compound-E153-0124/	6.0332
unnamed molecule	O=c3n(c4n1c(nnc1c2ccc(OCC)cc2)n(c4c(=O)[nH]3)Cc5cc(ccc5)C)C	active	CL8339	InChI=1S/C23H22N6O3/c1-4-32-17-10-8-16(9-11-17)19-25-26-22-28(13-15-7-5-6-14(2)12-15)18-20(30)24-23(31)27(3)21(18)29(19)22/h5-12H,4,13H2,1-3H3,(H,24,30,31)	99	25	21.7	YCFGGARXQUTGSA-UHFFFAOYSA-N	3-(4-ETHOXYPHENYL)-5-METHYL-9-[(3-METHYLPHENYL)METHYL]-5H,6H,7H,8H,9H-[1,2,4]TRIAZOLO[3,4-H]PURINE-6,8-DIONE	1	ACHIRAL	73.531	9	9.7982	4075	-0.9741	5	xar_mwt_logp_selected.ldb	ORANGE	(4WKQ) [A] IRE1101	CCOc(cc1)ccc1-c1nnc2n1c(N(C)C(NC1=O)=O)c1n2Cc1cc(C)ccc1			F722-1059	-4.2261	48.0651	4.2188	48.07	Solid	DC	1	https://www.chemdiv.com/catalog/screening-compounds/compound-F722-1059/	4.2206
unnamed molecule	Brc5ccc(S(=O)(=O)N(c2c3c(c1oc(sc1c2)=O)cccc3)C(=O)c4ccncc4)cc5	active	CL4745A	InChI=1S/C23H13BrN2O5S2/c24-15-5-7-16(8-6-15)33(29,30)26(22(27)14-9-11-25-12-10-14)19-13-20-21(31-23(28)32-20)18-4-2-1-3-17(18)19/h1-13H	134	25	0	OAABLHSGPOKOMP-UHFFFAOYSA-N	N-(4-BROMOBENZENESULFONYL)-N-{2-OXO-2H-NAPHTHO[2,1-D][1,3]OXATHIOL-5-YL}PYRIDINE-4-CARBOXAMIDE	11	ACHIRAL	76.158	7	14	6275	2.3506	5	xae_mwt_logp_selected.ldb	NOT COLORED	(4WKQ) [A] IRE1101	O=C(c1ccncc1)N(c(c1ccccc11)cc(S2)c1OC2=O)S(c(cc1)ccc1Br)(=O)=O			6807-0731	-5.1182	48.0587	4.7757	48.06	Solid	DC	0	https://www.chemdiv.com/catalog/screening-compounds/compound-6807-0731/	4.7757
unnamed molecule	Brc5ccc(S(=O)(=O)N(c2c3c(c1oc(sc1c2)=O)cccc3)C(=O)c4ccncc4)cc5	active	CL4745A	InChI=1S/C23H13BrN2O5S2/c24-15-5-7-16(8-6-15)33(29,30)26(22(27)14-9-11-25-12-10-14)19-13-20-21(31-23(28)32-20)18-4-2-1-3-17(18)19/h1-13H	134	25	0	OAABLHSGPOKOMP-UHFFFAOYSA-N	N-(4-BROMOBENZENESULFONYL)-N-{2-OXO-2H-NAPHTHO[2,1-D][1,3]OXATHIOL-5-YL}PYRIDINE-4-CARBOXAMIDE	11	ACHIRAL	76.158	7	14	6275	2.3506	5	xae_mwt_logp_selected.ldb	NOT COLORED	(4WKQ) [A] IRE1101	O=C(c1ccncc1)N(c(c1ccccc11)cc(S2)c1OC2=O)S(c(cc1)ccc1Br)(=O)=O			6807-0731	-5.1182	48.0587	4.7757	48.06	Solid	DC	0	https://www.chemdiv.com/catalog/screening-compounds/compound-6807-0731/	4.7757
unnamed molecule	O=c2n1nc(nc1n(c3c2ccc3)CC(=O)Nc4c(cc(cc4)C)C)c5ccccc5	active	CL9249	InChI=1S/C24H23N5O2/c1-15-11-12-19(16(2)13-15)25-21(30)14-28-20-10-6-9-18(20)23(31)29-24(28)26-22(27-29)17-7-4-3-5-8-17/h3-5,7-8,11-13H,6,9-10,14H2,1-2H3,(H,25,30)	138	25	25	RLKINHOCRBDXHY-UHFFFAOYSA-N	N-(24-DIMETHYLPHENYL)-2-{2-OXO-11-PHENYL-181012-TETRAAZATRICYCLO[7.3.0.0{37}]DODECA-3(7)911-TRIEN-8-YL}ACETAMIDE	1	ACHIRAL	61.401	7	12.2184	2573	1.1556	5	xan_mwt_logp_selected.ldb	NOT COLORED	(4WKQ) [A] IRE1101	Cc(cc1)cc(C)c1NC(CN(C1=C2CCC1)c1nc(-c3ccccc3)nn1C2=O)=O			D584-4729	-4.0319	48.0577	4.0037	48.06	Solid	DC	1	https://www.chemdiv.com/catalog/screening-compounds/compound-D584-4729/	4.0037
unnamed molecule	s1c4ncccc4nc1c3cc(NC(=O)[C@@H](c2ccccc2)CC)ccc3	active	CL4609	InChI=1S/C22H19N3OS/c1-2-18(15-8-4-3-5-9-15)20(26)24-17-11-6-10-16(14-17)21-25-19-12-7-13-23-22(19)27-21/h3-14,18H,2H2,1H3,(H,24,26)/t18-/m1/s1	78	25	13	NZLCHNDHWTYXDI-GOSISDBHSA-N	2-PHENYL-N-(3-{[1,3]THIAZOLO[5,4-B]PYRIDIN-2-YL}PHENYL)BUTANAMIDE	4	RACEMIC MIXTURE	42.184	4	12.1477	1525	2.5499	6	xao_mwt_logp_selected.ldb	NOT COLORED	(4WKQ) [A] IRE1101	CCC(C(Nc1cccc(-c2nc3cccnc3s2)c1)=O)c1ccccc1			E153-0160	-5.2809	48.0536	5.3383	48.05	Solid	DC	1	https://www.chemdiv.com/catalog/screening-compounds/compound-E153-0160/	5.3383
unnamed molecule	s1c(oc4c1cc(N(S(=O)(=O)c2ccc(cc2)C(C)C)C(=O)c3occc3)c5c4cccc5)=O	active	CL4745A	InChI=1S/C25H19NO6S2/c1-15(2)16-9-11-17(12-10-16)34(29,30)26(24(27)21-8-5-13-31-21)20-14-22-23(32-25(28)33-22)19-7-4-3-6-18(19)20/h3-15H,1-2H3	126	25	12	DJEQLASBIJMOEX-UHFFFAOYSA-N	N-{2-OXO-2H-NAPHTHO[2,1-D][1,3]OXATHIOL-5-YL}-N-[4-(PROPAN-2-YL)BENZENESULFONYL]FURAN-2-CARBOXAMIDE	11	ACHIRAL	75.309	7	24.078	6525	-15.072	6	xae_mwt_logp_selected.ldb	NOT COLORED	(4WKQ) [A] IRE1101	CC(C)c(cc1)ccc1S(N(C(c1ccco1)=O)c(c1ccccc11)cc(S2)c1OC2=O)(=O)=O			6807-0695	-5.8311	48.0511	5.7404	48.05	Solid	DC	0	https://www.chemdiv.com/catalog/screening-compounds/compound-6807-0695/	5.7404
unnamed molecule	s1c(oc4c1cc(N(S(=O)(=O)c2c(cc(cc2)C)C)C(=O)c3occc3)c5c4cccc5)=O	active	CL4745A	InChI=1S/C24H17NO6S2/c1-14-9-10-21(15(2)12-14)33(28,29)25(23(26)19-8-5-11-30-19)18-13-20-22(31-24(27)32-20)17-7-4-3-6-16(17)18/h3-13H,1-2H3	122	25	8.3	FYVCYEQOWSJELQ-UHFFFAOYSA-N	N-(2,4-DIMETHYLBENZENESULFONYL)-N-{2-OXO-2H-NAPHTHO[2,1-D][1,3]OXATHIOL-5-YL}FURAN-2-CARBOXAMIDE	11	ACHIRAL	75.309	7	27.1182	5483	-15.288	5	xae_mwt_logp_selected.ldb	NOT COLORED	(4WKQ) [A] IRE1101	Cc(cc1)cc(C)c1S(N(C(c1ccco1)=O)c(c1ccccc11)cc(S2)c1OC2=O)(=O)=O			6807-0693	-5.4426	48.0511	5.2712	48.05	Solid	DC	0	https://www.chemdiv.com/catalog/screening-compounds/compound-6807-0693/	5.2712
unnamed molecule	s1c(oc4c1cc(N(S(=O)(=O)c2ccc(cc2)C(C)C)C(=O)c3occc3)c5c4cccc5)=O	active	CL4745A	InChI=1S/C25H19NO6S2/c1-15(2)16-9-11-17(12-10-16)34(29,30)26(24(27)21-8-5-13-31-21)20-14-22-23(32-25(28)33-22)19-7-4-3-6-18(19)20/h3-15H,1-2H3	126	25	12	DJEQLASBIJMOEX-UHFFFAOYSA-N	N-{2-OXO-2H-NAPHTHO[2,1-D][1,3]OXATHIOL-5-YL}-N-[4-(PROPAN-2-YL)BENZENESULFONYL]FURAN-2-CARBOXAMIDE	11	ACHIRAL	75.309	7	24.078	6525	-15.072	6	xae_mwt_logp_selected.ldb	NOT COLORED	(4WKQ) [A] IRE1101	CC(C)c(cc1)ccc1S(N(C(c1ccco1)=O)c(c1ccccc11)cc(S2)c1OC2=O)(=O)=O			6807-0695	-5.8311	48.0511	5.7404	48.05	Solid	DC	0	https://www.chemdiv.com/catalog/screening-compounds/compound-6807-0695/	5.7404
unnamed molecule	s1c(oc4c1cc(N(S(=O)(=O)c2c(cc(cc2)C)C)C(=O)c3occc3)c5c4cccc5)=O	active	CL4745A	InChI=1S/C24H17NO6S2/c1-14-9-10-21(15(2)12-14)33(28,29)25(23(26)19-8-5-11-30-19)18-13-20-22(31-24(27)32-20)17-7-4-3-6-16(17)18/h3-13H,1-2H3	122	25	8.3	FYVCYEQOWSJELQ-UHFFFAOYSA-N	N-(2,4-DIMETHYLBENZENESULFONYL)-N-{2-OXO-2H-NAPHTHO[2,1-D][1,3]OXATHIOL-5-YL}FURAN-2-CARBOXAMIDE	11	ACHIRAL	75.309	7	27.1182	5483	-15.288	5	xae_mwt_logp_selected.ldb	NOT COLORED	(4WKQ) [A] IRE1101	Cc(cc1)cc(C)c1S(N(C(c1ccco1)=O)c(c1ccccc11)cc(S2)c1OC2=O)(=O)=O			6807-0693	-5.4426	48.0511	5.2712	48.05	Solid	DC	0	https://www.chemdiv.com/catalog/screening-compounds/compound-6807-0693/	5.2712
unnamed molecule	s5c(S(=O)(=O)N(c2c3c(c1oc(sc1c2)=O)cccc3)C(=O)c4ccc(OC)cc4)ccc5	active	CL4745A	InChI=1S/C23H15NO6S3/c1-29-15-10-8-14(9-11-15)22(25)24(33(27,28)20-7-4-12-31-20)18-13-19-21(30-23(26)32-19)17-6-3-2-5-16(17)18/h2-13H,1H3	126	25	4.3	IRRGBCWOCBHDJU-UHFFFAOYSA-N	4-METHOXY-N-{2-OXO-2H-NAPHTHO[2,1-D][1,3]OXATHIOL-5-YL}-N-(THIOPHENE-2-SULFONYL)BENZAMIDE	11	ACHIRAL	75.292	7	33.286	5875	-17.0157	6	xae_mwt_logp_selected.ldb	NOT COLORED	(4WKQ) [A] IRE1101	COc(cc1)ccc1C(N(c(c1ccccc11)cc(S2)c1OC2=O)S(c1cccs1)(=O)=O)=O			6807-1975	-4.916	48.0472	4.8355	48.05	Solid	DC	0	https://www.chemdiv.com/catalog/screening-compounds/compound-6807-1975/	4.8355
unnamed molecule	s5c(S(=O)(=O)N(c2c3c(c1oc(sc1c2)=O)cccc3)C(=O)c4ccc(OC)cc4)ccc5	active	CL4745A	InChI=1S/C23H15NO6S3/c1-29-15-10-8-14(9-11-15)22(25)24(33(27,28)20-7-4-12-31-20)18-13-19-21(30-23(26)32-19)17-6-3-2-5-16(17)18/h2-13H,1H3	126	25	4.3	IRRGBCWOCBHDJU-UHFFFAOYSA-N	4-METHOXY-N-{2-OXO-2H-NAPHTHO[2,1-D][1,3]OXATHIOL-5-YL}-N-(THIOPHENE-2-SULFONYL)BENZAMIDE	11	ACHIRAL	75.292	7	33.286	5875	-17.0157	6	xae_mwt_logp_selected.ldb	NOT COLORED	(4WKQ) [A] IRE1101	COc(cc1)ccc1C(N(c(c1ccccc11)cc(S2)c1OC2=O)S(c1cccs1)(=O)=O)=O			6807-1975	-4.916	48.0472	4.8355	48.05	Solid	DC	0	https://www.chemdiv.com/catalog/screening-compounds/compound-6807-1975/	4.8355
unnamed molecule	O(c4cc2c(n(c1nc3c(nc12)cccc3)CC(=O)OCC)cc4)C	active		InChI=1S/C19H17N3O3/c1-3-25-17(23)11-22-16-9-8-12(24-2)10-13(16)18-19(22)21-15-7-5-4-6-14(15)20-18/h4-10H,3,11H2,1-2H3	44	25	21.1	RLTLXQYERPJJEF-UHFFFAOYSA-N	ETHYL 2-{9-METHOXY-6H-INDOLO[2,3-B]QUINOXALIN-6-YL}ACETATE	6	ACHIRAL	47.465	6	20.1099	4090	4.1729	5	xah_mwt_logp_selected.ldb	YELLOW	(4WKQ) [A] IRE1101	CCOC(Cn1c2nc3ccccc3nc2c2c1ccc(OC)c2)=O			8018-8797	-4.1898	48.0435	4.0313	48.04	Solid	DC	0	https://www.chemdiv.com/catalog/screening-compounds/compound-8018-8797/	4.0315
unnamed molecule	s1c4ncccc4nc1c3cc(NC(=O)Cc2ccc(F)cc2)ccc3	active	CL4609	InChI=1S/C20H14FN3OS/c21-15-8-6-13(7-9-15)11-18(25)23-16-4-1-3-14(12-16)19-24-17-5-2-10-22-20(17)26-19/h1-10,12H,11H2,(H,23,25)	4	25	5	DWJZWBMOWAIGAT-UHFFFAOYSA-N	2-(4-FLUOROPHENYL)-N-(3-{[1,3]THIAZOLO[5,4-B]PYRIDIN-2-YL}PHENYL)ACETAMIDE	4	ACHIRAL	41.971	4	12.5956	1523	2.5499	5	xao_mwt_logp_selected.ldb	NOT COLORED	(4WKQ) [A] IRE1101	O=C(Cc(cc1)ccc1F)Nc1cccc(-c2nc3cccnc3s2)c1			E153-0148	-4.4675	48.0434	4.3891	48.04	Solid	DC	1	https://www.chemdiv.com/catalog/screening-compounds/compound-E153-0148/	4.3891
unnamed molecule	O=c2[nH]c(nc1c2n(nc1)CC)c3cc(c(OC)cc3)COc4ccc(OC)cc4	active		InChI=1S/C22H22N4O4/c1-4-26-20-18(12-23-26)24-21(25-22(20)27)14-5-10-19(29-3)15(11-14)13-30-17-8-6-16(28-2)7-9-17/h5-12H,4,13H2,1-3H3,(H,24,25,27)	3	25	22.7	ZVSZMHQBDKMELC-UHFFFAOYSA-N	1-ETHYL-5-{4-METHOXY-3-[(4-METHOXYPHENOXY)METHYL]PHENYL}-1,6-DIHYDRO-7H-PYRAZOLO[4,3-D]PYRIMIDIN-7-ONE	1	ACHIRAL	70.859	8	8.0411	7351	5.4631	7	xbd_mwt_logp_selected.ldb	ORANGE	(4WKQ) [A] IRE1101	CCn1ncc(N=C(c(cc2)cc(COc(cc3)ccc3OC)c2OC)N2)c1C2=O			Y508-8931	-3.2585	48.0378	2.6435	48.04	Solid	DC	1	https://www.chemdiv.com/catalog/screening-compounds/compound-Y508-8931/	2.7379
unnamed molecule	s1c(oc4c1cc(N(S(=O)(=O)c2ccc(cc2)CC)C(=O)c3ccc(OC)cc3)c5c4cccc5)=O	active	CL4745A	InChI=1S/C27H21NO6S2/c1-3-17-8-14-20(15-9-17)36(31,32)28(26(29)18-10-12-19(33-2)13-11-18)23-16-24-25(34-27(30)35-24)22-7-5-4-6-21(22)23/h4-16H,3H2,1-2H3	138	25	11.1	FVXTZJOXQBEEPO-UHFFFAOYSA-N	N-(4-ETHYLBENZENESULFONYL)-4-METHOXY-N-{2-OXO-2H-NAPHTHO[2,1-D][1,3]OXATHIOL-5-YL}BENZAMIDE	11	ACHIRAL	74.274	7	26.4391	6511	-16.4825	7	xae_mwt_logp_selected.ldb	NOT COLORED	(4WKQ) [A] IRE1101	CCc(cc1)ccc1S(N(C(c(cc1)ccc1OC)=O)c(c1ccccc11)cc(S2)c1OC2=O)(=O)=O			6807-1927	-5.7365	48.0352	6.1039	48.04	Solid	DC	0	https://www.chemdiv.com/catalog/screening-compounds/compound-6807-1927/	6.1039
unnamed molecule	s1c(oc4c1cc(N(S(=O)(=O)c2ccc(cc2)CC)C(=O)c3ccc(OC)cc3)c5c4cccc5)=O	active	CL4745A	InChI=1S/C27H21NO6S2/c1-3-17-8-14-20(15-9-17)36(31,32)28(26(29)18-10-12-19(33-2)13-11-18)23-16-24-25(34-27(30)35-24)22-7-5-4-6-21(22)23/h4-16H,3H2,1-2H3	138	25	11.1	FVXTZJOXQBEEPO-UHFFFAOYSA-N	N-(4-ETHYLBENZENESULFONYL)-4-METHOXY-N-{2-OXO-2H-NAPHTHO[2,1-D][1,3]OXATHIOL-5-YL}BENZAMIDE	11	ACHIRAL	74.274	7	26.4391	6511	-16.4825	7	xae_mwt_logp_selected.ldb	NOT COLORED	(4WKQ) [A] IRE1101	CCc(cc1)ccc1S(N(C(c(cc1)ccc1OC)=O)c(c1ccccc11)cc(S2)c1OC2=O)(=O)=O			6807-1927	-5.7365	48.0352	6.1039	48.04	Solid	DC	0	https://www.chemdiv.com/catalog/screening-compounds/compound-6807-1927/	6.1039
unnamed molecule	Clc1ccc(cc1)CC(=O)NCc2onc(n2)c4cc3nc(c(=O)n(c3cc4)CCC)C	active	CL8017	InChI=1S/C23H22ClN5O3/c1-3-10-29-19-9-6-16(12-18(19)26-14(2)23(29)31)22-27-21(32-28-22)13-25-20(30)11-15-4-7-17(24)8-5-15/h4-9,12H,3,10-11,13H2,1-2H3,(H,25,30)	221	25	26.1	RTAKSKIRHUIEIB-UHFFFAOYSA-N	2-(4-CHLOROPHENYL)-N-{[3-(3-METHYL-2-OXO-1-PROPYL-1,2-DIHYDROQUINOXALIN-6-YL)-1,2,4-OXADIAZOL-5-YL]METHYL}ACETAMIDE	1	ACHIRAL	78.416	8	12.672	1572	-0.4545	8	xar_mwt_logp_selected.ldb	NOT COLORED	(4WKQ) [A] IRE1101	CCCN(c(ccc(-c1noc(CNC(Cc(cc2)ccc2Cl)=O)n1)c1)c1N=C1C)C1=O			F541-0457	-4.4343	48.0339	3.9999	48.03	Solid	DC	1	https://www.chemdiv.com/catalog/screening-compounds/compound-F541-0457/	3.9999
unnamed molecule	O=[N+]([O-])c4cc(c3nn1c(nc(cc1NCc2ccc(OC)cc2)C)c3)ccc4	active		InChI=1S/C21H19N5O3/c1-14-10-20(22-13-15-6-8-18(29-2)9-7-15)25-21(23-14)12-19(24-25)16-4-3-5-17(11-16)26(27)28/h3-12,22H,13H2,1-2H3	177	25	14.3	WRMRDNUIKKIKQM-UHFFFAOYSA-N	N-[(4-METHOXYPHENYL)METHYL]-5-METHYL-2-(3-NITROPHENYL)PYRAZOLO[1,5-A]PYRIMIDIN-7-AMINE	1	ACHIRAL	70.704	8	17.8622	6390	9.0501	6	xai_mwt_logp_selected.ldb	YELLOW	(4WKQ) [A] IRE1101	Cc1nc2cc(-c3cccc([N+]([O-])=O)c3)nn2c(NCc(cc2)ccc2OC)c1			C202-3669	-4.326	48.0224	2.4175	48.02	Solid	DC	1	https://www.chemdiv.com/catalog/screening-compounds/compound-C202-3669/	4.0773
unnamed molecule	O=c2n1nc(nc1n(c3c2ccc3)CC(=O)Nc4ccc(cc4)CC)c5ccc(cc5)C	active	CL9249	InChI=1S/C25H25N5O2/c1-3-17-9-13-19(14-10-17)26-22(31)15-29-21-6-4-5-20(21)24(32)30-25(29)27-23(28-30)18-11-7-16(2)8-12-18/h7-14H,3-6,15H2,1-2H3,(H,26,31)	90	25	28	CFGMLENAZVQFEV-UHFFFAOYSA-N	N-(4-ETHYLPHENYL)-2-[11-(4-METHYLPHENYL)-2-OXO-181012-TETRAAZATRICYCLO[7.3.0.0{37}]DODECA-3(7)911-TRIEN-8-YL]ACETAMIDE	1	ACHIRAL	62.099	7	12.4571	2584	0.5332	6	xan_mwt_logp_selected.ldb	NOT COLORED	(4WKQ) [A] IRE1101	CCc(cc1)ccc1NC(CN(C1=C2CCC1)c1nc(-c3ccc(C)cc3)nn1C2=O)=O			D584-4816	-4.4251	48.0223	4.9802	48.02	Solid	DC	1	https://www.chemdiv.com/catalog/screening-compounds/compound-D584-4816/	4.9802
unnamed molecule	s1c4ncccc4nc1c3cc(NC(=O)Cc2ccc(OCC)cc2)ccc3	active	CL4609	InChI=1S/C22H19N3O2S/c1-2-27-18-10-8-15(9-11-18)13-20(26)24-17-6-3-5-16(14-17)21-25-19-7-4-12-23-22(19)28-21/h3-12,14H,2,13H2,1H3,(H,24,26)	4	25	13.64	LCZUTCIHYKLLMU-UHFFFAOYSA-N	2-(4-ETHOXYPHENYL)-N-(3-{[1,3]THIAZOLO[5,4-B]PYRIDIN-2-YL}PHENYL)ACETAMIDE	5	ACHIRAL	49.094	5	12.5956	2386	2.5499	7	xbt_mwt_logp_selected.ldb	ORANGE	(4WKQ) [A] IRE1101	CCOc1ccc(CC(Nc2cccc(-c3nc4cccnc4s3)c2)=O)cc1			E153-0152	-4.4907	48.0222	4.729	48.02	Solid	DC	1	https://www.chemdiv.com/catalog/screening-compounds/compound-E153-0152/	4.729
unnamed molecule	S(=O)(=O)(Nc2c3c(c1oc(c(c1c2)C(=O)OC)COC)cccc3)c4ccc(OCC)cc4	active	CL0749	InChI=1S/C24H23NO7S/c1-4-31-15-9-11-16(12-10-15)33(27,28)25-20-13-19-22(24(26)30-3)21(14-29-2)32-23(19)18-8-6-5-7-17(18)20/h5-13,25H,4,14H2,1-3H3	6	25	20	KECZSVGIDPRYQA-UHFFFAOYSA-N	METHYL 5-(4-ETHOXYBENZENESULFONAMIDO)-2-(METHOXYMETHYL)NAPHTHO[1,2-B]FURAN-3-CARBOXYLATE	1	ACHIRAL	84.569	8	9.9921	152	-9.4993	9	xad_mwt_logp_selected.ldb	NOT COLORED	(4WKQ) [A] IRE1101	CCOc(cc1)ccc1S(Nc(c1ccccc11)cc2c1oc(COC)c2C(OC)=O)(=O)=O			4456-3612	-4.4281	48.0211	4.3252	48.02	Solid	DC	1	https://www.chemdiv.com/catalog/screening-compounds/compound-4456-3612/	4.3263
unnamed molecule	FC(F)(F)c2cc(c1nn(nn1)CC(=O)N[C@@](C#C)(CC)C)ccc2	active	CL5633	InChI=1S/C16H16F3N5O/c1-4-15(3,5-2)20-13(25)10-24-22-14(21-23-24)11-7-6-8-12(9-11)16(17,18)19/h1,6-9H,5,10H2,2-3H3,(H,20,25)/t15-/m1/s1	25	25	37.5	RYYBEXACVIGLRR-OAHLLOKOSA-N	N-(3-METHYLPENT-1-YN-3-YL)-2-{5-[3-(TRIFLUOROMETHYL)PHENYL]-2H-1234-TETRAZOL-2-YL}ACETAMIDE	5	RACEMIC MIXTURE	62.843	6	16.0514	990	-0.3514	8	xbm_mwt_logp_selected.ldb	NOT COLORED	(4WKQ) [A] IRE1101	CCC(C)(C#C)NC(Cn1nnc(-c2cccc(C(F)(F)F)c2)n1)=O			8016-8889	-3.2719	48.0112	3.1972	48.01	Solid	DC	1	https://www.chemdiv.com/catalog/screening-compounds/compound-8016-8889/	3.1972
unnamed molecule	Clc4ccc(OCC(=O)Nc3c(ccc(c1sc2ncccc2n1)c3)C)cc4	active	CL4609	InChI=1S/C21H16ClN3O2S/c1-13-4-5-14(20-25-17-3-2-10-23-21(17)28-20)11-18(13)24-19(26)12-27-16-8-6-15(22)7-9-16/h2-11H,12H2,1H3,(H,24,26)	89	25	9	PUPBKTCTZPMGRB-UHFFFAOYSA-N	2-(4-CHLOROPHENOXY)-N-(2-METHYL-5-{[1,3]THIAZOLO[5,4-B]PYRIDIN-2-YL}PHENYL)ACETAMIDE	5	ACHIRAL	48.772	5	12.927	1556	2.5499	6	xao_mwt_logp_selected.ldb	NOT COLORED	(4WKQ) [A] IRE1101	Cc(ccc(-c1nc(cccn2)c2s1)c1)c1NC(COc(cc1)ccc1Cl)=O			E153-0539	-4.9652	48.004	4.8815	48	Solid	DC	1	https://www.chemdiv.com/catalog/screening-compounds/compound-E153-0539/	4.8815
unnamed molecule	Fc3cc(c1cncc(c1)COc2c(OC)cc(cc2)C)ccc3	active		InChI=1S/C20H18FNO2/c1-14-6-7-19(20(8-14)23-2)24-13-15-9-17(12-22-11-15)16-4-3-5-18(21)10-16/h3-12H,13H2,1-2H3	2	25	15	OISYGOTWBJYGNA-UHFFFAOYSA-N	2-{[5-(3-FLUOROPHENYL)-3-PYRIDYL]METHOXY}-5-METHYLPHENYL METHYL ETHER	1	ACHIRAL	24.5189	3	26.6635	6524	3.9451	5	xay_mwt_logp_selected.ldb	NOT COLORED	(4WKQ) [A] IRE1101	Cc(cc1)cc(OC)c1OCc1cc(-c2cccc(F)c2)cnc1			V026-7925	-4.4184	48.0037	4.4473	48	Solid	DC	0	https://www.chemdiv.com/catalog/screening-compounds/compound-V026-7925/	4.4475
unnamed molecule	o1nc(nc1CCCC(=O)NCC)c2cc(OC)c(OC)cc2	active	CL5000	InChI=1S/C16H21N3O4/c1-4-17-14(20)6-5-7-15-18-16(19-23-15)11-8-9-12(21-2)13(10-11)22-3/h8-10H,4-7H2,1-3H3,(H,17,20)	71	25	43	CXALJIQRCGMJKC-UHFFFAOYSA-N	4-[3-(3,4-DIMETHOXYPHENYL)-1,2,4-OXADIAZOL-5-YL]-N-ETHYLBUTANAMIDE	1	ACHIRAL	70.939	7	15.1211	5981	0.5869	9	xal_mwt_logp_selected.ldb	NOT COLORED	(4WKQ) [A] IRE1101	CCNC(CCCc1nc(-c(cc2)cc(OC)c2OC)no1)=O			D134-0515	-2.2587	48.0005	1.7681	48	Solid	DC	1	https://www.chemdiv.com/catalog/screening-compounds/compound-D134-0515/	1.7681
unnamed molecule	Clc1cc(ccc1)Cn3c2nnc(n2c4n(c(=O)n(c(=O)c34)C)C)c5ccc(OCC)cc5	active	CL8339	InChI=1S/C23H21ClN6O3/c1-4-33-17-10-8-15(9-11-17)19-25-26-22-29(13-14-6-5-7-16(24)12-14)18-20(30(19)22)27(2)23(32)28(3)21(18)31/h5-12H,4,13H2,1-3H3	113	25	21.7	WBZMTKXQLBWZPX-UHFFFAOYSA-N	9-[(3-CHLOROPHENYL)METHYL]-3-(4-ETHOXYPHENYL)-5,7-DIMETHYL-5H,6H,7H,8H,9H-[1,2,4]TRIAZOLO[3,4-H]PURINE-6,8-DIONE	1	ACHIRAL	64.617	9	21.2233	4077	-0.2249	5	xar_mwt_logp_selected.ldb	NOT COLORED	(4WKQ) [A] IRE1101	CCOc(cc1)ccc1-c1nnc2n1c(N(C)C(N(C)C1=O)=O)c1n2Cc1cccc(Cl)c1			F722-1096	-4.5512	47.998	4.5653	48	Solid	DC	0	https://www.chemdiv.com/catalog/screening-compounds/compound-F722-1096/	4.5653
unnamed molecule	Clc1c(ccc(F)c1)Cn2nc3n(c2=O)c4c(c(=O)n3CCC(C)C)ccc(c4)C(=O)NC(C)C	active	CL8220A	InChI=1S/C25H27ClFN5O3/c1-14(2)9-10-30-23(34)19-8-6-16(22(33)28-15(3)4)11-21(19)32-24(30)29-31(25(32)35)13-17-5-7-18(27)12-20(17)26/h5-8,11-12,14-15H,9-10,13H2,1-4H3,(H,28,33)	104	25	36	YVEQQPVAVJJIEV-UHFFFAOYSA-N	2-[(2-CHLORO-4-FLUOROPHENYL)METHYL]-4-(3-METHYLBUTYL)-1,5-DIOXO-N-(PROPAN-2-YL)-1H,2H,4H,5H-[1,2,4]TRIAZOLO[4,3-A]QUINAZOLINE-8-CARBOXAMIDE	1	ACHIRAL	71.844	8	13.7166	6905	-2.0515	8	xaq_mwt_logp_selected.ldb	NOT COLORED	(4WKQ) [A] IRE1101	CC(C)CCN(C(N1c2c3ccc(C(NC(C)C)=O)c2)=NN(Cc(ccc(F)c2)c2Cl)C1=O)C3=O			F471-0347	-4.7699	47.9947	4.63	47.99	Solid	DC	1	https://www.chemdiv.com/catalog/screening-compounds/compound-F471-0347/	4.63
unnamed molecule	Fc1c(cccc1)Cn2nc3n(c2=O)c4c(c(=O)n3CCC(C)C)ccc(c4)C(=O)NC(C)C	active	CL8220A	InChI=1S/C25H28FN5O3/c1-15(2)11-12-29-23(33)19-10-9-17(22(32)27-16(3)4)13-21(19)31-24(29)28-30(25(31)34)14-18-7-5-6-8-20(18)26/h5-10,13,15-16H,11-12,14H2,1-4H3,(H,27,32)	100	25	36	PTJLMIYCGYSHJH-UHFFFAOYSA-N	2-[(2-FLUOROPHENYL)METHYL]-4-(3-METHYLBUTYL)-1,5-DIOXO-N-(PROPAN-2-YL)-1H,2H,4H,5H-[1,2,4]TRIAZOLO[4,3-A]QUINAZOLINE-8-CARBOXAMIDE	1	ACHIRAL	71.844	8	13.7166	6903	-1.7699	8	xaq_mwt_logp_selected.ldb	NOT COLORED	(4WKQ) [A] IRE1101	CC(C)CCN(C(N1c2c3ccc(C(NC(C)C)=O)c2)=NN(Cc(cccc2)c2F)C1=O)C3=O			F471-0342	-4.167	47.9947	4.0456	47.99	Solid	DC	1	https://www.chemdiv.com/catalog/screening-compounds/compound-F471-0342/	4.0456
unnamed molecule	O=c1n(nc2n1c3c(c(=O)n2CCC(C)C)ccc(c3)C(=O)NC(C)C)Cc4c(cccc4)C	active	CL8220A	InChI=1S/C26H31N5O3/c1-16(2)12-13-29-24(33)21-11-10-19(23(32)27-17(3)4)14-22(21)31-25(29)28-30(26(31)34)15-20-9-7-6-8-18(20)5/h6-11,14,16-17H,12-13,15H2,1-5H3,(H,27,32)	82	25	38.5	UTFNNDVXFBGTQR-UHFFFAOYSA-N	4-(3-METHYLBUTYL)-2-[(2-METHYLPHENYL)METHYL]-1,5-DIOXO-N-(PROPAN-2-YL)-1H,2H,4H,5H-[1,2,4]TRIAZOLO[4,3-A]QUINAZOLINE-8-CARBOXAMIDE	1	ACHIRAL	71.844	8	13.7166	6901	-1.3404	8	xaq_mwt_logp_selected.ldb	NOT COLORED	(4WKQ) [A] IRE1101	CC(C)CCN(C(N1c2c3ccc(C(NC(C)C)=O)c2)=NN(Cc2c(C)cccc2)C1=O)C3=O			F471-0338	-4.143	47.9947	4.5239	47.99	Solid	DC	1	https://www.chemdiv.com/catalog/screening-compounds/compound-F471-0338/	4.5239
unnamed molecule	Fc4c(NC(=O)Cn1nc2n(c1=O)c3c(c(=O)n2CCC(C)C)ccc(c3)C(=O)NC(C)C)cccc4	active	CL8220	InChI=1S/C26H29FN6O4/c1-15(2)11-12-31-24(36)18-10-9-17(23(35)28-16(3)4)13-21(18)33-25(31)30-32(26(33)37)14-22(34)29-20-8-6-5-7-19(20)27/h5-10,13,15-16H,11-12,14H2,1-4H3,(H,28,35)(H,29,34)	36	25	34.6	PEDCTOAARULSQL-UHFFFAOYSA-N	2-{[(2-FLUOROPHENYL)CARBAMOYL]METHYL}-4-(3-METHYLBUTYL)-1,5-DIOXO-N-(PROPAN-2-YL)-1H,2H,4H,5H-[1,2,4]TRIAZOLO[4,3-A]QUINAZOLINE-8-CARBOXAMIDE	1	ACHIRAL	94.296	10	11.3568	6798	1.4985	10	xaq_mwt_logp_selected.ldb	NOT COLORED	(4WKQ) [A] IRE1101	CC(C)CCN(C(N1c2c3ccc(C(NC(C)C)=O)c2)=NN(CC(Nc(cccc2)c2F)=O)C1=O)C3=O			F470-0406	-3.5521	47.9914	3.1348	47.99	Solid	DC	2	https://www.chemdiv.com/catalog/screening-compounds/compound-F470-0406/	3.1348
unnamed molecule	S(=O)(=O)(n2nc(c1cc(OCC)c(OCC)c(OCC)c1)cc2N)c3ccc(F)cc3	active	CL3417	InChI=1S/C21H24FN3O5S/c1-4-28-18-11-14(12-19(29-5-2)21(18)30-6-3)17-13-20(23)25(24-17)31(26,27)16-9-7-15(22)8-10-16/h7-13H,4-6,23H2,1-3H3	69	25	28.6	MZQKZAJOUCWOQW-UHFFFAOYSA-N	1-(4-FLUOROBENZENESULFONYL)-3-(3,4,5-TRIETHOXYPHENYL)-1H-PYRAZOL-5-AMINE	1	ACHIRAL	81.913	8	21.309	4105	-3.9978	9	xak_mwt_logp_selected.ldb	NOT COLORED	(4WKQ) [A] IRE1101	CCOc1cc(-c(cc2N)nn2S(c(cc2)ccc2F)(=O)=O)cc(OCC)c1OCC			C665-0334	-3.7935	47.9849	3.4117	47.98	Solid	DC	2	https://www.chemdiv.com/catalog/screening-compounds/compound-C665-0334/	3.4117
unnamed molecule	O(c4cc3nc2[nH]nc(NC(=O)CCc1ccc(OC)cc1)c2cc3cc4)C	active	CL3206	InChI=1S/C21H20N4O3/c1-27-15-7-3-13(4-8-15)5-10-19(26)23-21-17-11-14-6-9-16(28-2)12-18(14)22-20(17)24-25-21/h3-4,6-9,11-12H,5,10H2,1-2H3,(H2,22,23,24,25,26)	11	25	19	JUDKTBYHBGGILW-UHFFFAOYSA-N	N-{7-METHOXY-1H-PYRAZOLO[3,4-B]QUINOLIN-3-YL}-3-(4-METHOXYPHENYL)PROPANAMIDE	6	ACHIRAL	70.977	7	8.8274	4211	5.4988	7	xbp_mwt_logp_selected.ldb	YELLOW	(4WKQ) [A] IRE1101	COc1ccc(CCC(Nc2n[nH]c3nc4cc(OC)ccc4cc23)=O)cc1			C660-0045	-4.2216	47.9848	3.5955	47.98	Solid	DC	2	https://www.chemdiv.com/catalog/screening-compounds/compound-C660-0045/	3.6168
unnamed molecule	S(=O)(=O)(Nc3ccc(c1n(nc(c1)C(F)(F)F)c2ccccc2)cc3)c4ccc(OC)cc4	active		InChI=1S/C23H18F3N3O3S/c1-32-19-11-13-20(14-12-19)33(30,31)28-17-9-7-16(8-10-17)21-15-22(23(24,25)26)27-29(21)18-5-3-2-4-6-18/h2-15,28H,1H3	33	25	8.7	ADXJBCPKYQPNMG-UHFFFAOYSA-N	4-METHOXY-N-{4-[1-PHENYL-3-(TRIFLUOROMETHYL)-1H-PYRAZOL-5-YL]PHENYL}BENZENE-1-SULFONAMIDE	6	ACHIRAL	61.255	6	10.1602	717	-1.5858	7	xah_mwt_logp_selected.ldb	NOT COLORED	(4WKQ) [A] IRE1101	COc(cc1)ccc1S(Nc(cc1)ccc1-c1cc(C(F)(F)F)nn1-c1ccccc1)(=O)=O			8016-9207	-5.6241	47.9828	5.5814	47.98	Solid	DC	1	https://www.chemdiv.com/catalog/screening-compounds/compound-8016-9207/	5.5821
unnamed molecule	s1c6ncccc6nc1c5cc(NC(=O)C3c4c(Oc2c3cccc2)cccc4)c(cc5)C	active	CL4609	InChI=1S/C27H19N3O2S/c1-16-12-13-17(26-30-20-9-6-14-28-27(20)33-26)15-21(16)29-25(31)24-18-7-2-4-10-22(18)32-23-11-5-3-8-19(23)24/h2-15,24H,1H3,(H,29,31)	213	25	7	UGZBLEJEPMRJSI-UHFFFAOYSA-N	N-(2-METHYL-5-{[1,3]THIAZOLO[5,4-B]PYRIDIN-2-YL}PHENYL)-9H-XANTHENE-9-CARBOXAMIDE	5	ACHIRAL	48.3	5	-3.6807	1557	2.5499	4	xao_mwt_logp_selected.ldb	YELLOW	(4WKQ) [A] IRE1101	Cc(ccc(-c1nc2cccnc2s1)c1)c1NC(C1c(cccc2)c2Oc2c1cccc2)=O			E153-0522	-5.43	47.975	-1.6362	47.97	Solid	DC	1	https://www.chemdiv.com/catalog/screening-compounds/compound-E153-0522/	5.6644
unnamed molecule	s2c1nc(cc(c1c(N)c2c3nc(nc(n3)N)N5Cc4c(cccc4)CC5)C)C	active		InChI=1S/C21H21N7S/c1-11-9-12(2)24-19-15(11)16(22)17(29-19)18-25-20(23)27-21(26-18)28-8-7-13-5-3-4-6-14(13)10-28/h3-6,9H,7-8,10,22H2,1-2H3,(H2,23,25,26,27)	19	25	23.81	UNXDGMZVGZPWLW-UHFFFAOYSA-N	2-{4-AMINO-6-[3,4-DIHYDRO-2(1H)-ISOQUINOLINYL]-1,3,5-TRIAZIN-2-YL}-4,6-DIMETHYLTHIENO[2,3-B]PYRIDIN-3-AMINE	4	ACHIRAL	81.254	7	15.8506	7608	4.6413	2	xbm_mwt_logp_selected.ldb	NOT COLORED	(4WKQ) [A] IRE1101	Cc1c(c(N)c(-c2nc(N(CC3)Cc4c3cccc4)nc(N)n2)s2)c2nc(C)c1			8020-6094	-4.6324	47.9704	4.5361	47.97	Solid	DC	4	https://www.chemdiv.com/catalog/screening-compounds/compound-8020-6094/	4.5368
unnamed molecule	Clc4c(OC(=O)c1cn(c(=O)c2c1cccc2)c3cc(OC)c(OC)cc3)cc(cc4)C	active	CL1446	InChI=1S/C25H20ClNO5/c1-15-8-10-20(26)22(12-15)32-25(29)19-14-27(24(28)18-7-5-4-6-17(18)19)16-9-11-21(30-2)23(13-16)31-3/h4-14H,1-3H3	111	25	12	XQXZHANQHPWHNF-UHFFFAOYSA-N	2-CHLORO-5-METHYLPHENYL 2-(3,4-DIMETHOXYPHENYL)-1-OXO-1,2-DIHYDROISOQUINOLINE-4-CARBOXYLATE	1	ACHIRAL	51.48	6	28.3348	2158	-3.2609	6	xau_mwt_logp_selected.ldb	ORANGE	(4WKQ) [A] IRE1101	Cc(cc1)cc(OC(C(c2c3cccc2)=CN(c(cc2)cc(OC)c2OC)C3=O)=O)c1Cl			G817-1730	-4.5707	47.9702	4.1062	47.97	Solid	DC	0	https://www.chemdiv.com/catalog/screening-compounds/compound-G817-1730/	4.1062
unnamed molecule	Clc4c(OC(=O)c1cn(c(=O)c2c1cccc2)c3cc(OC)c(OC)cc3)cc(cc4)C	active	CL1446	InChI=1S/C25H20ClNO5/c1-15-8-10-20(26)22(12-15)32-25(29)19-14-27(24(28)18-7-5-4-6-17(18)19)16-9-11-21(30-2)23(13-16)31-3/h4-14H,1-3H3	111	25	12	XQXZHANQHPWHNF-UHFFFAOYSA-N	2-CHLORO-5-METHYLPHENYL 2-(3,4-DIMETHOXYPHENYL)-1-OXO-1,2-DIHYDROISOQUINOLINE-4-CARBOXYLATE	1	ACHIRAL	51.48	6	28.3348	2158	-3.2609	6	xau_mwt_logp_selected.ldb	ORANGE	(4WKQ) [A] IRE1101	Cc(cc1)cc(OC(C(c2c3cccc2)=CN(c(cc2)cc(OC)c2OC)C3=O)=O)c1Cl			G817-1730	-4.5707	47.9702	4.1062	47.97	Solid	DC	0	https://www.chemdiv.com/catalog/screening-compounds/compound-G817-1730/	4.1062
unnamed molecule	Clc4c(OC(=O)c1cn(c(=O)c2c1cccc2)c3cc(OC)c(OC)cc3)cc(cc4)C	active	CL1446	InChI=1S/C25H20ClNO5/c1-15-8-10-20(26)22(12-15)32-25(29)19-14-27(24(28)18-7-5-4-6-17(18)19)16-9-11-21(30-2)23(13-16)31-3/h4-14H,1-3H3	111	25	12	XQXZHANQHPWHNF-UHFFFAOYSA-N	2-CHLORO-5-METHYLPHENYL 2-(3,4-DIMETHOXYPHENYL)-1-OXO-1,2-DIHYDROISOQUINOLINE-4-CARBOXYLATE	7	ACHIRAL	51.48	6	28.3348	2158	-3.2609	6	xau_mwt_logp_selected.ldb	ORANGE	(4WKQ) [A] IRE1101	Cc(cc1)cc(OC(C(c2c3cccc2)=CN(c(cc2)cc(OC)c2OC)C3=O)=O)c1Cl			G817-1730	-4.5707	47.9702	4.1062	47.97	Solid	DC	0	https://www.chemdiv.com/catalog/screening-compounds/compound-G817-1730/	4.1062
unnamed molecule	s1c(nc(c1)C(=O)NCc2ccc(F)cc2)c3cc(OC)c(OCCC)cc3	active	CV0104	InChI=1S/C21H21FN2O3S/c1-3-10-27-18-9-6-15(11-19(18)26-2)21-24-17(13-28-21)20(25)23-12-14-4-7-16(22)8-5-14/h4-9,11,13H,3,10,12H2,1-2H3,(H,23,25)	15	25	23.8	POJVLMDAFYAYDV-UHFFFAOYSA-N	N-[(4-FLUOROPHENYL)METHYL]-2-(3-METHOXY-4-PROPOXYPHENYL)-1,3-THIAZOLE-4-CARBOXAMIDE	1	ACHIRAL	49.521	5	12.6113	1681	-2.6911	9	xay_mwt_logp_selected.ldb	NOT COLORED	(4WKQ) [A] IRE1101	CCCOc(ccc(-c1nc(C(NCc(cc2)ccc2F)=O)cs1)c1)c1OC			V016-7831	-4.5369	47.9598	4.7069	47.96	Solid	DC	1	https://www.chemdiv.com/catalog/screening-compounds/compound-V016-7831/	4.7069
unnamed molecule	Fc1ccc(cc1)CC(=O)N[C@H](c2onc(n2)c3cc(OC)c(OC)cc3)C	active	CL3239	InChI=1S/C20H20FN3O4/c1-12(22-18(25)10-13-4-7-15(21)8-5-13)20-23-19(24-28-20)14-6-9-16(26-2)17(11-14)27-3/h4-9,11-12H,10H2,1-3H3,(H,22,25)/t12-/m0/s1	26	25	25	JSMNTQDCZQSOQC-LBPRGKRZSA-N	N-{1-[3-(3,4-DIMETHOXYPHENYL)-1,2,4-OXADIAZOL-5-YL]ETHYL}-2-(4-FLUOROPHENYL)ACETAMIDE	2	RACEMIC MIXTURE	70.54	7	12.6485	6248	-3.6328	8	xay_mwt_logp_selected.ldb	NOT COLORED	(4WKQ) [A] IRE1101	CC(c1nc(-c(cc2)cc(OC)c2OC)no1)NC(Cc(cc1)ccc1F)=O			V025-8386	-3.6286	47.9589	3.3508	47.96	Solid	DC	1	https://www.chemdiv.com/catalog/screening-compounds/compound-V025-8386/	3.3508
unnamed molecule	Fc1ccc(cc1)CCNC(=O)c2onc(n2)c3cc(OC)c(OC)cc3	active		InChI=1S/C19H18FN3O4/c1-25-15-8-5-13(11-16(15)26-2)17-22-19(27-23-17)18(24)21-10-9-12-3-6-14(20)7-4-12/h3-8,11H,9-10H2,1-2H3,(H,21,24)	55	25	21.1	MWJCDEOIWDOTLT-UHFFFAOYSA-N	3-(3,4-DIMETHOXYPHENYL)-N-[2-(4-FLUOROPHENYL)ETHYL]-1,2,4-OXADIAZOLE-5-CARBOXAMIDE	7	ACHIRAL	71.431	7	13.2058	3623	-3.112	8	xah_mwt_logp_selected.ldb	NOT COLORED	(4WKQ) [A] IRE1101	COc(ccc(-c1noc(C(NCCc(cc2)ccc2F)=O)n1)c1)c1OC			8018-6213	-3.353	47.9585	2.843	47.96	Solid	DC	1	https://www.chemdiv.com/catalog/screening-compounds/compound-8018-6213/	2.843
unnamed molecule	Clc3cc(NC(=O)Nc2nn(c1nc(OC)nc(OC)n1)cn2)ccc3	active		InChI=1S/C14H13ClN8O3/c1-25-13-19-11(20-14(21-13)26-2)23-7-16-10(22-23)18-12(24)17-9-5-3-4-8(15)6-9/h3-7H,1-2H3,(H2,17,18,22,24)	14	25	14.3	RJGNAPCFOSNRMM-UHFFFAOYSA-N	1-(3-CHLOROPHENYL)-3-[1-(4,6-DIMETHOXY-1,3,5-TRIAZIN-2-YL)-1H-1,2,4-TRIAZOL-3-YL]UREA	9	ACHIRAL	101.098	11	10.2806	930	2.5594	7	xag_mwt_logp_selected.ldb	NOT COLORED	(4WKQ) [A] IRE1101	COc1nc(-n2nc(NC(Nc3cccc(Cl)c3)=O)nc2)nc(OC)n1			8012-0068	-3.8613	47.9485	3.6271	47.95	Solid	DC	2	https://www.chemdiv.com/catalog/screening-compounds/compound-8012-0068/	3.6277
unnamed molecule	Ic1c(cccc1)C(=O)Nc4cc(c2nc3n(c2)cccn3)ccc4	active		InChI=1S/C19H13IN4O/c20-16-8-2-1-7-15(16)18(25)22-14-6-3-5-13(11-14)17-12-24-10-4-9-21-19(24)23-17/h1-12H,(H,22,25)	27	25	0	MDDSDCVSUUTDKO-UHFFFAOYSA-N	N-(3-{IMIDAZO[12-A]PYRIMIDIN-2-YL}PHENYL)-2-IODOBENZAMIDE	4	ACHIRAL	43.201	5	10.9274	1060	3.959	4	xah_mwt_logp_selected.ldb	NOT COLORED	(4WKQ) [A] IRE1101	O=C(c(cccc1)c1I)Nc1cc(-c2cn(cccn3)c3n2)ccc1			8017-1262	-3.7383	47.9481	3.4733	47.95	Solid	DC	1	https://www.chemdiv.com/catalog/screening-compounds/compound-8017-1262/	3.4736
unnamed molecule	o1c(nc2ncccc12)c4cc(NC(=O)COc3c(cccc3)C)ccc4	active	CL0711B	InChI=1S/C21H17N3O3/c1-14-6-2-3-9-17(14)26-13-19(25)23-16-8-4-7-15(12-16)21-24-20-18(27-21)10-5-11-22-20/h2-12H,13H2,1H3,(H,23,25)	97	25	9.5	YKUUZSHCMOVQQN-UHFFFAOYSA-N	2-(2-METHYLPHENOXY)-N-(3-{[1,3]OXAZOLO[4,5-B]PYRIDIN-2-YL}PHENYL)ACETAMIDE	6	ACHIRAL	57.886	6	13.3269	926	1.767	6	xab_mwt_logp_selected.ldb	NOT COLORED	(4WKQ) [A] IRE1101	Cc(cccc1)c1OCC(Nc1cc(-c2nc(nccc3)c3o2)ccc1)=O			2783-0184	-4.4023	47.9462	4.3292	47.95	Solid	DC	1	https://www.chemdiv.com/catalog/screening-compounds/compound-2783-0184/	4.3292
unnamed molecule	o1nc(cc1c2c(OC)ccc(OC)c2)CN(C(=O)NC(C)C)C(C)C	active	CV0057A	InChI=1S/C19H27N3O4/c1-12(2)20-19(23)22(13(3)4)11-14-9-18(26-21-14)16-10-15(24-5)7-8-17(16)25-6/h7-10,12-13H,11H2,1-6H3,(H,20,23)	3	25	47.4	NPUQEYJREWZMKN-UHFFFAOYSA-N	1-{[5-(2,5-DIMETHOXYPHENYL)-1,2-OXAZOL-3-YL]METHYL}-1,3-BIS(PROPAN-2-YL)UREA	1	ACHIRAL	62.787	7	17.3381	1132	2.1709	9	xay_mwt_logp_selected.ldb	NOT COLORED	(4WKQ) [A] IRE1101	CC(C)NC(N(Cc1noc(-c(cc(cc2)OC)c2OC)c1)C(C)C)=O			V015-3557	-4.0423	47.9457	3.7015	47.95	Solid	DC	1	https://www.chemdiv.com/catalog/screening-compounds/compound-V015-3557/	3.7015
unnamed molecule	s1c(oc4c1cc(N(S(=O)(=O)c2c(cc(cc2C)C)C)C(=O)c3occc3)c5c4cccc5)=O	active	CL4745A	InChI=1S/C25H19NO6S2/c1-14-11-15(2)23(16(3)12-14)34(29,30)26(24(27)20-9-6-10-31-20)19-13-21-22(32-25(28)33-21)18-8-5-4-7-17(18)19/h4-13H,1-3H3	124	25	12	RUIZNTSPGQMZDF-UHFFFAOYSA-N	N-{2-OXO-2H-NAPHTHO[2,1-D][1,3]OXATHIOL-5-YL}-N-(2,4,6-TRIMETHYLBENZENESULFONYL)FURAN-2-CARBOXAMIDE	11	ACHIRAL	75.309	7	27.1182	6334	-15.504	5	xae_mwt_logp_selected.ldb	NOT COLORED	(4WKQ) [A] IRE1101	Cc(cc1C)cc(C)c1S(N(C(c1ccco1)=O)c(c1ccccc11)cc(S2)c1OC2=O)(=O)=O			6807-0692	-5.7307	47.9451	5.7319	47.95	Solid	DC	0	https://www.chemdiv.com/catalog/screening-compounds/compound-6807-0692/	5.7319
unnamed molecule	s1c(oc4c1cc(N(S(=O)(=O)c2c(cc(cc2C)C)C)C(=O)c3occc3)c5c4cccc5)=O	active	CL4745A	InChI=1S/C25H19NO6S2/c1-14-11-15(2)23(16(3)12-14)34(29,30)26(24(27)20-9-6-10-31-20)19-13-21-22(32-25(28)33-21)18-8-5-4-7-17(18)19/h4-13H,1-3H3	124	25	12	RUIZNTSPGQMZDF-UHFFFAOYSA-N	N-{2-OXO-2H-NAPHTHO[2,1-D][1,3]OXATHIOL-5-YL}-N-(2,4,6-TRIMETHYLBENZENESULFONYL)FURAN-2-CARBOXAMIDE	11	ACHIRAL	75.309	7	27.1182	6334	-15.504	5	xae_mwt_logp_selected.ldb	NOT COLORED	(4WKQ) [A] IRE1101	Cc(cc1C)cc(C)c1S(N(C(c1ccco1)=O)c(c1ccccc11)cc(S2)c1OC2=O)(=O)=O			6807-0692	-5.7307	47.9451	5.7319	47.95	Solid	DC	0	https://www.chemdiv.com/catalog/screening-compounds/compound-6807-0692/	5.7319
unnamed molecule	Clc5ccc(NC(=O)Cn3c1n(nc(n1)c2ccccc2)c(=O)c4c3ccc4)cc5	active	CL9249	InChI=1S/C22H18ClN5O2/c23-15-9-11-16(12-10-15)24-19(29)13-27-18-8-4-7-17(18)21(30)28-22(27)25-20(26-28)14-5-2-1-3-6-14/h1-3,5-6,9-12H,4,7-8,13H2,(H,24,29)	198	25	18.2	WREHQPCLEAZJMS-UHFFFAOYSA-N	N-(4-CHLOROPHENYL)-2-{2-OXO-11-PHENYL-181012-TETRAAZATRICYCLO[7.3.0.0{37}]DODECA-3(7)911-TRIEN-8-YL}ACETAMIDE	1	ACHIRAL	62.099	7	10.7814	2926	-0.3839	5	xbs_mwt_logp_selected.ldb	NOT COLORED	(4WKQ) [A] IRE1101	O=C(CN(C1=C2CCC1)c1nc(-c3ccccc3)nn1C2=O)Nc(cc1)ccc1Cl			D584-4732	-4.6112	47.9411	4.1156	47.94	Solid	DC	1	https://www.chemdiv.com/catalog/screening-compounds/compound-D584-4732/	4.1158
unnamed molecule	O=c2n1nc(nc1n(c3c2ccc3)CC(=O)Nc4cc5c(cc4)cccc5)c6ccc(cc6)C	active	CL9249	InChI=1S/C27H23N5O2/c1-17-9-11-19(12-10-17)25-29-27-31(23-8-4-7-22(23)26(34)32(27)30-25)16-24(33)28-21-14-13-18-5-2-3-6-20(18)15-21/h2-3,5-6,9-15H,4,7-8,16H2,1H3,(H,28,33)	17	25	18.5	GDUBUAOECFUUQZ-UHFFFAOYSA-N	2-[11-(4-METHYLPHENYL)-2-OXO-181012-TETRAAZATRICYCLO[7.3.0.0{37}]DODECA-3(7)911-TRIEN-8-YL]-N-(NAPHTHALEN-2-YL)ACETAMIDE	1	ACHIRAL	61.828	7	12.3831	2587	0.2732	5	xan_mwt_logp_selected.ldb	NOT COLORED	(4WKQ) [A] IRE1101	Cc(cc1)ccc1-c(nc1N(CC(Nc2cc3ccccc3cc2)=O)C2=C3CCC2)nn1C3=O			D584-4846	-5.8047	47.9386	5.2653	47.94	Solid	DC	1	https://www.chemdiv.com/catalog/screening-compounds/compound-D584-4846/	5.2653
unnamed molecule	S(Cc1onc(n1)c2cc(F)ccc2)CC(=O)Nc3c(cc(cc3)C)C	active	CL5553	InChI=1S/C19H18FN3O2S/c1-12-6-7-16(13(2)8-12)21-17(24)10-26-11-18-22-19(23-25-18)14-4-3-5-15(20)9-14/h3-9H,10-11H2,1-2H3,(H,21,24)	13	25	21.1	JOIPBOIPYGVWDB-UHFFFAOYSA-N	N-(2,4-DIMETHYLPHENYL)-2-({[3-(3-FLUOROPHENYL)-1,2,4-OXADIAZOL-5-YL]METHYL}SULFANYL)ACETAMIDE	1	ACHIRAL	53.761	5	12.4156	4561	-0.0606	7	xap_mwt_logp_selected.ldb	NOT COLORED	(4WKQ) [A] IRE1101	Cc(cc1)cc(C)c1NC(CSCc1nc(-c2cc(F)ccc2)no1)=O			F034-0819	-4.6078	47.9373	4.9143	47.94	Solid	DC	1	https://www.chemdiv.com/catalog/screening-compounds/compound-F034-0819/	4.9143
unnamed molecule	s1c(oc4c1cc(N(S(=O)(=O)c2c(cc(F)cc2)C)C(=O)c3cnccc3)c5c4cccc5)=O	active	CL4745A	InChI=1S/C24H15FN2O5S2/c1-14-11-16(25)8-9-21(14)34(30,31)27(23(28)15-5-4-10-26-13-15)19-12-20-22(32-24(29)33-20)18-7-3-2-6-17(18)19/h2-13H,1H3	37	25	4.2	VFNJJAQXLPSHFL-UHFFFAOYSA-N	N-(4-FLUORO-2-METHYLBENZENESULFONYL)-N-{2-OXO-2H-NAPHTHO[2,1-D][1,3]OXATHIOL-5-YL}PYRIDINE-3-CARBOXAMIDE	11	ACHIRAL	76.248	7	26.7294	3654	1.6832	5	xbj_mwt_logp_selected.ldb	NOT COLORED	(4WKQ) [A] IRE1101	Cc(cc(cc1)F)c1S(N(C(c1cnccc1)=O)c(c1ccccc11)cc(S2)c1OC2=O)(=O)=O			6807-0898	-4.3025	47.9358	4.3036	47.94	Solid	DC	0	https://www.chemdiv.com/catalog/screening-compounds/compound-6807-0898/	4.3036
unnamed molecule	Clc3cc(NC(=O)N(Cc1onc(n1)c2cc(OC)c(OC)cc2)C)ccc3	active	CL5637	InChI=1S/C19H19ClN4O4/c1-24(19(25)21-14-6-4-5-13(20)10-14)11-17-22-18(23-28-17)12-7-8-15(26-2)16(9-12)27-3/h4-10H,11H2,1-3H3,(H,21,25)	89	25	21	KQHMNFKNEUQUEM-UHFFFAOYSA-N	1-(3-CHLOROPHENYL)-3-{[3-(3,4-DIMETHOXYPHENYL)-1,2,4-OXADIAZOL-5-YL]METHYL}-3-METHYLUREA	1	ACHIRAL	71.814	8	11.7533	6812	-0.4445	8	xal_mwt_logp_selected.ldb	NOT COLORED	(4WKQ) [A] IRE1101	CN(Cc1nc(-c(cc2)cc(OC)c2OC)no1)C(Nc1cccc(Cl)c1)=O			D169-0438	-4.3353	47.9308	3.9243	47.93	Solid	DC	1	https://www.chemdiv.com/catalog/screening-compounds/compound-D169-0438/	3.9243
unnamed molecule	Fc4cc(c(NC(=O)[C@@H](n2n1c(nc(=O)cc1C)c3c2cccc3)CC)cc4)C	active	CL4202	InChI=1S/C22H21FN4O2/c1-4-18(22(29)24-17-10-9-15(23)11-13(17)2)27-19-8-6-5-7-16(19)21-25-20(28)12-14(3)26(21)27/h5-12,18H,4H2,1-3H3,(H,24,29)/t18-/m0/s1	24	19	22.7	NPVNMQRNTLZMTR-SFHVURJKSA-N	N-(4-FLUORO-2-METHYLPHENYL)-2-{4-METHYL-2-OXO-2H,6H-PYRIMIDO[1,2-B]INDAZOL-6-YL}BUTANAMIDE	5	RACEMIC MIXTURE	50.002	6	10.5243	1146	0.8224	5	xbt_mwt_logp_selected.ldb	BROWN	(4WKQ) [A] IRE1101	CCC(C(Nc(cc1)c(C)cc1F)=O)N(c(cccc1)c1C1=N2)N1C(C)=CC2=O			E005-0779	-3.8744	47.9305	3.4822	47.93	Solid	DC	1	https://www.chemdiv.com/catalog/screening-compounds/compound-E005-0779/	3.4826
unnamed molecule	Clc1c(ccc(F)c1)[C@@H](Nc2ccc(F)cc2)c3oc(nn3)c4cc(F)ccc4	active	CL5151A	InChI=1S/C21H13ClF3N3O/c22-18-11-15(25)6-9-17(18)19(26-16-7-4-13(23)5-8-16)21-28-27-20(29-21)12-2-1-3-14(24)10-12/h1-11,19,26H/t19-/m1/s1	198	25	4.8	AXEKVVVECALYKP-LJQANCHMSA-N	N-[(2-CHLORO-4-FLUOROPHENYL)[5-(3-FLUOROPHENYL)-1,3,4-OXADIAZOL-2-YL]METHYL]-4-FLUOROANILINE	2	RACEMIC MIXTURE	40.069	4	15.6991	3058	-3.6421	5	xaj_mwt_logp_selected.ldb	NOT COLORED	(4WKQ) [A] IRE1101	Fc(cc1)ccc1NC(c1nnc(-c2cc(F)ccc2)o1)c(ccc(F)c1)c1Cl			C301-6523	-6.5106	47.9304	5.9454	47.93	Solid	DC	1	https://www.chemdiv.com/catalog/screening-compounds/compound-C301-6523/	5.9454
unnamed molecule	Clc1c(ccc(F)c1)[C@@H](Nc2cc(c(cc2)C)C)c3oc(nn3)c4cc(F)ccc4	active	CL5151A	InChI=1S/C23H18ClF2N3O/c1-13-6-8-18(10-14(13)2)27-21(19-9-7-17(26)12-20(19)24)23-29-28-22(30-23)15-4-3-5-16(25)11-15/h3-12,21,27H,1-2H3/t21-/m1/s1	160	25	13	YMWZNTIPFSXZJY-OAQYLSRUSA-N	N-[(2-CHLORO-4-FLUOROPHENYL)[5-(3-FLUOROPHENYL)-1,3,4-OXADIAZOL-2-YL]METHYL]-3,4-DIMETHYLANILINE	2	RACEMIC MIXTURE	40.069	4	17.5561	3055	-2.0624	5	xaj_mwt_logp_selected.ldb	NOT COLORED	(4WKQ) [A] IRE1101	Cc(cc1)c(C)cc1NC(c1nnc(-c2cc(F)ccc2)o1)c(ccc(F)c1)c1Cl			C301-6520	-6.6966	47.9304	6.7831	47.93	Solid	DC	1	https://www.chemdiv.com/catalog/screening-compounds/compound-C301-6520/	6.7831
unnamed molecule	s3c2nc(SCCC)n1c(SCC(=O)N)nnc1c2c4c3COC(C4)(C)C	active	CL1987	InChI=1S/C17H21N5O2S3/c1-4-5-25-15-19-14-12(9-6-17(2,3)24-7-10(9)27-14)13-20-21-16(22(13)15)26-8-11(18)23/h4-8H2,1-3H3,(H2,18,23)	141	25	52.9	BSIWVLKPAOSQPP-UHFFFAOYSA-N	2-{[10,10-DIMETHYL-5-(PROPYLSULFANYL)-10,11-DIHYDRO-8H-PYRANO[4',3':4,5]THIENO[3,2-E][1,2,4]TRIAZOLO[4,3-C]PYRIMIDIN-3-YL]SULFANYL}ACETAMIDE	8	ACHIRAL	76.381	7	15.7302	1255	1.0539	6	xbn_mwt_logp_selected.ldb	NOT COLORED	(4WKQ) [A] IRE1101	CCCSc(n12)nc(sc3c4CC(C)(C)OC3)c4c2nnc1SCC(N)=O			8640-0026	-2.9159	47.9247	2.8683	47.92	Solid	DC	2	https://www.chemdiv.com/catalog/screening-compounds/compound-8640-0026/	2.8683
unnamed molecule	O=c2n(c(=O)c3c(n1ncccc1c3n2C)c4cc(ccc4)C)C	active		InChI=1S/C18H16N4O2/c1-11-6-4-7-12(10-11)15-14-16(13-8-5-9-19-22(13)15)20(2)18(24)21(3)17(14)23/h4-10H,1-3H3	27	3	16.7	NLFRHTYVBGPXAK-UHFFFAOYSA-N	1,3-DIMETHYL-5-(3-METHYLPHENYL)PYRIMIDO[4',5':3,4]PYRROLO[1,2-B]PYRIDAZINE-2,4(1H,3H)-DIONE	5	ACHIRAL	43.485	6	28.8614	2557	-3.7342	1	xbj_mwt_logp_selected.ldb	YELLOW	(4WKQ) [A] IRE1101	Cc1cccc(-c(n2ncccc2c2N(C)C(N3C)=O)c2C3=O)c1			6401-0086	-3.0643	47.9208	2.8552	47.92	Solid	DC	0	https://www.chemdiv.com/catalog/screening-compounds/compound-6401-0086/	2.8552
unnamed molecule	o2c(c1c(ccc([N+](=O)[O-])c1)C)ccc2C=C3C(=O)OC(OC3=O)(C)C	active	CL1415	InChI=1S/C18H15NO7/c1-10-4-5-11(19(22)23)8-13(10)15-7-6-12(24-15)9-14-16(20)25-18(2,3)26-17(14)21/h4-9H,1-3H3	69	25	22.2	QHGYBWFVFTZROJ-UHFFFAOYSA-N	2,2-DIMETHYL-5-{[5-(2-METHYL-5-NITROPHENYL)FURAN-2-YL]METHYLIDENE}-1,3-DIOXANE-4,6-DIONE	11	ACHIRAL	82.396	8	28.2682	4071	0	3	xbk_mwt_logp_selected.ldb	ORANGE	(4WKQ) [A] IRE1101	CC(C)(OC(C1=Cc2ccc(-c3c(C)ccc([N+]([O-])=O)c3)o2)=O)OC1=O			8007-4932	-4.0914	47.9201	3.7983	47.92	Solid	DC	0	https://www.chemdiv.com/catalog/screening-compounds/compound-8007-4932/	3.7983
unnamed molecule	o1c(nc2ncccc12)c4cc(NC(=O)c3ccc(OC)cc3)c(OC)cc4	active	CL0711B	InChI=1S/C21H17N3O4/c1-26-15-8-5-13(6-9-15)20(25)23-16-12-14(7-10-17(16)27-2)21-24-19-18(28-21)4-3-11-22-19/h3-12H,1-2H3,(H,23,25)	48	25	9.5	XVZBKENHAWTJBY-UHFFFAOYSA-N	4-METHOXY-N-(2-METHOXY-5-{[1,3]OXAZOLO[4,5-B]PYRIDIN-2-YL}PHENYL)BENZAMIDE	7	ACHIRAL	64.99	7	10.729	552	1.767	6	xbt_mwt_logp_selected.ldb	ORANGE	(4WKQ) [A] IRE1101	COc(cc1)ccc1C(Nc(cc(cc1)-c2nc(nccc3)c3o2)c1OC)=O			D725-0149	-3.7006	47.9162	3.5777	47.92	Solid	DC	1	https://www.chemdiv.com/catalog/screening-compounds/compound-D725-0149/	3.5779
unnamed molecule	Fc6cc2c(n(c1c(=O)n(cnc12)Cc3ccc(OC)cc3)CC(=O)Nc5cc4ococ4cc5)cc6	active	CL3562A	InChI=1S/C27H21FN4O5/c1-35-19-6-2-16(3-7-19)12-31-14-29-25-20-10-17(28)4-8-21(20)32(26(25)27(31)34)13-24(33)30-18-5-9-22-23(11-18)37-15-36-22/h2-11,14H,12-13,15H2,1H3,(H,30,33)	124	25	14.8	ZMGQURSKZIPMJU-UHFFFAOYSA-N	N-(2H-1,3-BENZODIOXOL-5-YL)-2-{8-FLUORO-3-[(4-METHOXYPHENYL)METHYL]-4-OXO-3H,4H,5H-PYRIMIDO[5,4-B]INDOL-5-YL}ACETAMIDE	1	ACHIRAL	72.737	9	11.07	4914	0.2243	7	xaq_mwt_logp_selected.ldb	BROWN	(4WKQ) [A] IRE1101	COc1ccc(CN(C=Nc2c3n(CC(Nc(cc4)cc5c4OCO5)=O)c(cc4)c2cc4F)C3=O)cc1			F394-0311	-4.1744	47.9159	3.9527	47.92	Solid	DC	1	https://www.chemdiv.com/catalog/screening-compounds/compound-F394-0311/	3.9528
unnamed molecule	o1coc4c1c(OC)c3oc(c2ccc(OC)cc2)c(c3c4OC)CC(=O)NCC=C	active		InChI=1S/C23H23NO7/c1-5-10-24-16(25)11-15-17-19(27-3)22-23(30-12-29-22)21(28-4)20(17)31-18(15)13-6-8-14(26-2)9-7-13/h5-9H,1,10-12H2,2-4H3,(H,24,25)	31	25	26.1	YKZJAMPMOKIVEE-UHFFFAOYSA-N	N~1~-ALLYL-2-[4,8-DIMETHOXY-6-(4-METHOXYPHENYL)FURO[2,3-F][1,3]BENZODIOXOL-7-YL]ACETAMIDE	8	ACHIRAL	72.501	8	13.4248	7658	-0.3122	9	xah_mwt_logp_selected.ldb	NOT COLORED	(4WKQ) [A] IRE1101	COc(cc1)ccc1-c(oc1c(c2c3OCO2)OC)c(CC(NCC=C)=O)c1c3OC			8020-9149	-3.9551	47.9156	3.6158	47.92	Solid	DC	1	https://www.chemdiv.com/catalog/screening-compounds/compound-8020-9149/	3.6158
unnamed molecule	O=c2n(c1cc(OC)ccc1)cc(c3c2cccc3)C(=O)Nc4ncccc4	active	CL0961	InChI=1S/C22H17N3O3/c1-28-16-8-6-7-15(13-16)25-14-19(17-9-2-3-10-18(17)22(25)27)21(26)24-20-11-4-5-12-23-20/h2-14H,1H3,(H,23,24,26)	4	25	4.5	TURNGBMAQYVCON-UHFFFAOYSA-N	2-(3-METHOXYPHENYL)-1-OXO-N-(PYRIDIN-2-YL)-1,2-DIHYDROISOQUINOLINE-4-CARBOXAMIDE	6	ACHIRAL	56.004	6	8.943	4090	2.1932	5	xbt_mwt_logp_selected.ldb	NOT COLORED	(4WKQ) [A] IRE1101	COc1cccc(N(C=C(C(Nc2ncccc2)=O)c2c3cccc2)C3=O)c1			E456-2050	-3.7741	47.9138	3.208	47.91	Solid	DC	1	https://www.chemdiv.com/catalog/screening-compounds/compound-E456-2050/	3.2203
unnamed molecule	Clc3ccc(NC(=O)N(Cc1onc(n1)c2cc(OC)c(OC)cc2)CC=C)cc3	active	CL5637	InChI=1S/C21H21ClN4O4/c1-4-11-26(21(27)23-16-8-6-15(22)7-9-16)13-19-24-20(25-30-19)14-5-10-17(28-2)18(12-14)29-3/h4-10,12H,1,11,13H2,2-3H3,(H,23,27)	253	25	19	NIDSHNVYBZYEHR-UHFFFAOYSA-N	1-(4-CHLOROPHENYL)-3-{[3-(3,4-DIMETHOXYPHENYL)-1,2,4-OXADIAZOL-5-YL]METHYL}-3-(PROP-2-EN-1-YL)UREA	7	ACHIRAL	71.853	8	12.2006	7192	-0.218	10	xbq_mwt_logp_selected.ldb	NOT COLORED	(4WKQ) [A] IRE1101	COc(ccc(-c1noc(CN(CC=C)C(Nc(cc2)ccc2Cl)=O)n1)c1)c1OC			D169-0475	-4.6804	47.9136	4.4613	47.91	Solid	DC	1	https://www.chemdiv.com/catalog/screening-compounds/compound-D169-0475/	4.4613
unnamed molecule	S(=O)(=O)(n2nc(c1cc(OC)c(OC)c(OC)c1)cc2N)c3cc(c(F)cc3)C	active	CL3417	InChI=1S/C19H20FN3O5S/c1-11-7-13(5-6-14(11)20)29(24,25)23-18(21)10-15(22-23)12-8-16(26-2)19(28-4)17(9-12)27-3/h5-10H,21H2,1-4H3	42	25	21.1	ALIODJQVGCWMAX-UHFFFAOYSA-N	1-(4-FLUORO-3-METHYLBENZENESULFONYL)-3-(3,4,5-TRIMETHOXYPHENYL)-1H-PYRAZOL-5-AMINE	1	ACHIRAL	83.173	8	21.309	4101	-3.2485	6	xak_mwt_logp_selected.ldb	NOT COLORED	(4WKQ) [A] IRE1101	Cc(cc(cc1)S(n(c(N)c2)nc2-c(cc2OC)cc(OC)c2OC)(=O)=O)c1F			C665-0234	-3.2446	47.9132	2.9192	47.91	Solid	DC	2	https://www.chemdiv.com/catalog/screening-compounds/compound-C665-0234/	2.9192
unnamed molecule	S(c2n1nc(nc1c3c(n2)cc(OC)c(OC)c3)C)Cc4ccc(cc4)C(C)(C)C	active	CL1009	InChI=1S/C23H26N4O2S/c1-14-24-21-17-11-19(28-5)20(29-6)12-18(17)25-22(27(21)26-14)30-13-15-7-9-16(10-8-15)23(2,3)4/h7-12H,13H2,1-6H3	18	25	34.8	HZMXRPNURHYTJP-UHFFFAOYSA-N	5-{[(4-TERT-BUTYLPHENYL)METHYL]SULFANYL}-8,9-DIMETHOXY-2-METHYL-[1,2,4]TRIAZOLO[1,5-C]QUINAZOLINE	1	ACHIRAL	44.942	6	23.326	6008	6.421	6	xaj_mwt_logp_selected.ldb	NOT COLORED	(4WKQ) [A] IRE1101	CC(C)(C)c1ccc(CSc2nc(cc(c(OC)c3)OC)c3c3nc(C)nn23)cc1			C445-0020	-4.8251	47.9094	4.9764	47.91	Solid	DC	0	https://www.chemdiv.com/catalog/screening-compounds/compound-C445-0020/	5.0197
unnamed molecule	s5c(S(=O)(=O)N(c2c3c(c1oc(sc1c2)=O)cccc3)C(=O)c4ccncc4)ccc5	active	CL4745A	InChI=1S/C21H12N2O5S3/c24-20(13-7-9-22-10-8-13)23(31(26,27)18-6-3-11-29-18)16-12-17-19(28-21(25)30-17)15-5-2-1-4-14(15)16/h1-12H	90	25	0	SRNDFBSSMUZUQQ-UHFFFAOYSA-N	N-{2-OXO-2H-NAPHTHO[2,1-D][1,3]OXATHIOL-5-YL}-N-(THIOPHENE-2-SULFONYL)PYRIDINE-4-CARBOXAMIDE	11	ACHIRAL	77.177	7	14	1274	2.3506	5	xae_mwt_logp_selected.ldb	NOT COLORED	(4WKQ) [A] IRE1101	O=C(c1ccncc1)N(c(c1ccccc11)cc(S2)c1OC2=O)S(c1cccs1)(=O)=O			6807-0949	-4.1092	47.9087	3.6041	47.91	Solid	DC	0	https://www.chemdiv.com/catalog/screening-compounds/compound-6807-0949/	3.6041
unnamed molecule	s5c(S(=O)(=O)N(c2c3c(c1oc(sc1c2)=O)cccc3)C(=O)c4ccncc4)ccc5	active	CL4745A	InChI=1S/C21H12N2O5S3/c24-20(13-7-9-22-10-8-13)23(31(26,27)18-6-3-11-29-18)16-12-17-19(28-21(25)30-17)15-5-2-1-4-14(15)16/h1-12H	90	25	0	SRNDFBSSMUZUQQ-UHFFFAOYSA-N	N-{2-OXO-2H-NAPHTHO[2,1-D][1,3]OXATHIOL-5-YL}-N-(THIOPHENE-2-SULFONYL)PYRIDINE-4-CARBOXAMIDE	11	ACHIRAL	77.177	7	14	1274	2.3506	5	xae_mwt_logp_selected.ldb	NOT COLORED	(4WKQ) [A] IRE1101	O=C(c1ccncc1)N(c(c1ccccc11)cc(S2)c1OC2=O)S(c1cccs1)(=O)=O			6807-0949	-4.1092	47.9087	3.6041	47.91	Solid	DC	0	https://www.chemdiv.com/catalog/screening-compounds/compound-6807-0949/	3.6041
unnamed molecule	S(=O)(=O)(N3C[C@@H](c1onc(n1)c2cc(OC)cc(OC)c2)CCC3)c4ccccc4	active	CL5449B	InChI=1S/C21H23N3O5S/c1-27-17-11-16(12-18(13-17)28-2)20-22-21(29-23-20)15-7-6-10-24(14-15)30(25,26)19-8-4-3-5-9-19/h3-5,8-9,11-13,15H,6-7,10,14H2,1-2H3/t15-/m0/s1	1	25	33.3	PJJYHHWDYMUDNB-HNNXBMFYSA-N	1-(BENZENESULFONYL)-3-[3-(3,5-DIMETHOXYPHENYL)-1,2,4-OXADIAZOL-5-YL]PIPERIDINE	2	RACEMIC MIXTURE	78.376	8	26.1754	4096	-1.8409	6	xat_mwt_logp_selected.ldb	NOT COLORED	(4WKQ) [A] IRE1101	COc1cc(-c2noc(C(CCC3)CN3S(c3ccccc3)(=O)=O)n2)cc(OC)c1			G603-0027	-4.2694	47.908	4.0958	47.91	Solid	DC	0	https://www.chemdiv.com/catalog/screening-compounds/compound-G603-0027/	4.0958
unnamed molecule	O=c1n(nc2n1c3c(c(=O)n2CCC(C)C)ccc(c3)C(=O)NCC(C)C)Cc4ccc(cc4)C	active	CL8220A	InChI=1S/C27H33N5O3/c1-17(2)12-13-30-25(34)22-11-10-21(24(33)28-15-18(3)4)14-23(22)32-26(30)29-31(27(32)35)16-20-8-6-19(5)7-9-20/h6-11,14,17-18H,12-13,15-16H2,1-5H3,(H,28,33)	98	25	40.7	KTZQBWKXVSFUQJ-UHFFFAOYSA-N	4-(3-METHYLBUTYL)-2-[(4-METHYLPHENYL)METHYL]-N-(2-METHYLPROPYL)-1,5-DIOXO-1H,2H,4H,5H-[1,2,4]TRIAZOLO[4,3-A]QUINAZOLINE-8-CARBOXAMIDE	1	ACHIRAL	72.87	8	14.295	6916	-1.7699	9	xaq_mwt_logp_selected.ldb	NOT COLORED	(4WKQ) [A] IRE1101	CC(C)CCN(C(N1c2c3ccc(C(NCC(C)C)=O)c2)=NN(Cc2ccc(C)cc2)C1=O)C3=O			F471-0464	-4.2247	47.9037	4.6312	47.9	Solid	DC	1	https://www.chemdiv.com/catalog/screening-compounds/compound-F471-0464/	4.6312
unnamed molecule	Brc4ccc(S(=O)(=O)c2nc(oc2SCC(=O)c1ccc(Cl)cc1)c3sccc3)cc4	active	CL1726	InChI=1S/C21H13BrClNO4S3/c22-14-5-9-16(10-6-14)31(26,27)20-21(28-19(24-20)18-2-1-11-29-18)30-12-17(25)13-3-7-15(23)8-4-13/h1-11H,12H2	192	25	4.8	ADZDWKKQBGLVGW-UHFFFAOYSA-N	2-{[4-(4-BROMOBENZENESULFONYL)-2-(THIOPHEN-2-YL)-1,3-OXAZOL-5-YL]SULFANYL}-1-(4-CHLOROPHENYL)ETHAN-1-ONE	1	ACHIRAL	61.934	5	20.8706	4383	-9.2043	7	xai_mwt_logp_selected.ldb	BROWN	(4WKQ) [A] IRE1101	O=C(CSc(oc(-c1cccs1)n1)c1S(c(cc1)ccc1Br)(=O)=O)c(cc1)ccc1Cl			C176-0345	-6.5384	47.9032	6.5642	47.9	Solid	DC	0	https://www.chemdiv.com/catalog/screening-compounds/compound-C176-0345/	6.5642
unnamed molecule	Brc4cc\3c([nH]c(=O)c\3=N\NC(=O)c2[nH]nc(c1cc(OCC)ccc1)c2)cc4	active		InChI=1S/C20H16BrN5O3/c1-2-29-13-5-3-4-11(8-13)16-10-17(24-23-16)19(27)26-25-18-14-9-12(21)6-7-15(14)22-20(18)28/h3-10H,2H2,1H3,(H,23,24)(H,26,27)(H,22,25,28)	115	25	10	KDFJUADUCDDDLH-UHFFFAOYSA-N	N'-[(3E)-5-BROMO-2-OXO-2,3-DIHYDRO-1H-INDOL-3-YLIDENE]-3-(3-ETHOXYPHENYL)-1H-PYRAZOLE-5-CARBOHYDRAZIDE	7	ACHIRAL	88.978	8	7.9377	6262	-0.1404	6	xbg_mwt_logp_selected.ldb	ORANGE	(4WKQ) [A] IRE1101	CCOc1cccc(-c2n[nH]c(C(N/N=C(\c(cc(cc3)Br)c3N3)/C3=O)=O)c2)c1			3253-7122	-4.2492	47.9028	4.3053	47.9	Solid	DC	3	https://www.chemdiv.com/catalog/screening-compounds/compound-3253-7122/	4.4159
unnamed molecule	O=c1n(nc2n1c3c(c(=O)n2CCC(C)C)ccc(c3)C(=O)N[C@H](CC)C)C	active	CL8220A	InChI=1S/C20H27N5O3/c1-6-13(4)21-17(26)14-7-8-15-16(11-14)25-19(22-23(5)20(25)28)24(18(15)27)10-9-12(2)3/h7-8,11-13H,6,9-10H2,1-5H3,(H,21,26)/t13-/m0/s1	106	25	50	QWMVTSKFQWJJAP-ZDUSSCGKSA-N	N-(BUTAN-2-YL)-2-METHYL-4-(3-METHYLBUTYL)-1,5-DIOXO-1H,2H,4H,5H-[1,2,4]TRIAZOLO[4,3-A]QUINAZOLINE-8-CARBOXAMIDE	2	RACEMIC MIXTURE	72.262	8	14.1171	6906	-0.8749	7	xaq_mwt_logp_selected.ldb	NOT COLORED	(4WKQ) [A] IRE1101	CCC(C)NC(c(cc1)cc(N2C(N3CCC(C)C)=NN(C)C2=O)c1C3=O)=O			F471-0355	-3.0076	47.9026	2.327	47.9	Solid	DC	1	https://www.chemdiv.com/catalog/screening-compounds/compound-F471-0355/	2.327
unnamed molecule	o1c(nc2ncccc12)c4c(O)c(cc(NC(=O)c3occc3)c4)C	active	CL0711B	InChI=1S/C18H13N3O4/c1-10-8-11(20-17(23)14-5-3-7-24-14)9-12(15(10)22)18-21-16-13(25-18)4-2-6-19-16/h2-9,22H,1H3,(H,20,23)	56	25	5.6	POHHCEKIZVVFRQ-UHFFFAOYSA-N	N-(4-HYDROXY-3-METHYL-5-{[1,3]OXAZOLO[4,5-B]PYRIDIN-2-YL}PHENYL)FURAN-2-CARBOXAMIDE	7	ACHIRAL	74.571	7	11.272	906	1.8382	4	xbn_mwt_logp_selected.ldb	ORANGE	(4WKQ) [A] IRE1101	Cc1cc(NC(c2ccco2)=O)cc(-c2nc(nccc3)c3o2)c1O			8529-0012	-3.3706	47.9013	3.295	47.9	Solid	DC	2	https://www.chemdiv.com/catalog/screening-compounds/compound-8529-0012/	3.2951
unnamed molecule	Fc4c(NC(=O)Cn2n1c(nc(=O)cc1C)c3c2cc(OC)c(OC)c3)cccc4	active	CL4202	InChI=1S/C21H19FN4O4/c1-12-8-19(27)24-21-13-9-17(29-2)18(30-3)10-16(13)25(26(12)21)11-20(28)23-15-7-5-4-6-14(15)22/h4-10H,11H2,1-3H3,(H,23,28)	2	25	19	IWZUGEBUHWGCFD-UHFFFAOYSA-N	2-{8,9-DIMETHOXY-4-METHYL-2-OXO-2H,6H-PYRIMIDO[1,2-B]INDAZOL-6-YL}-N-(2-FLUOROPHENYL)ACETAMIDE	7	ACHIRAL	64.351	8	11.1227	351	2.1176	6	xao_mwt_logp_selected.ldb	BROWN	(4WKQ) [A] IRE1101	CC(N1N(CC(Nc(cccc2)c2F)=O)c(cc(c(OC)c2)OC)c2C1=N1)=CC1=O			E005-0989	-3.0724	47.8991	2.0145	47.9	Solid	DC	1	https://www.chemdiv.com/catalog/screening-compounds/compound-E005-0989/	2.0146
unnamed molecule	s1c(oc4c1cc(N(S(=O)(=O)c2ccc(F)cc2)C(=O)c3ccc(OC)cc3)c5c4cccc5)=O	active	CL4745A	InChI=1S/C25H16FNO6S2/c1-32-17-10-6-15(7-11-17)24(28)27(35(30,31)18-12-8-16(26)9-13-18)21-14-22-23(33-25(29)34-22)20-5-3-2-4-19(20)21/h2-14H,1H3	133	25	4	CUPVGDLYJHRAJV-UHFFFAOYSA-N	N-(4-FLUOROBENZENESULFONYL)-4-METHOXY-N-{2-OXO-2H-NAPHTHO[2,1-D][1,3]OXATHIOL-5-YL}BENZAMIDE	11	ACHIRAL	74.274	7	33.286	6040	-17.5966	6	xae_mwt_logp_selected.ldb	NOT COLORED	(4WKQ) [A] IRE1101	COc(cc1)ccc1C(N(c(c1ccccc11)cc(S2)c1OC2=O)S(c(cc1)ccc1F)(=O)=O)=O			6807-1924	-5.3435	47.8988	5.2023	47.9	Solid	DC	0	https://www.chemdiv.com/catalog/screening-compounds/compound-6807-1924/	5.2023
unnamed molecule	s1c(oc4c1cc(N(S(=O)(=O)c2ccc(F)cc2)C(=O)c3ccc(OC)cc3)c5c4cccc5)=O	active	CL4745A	InChI=1S/C25H16FNO6S2/c1-32-17-10-6-15(7-11-17)24(28)27(35(30,31)18-12-8-16(26)9-13-18)21-14-22-23(33-25(29)34-22)20-5-3-2-4-19(20)21/h2-14H,1H3	133	25	4	CUPVGDLYJHRAJV-UHFFFAOYSA-N	N-(4-FLUOROBENZENESULFONYL)-4-METHOXY-N-{2-OXO-2H-NAPHTHO[2,1-D][1,3]OXATHIOL-5-YL}BENZAMIDE	11	ACHIRAL	74.274	7	33.286	6040	-17.5966	6	xae_mwt_logp_selected.ldb	NOT COLORED	(4WKQ) [A] IRE1101	COc(cc1)ccc1C(N(c(c1ccccc11)cc(S2)c1OC2=O)S(c(cc1)ccc1F)(=O)=O)=O			6807-1924	-5.3435	47.8988	5.2023	47.9	Solid	DC	0	https://www.chemdiv.com/catalog/screening-compounds/compound-6807-1924/	5.2023
unnamed molecule	s2c1n(nc(c1cc2C(=O)NCCn3nc(cc3)C)C(F)(F)F)c4ccccc4	active		InChI=1S/C19H16F3N5OS/c1-12-7-9-26(24-12)10-8-23-17(28)15-11-14-16(19(20,21)22)25-27(18(14)29-15)13-5-3-2-4-6-13/h2-7,9,11H,8,10H2,1H3,(H,23,28)	37	25	21.1	SPPJULFOWOCNJD-UHFFFAOYSA-N	N~5~-[2-(3-METHYL-1H-PYRAZOL-1-YL)ETHYL]-1-PHENYL-3-(TRIFLUOROMETHYL)-1H-THIENO[2,3-C]PYRAZOLE-5-CARBOXAMIDE	1	ACHIRAL	53.906	6	14.7244	1629	1.328	7	xbe_mwt_logp_selected.ldb	NOT COLORED	(4WKQ) [A] IRE1101	c12c(n(nc1C(F)(F)F)c1ccccc1)sc(c2)C(=O)NCCn1nc(cc1)C			Y510-1253	-3.2617	47.8973	3.0026	47.9	Solid	DC	1	https://www.chemdiv.com/catalog/screening-compounds/compound-Y510-1253/	3.0026
unnamed molecule	s1c4n(nc1c2c3c(nc(c2)C)cccc3)c(nn4)c5cc(OC)c(OC)c(OC)c5	active	CL0781	InChI=1S/C22H19N5O3S/c1-12-9-15(14-7-5-6-8-16(14)23-12)21-26-27-20(24-25-22(27)31-21)13-10-17(28-2)19(30-4)18(11-13)29-3/h5-11H,1-4H3	19	25	18.2	NRPBKERUZIHLEV-UHFFFAOYSA-N	2-METHYL-4-[3-(3,4,5-TRIMETHOXYPHENYL)-[1,2,4]TRIAZOLO[3,4-B][1,3,4]THIADIAZOL-6-YL]QUINOLINE	7	ACHIRAL	64.837	8	28.5369	626	5.0628	5	xbt_mwt_logp_selected.ldb	BROWN	(4WKQ) [A] IRE1101	Cc1nc2ccccc2c(-c(s2)nn3c2nnc3-c(cc2OC)cc(OC)c2OC)c1			D727-0634	-3.9813	47.8969	3.6627	47.9	Solid	DC	0	https://www.chemdiv.com/catalog/screening-compounds/compound-D727-0634/	3.6647
unnamed molecule	o1c(nc2ncccc12)c4cc(NC(=O)c3cc([N+](=O)[O-])c(OCC)cc3)ccc4	active	CL0711B	InChI=1S/C21H16N4O5/c1-2-29-17-9-8-13(12-16(17)25(27)28)20(26)23-15-6-3-5-14(11-15)21-24-19-18(30-21)7-4-10-22-19/h3-12H,2H2,1H3,(H,23,26)	2	25	9.52	ZZVDZXAIRLLBBK-UHFFFAOYSA-N	4-ETHOXY-3-NITRO-N-(3-{[13]OXAZOLO[45-B]PYRIDIN-2-YL}PHENYL)BENZAMIDE	1	ACHIRAL	90.805	9	11.037	7200	1.767	7	xbf_mwt_logp_selected.ldb	NOT COLORED	(4WKQ) [A] IRE1101	CCOc(ccc(C(Nc1cc(-c2nc(nccc3)c3o2)ccc1)=O)c1)c1[N+]([O-])=O			2026-4091	-3.997	47.8916	3.782	47.89	Solid	DC	1	https://www.chemdiv.com/catalog/screening-compounds/compound-2026-4091/	3.7821
unnamed molecule	Clc1ccc(cc1)[C@@H](Nc2ccc(F)cc2)c3oc(nn3)c4cc(F)ccc4	active	CL5151A	InChI=1S/C21H14ClF2N3O/c22-15-6-4-13(5-7-15)19(25-18-10-8-16(23)9-11-18)21-27-26-20(28-21)14-2-1-3-17(24)12-14/h1-12,19,25H/t19-/m1/s1	118	25	4.8	MGWAUKJNHPJLEP-LJQANCHMSA-N	N-[(4-CHLOROPHENYL)[5-(3-FLUOROPHENYL)-1,3,4-OXADIAZOL-2-YL]METHYL]-4-FLUOROANILINE	2	RACEMIC MIXTURE	40.069	4	15.6991	3042	-3.2448	5	xaj_mwt_logp_selected.ldb	NOT COLORED	(4WKQ) [A] IRE1101	Fc(cc1)ccc1NC(c1nnc(-c2cc(F)ccc2)o1)c(cc1)ccc1Cl			C301-6363	-6.3879	47.8894	5.5236	47.89	Solid	DC	1	https://www.chemdiv.com/catalog/screening-compounds/compound-C301-6363/	5.5236
unnamed molecule	s1c4ncccc4nc1c3cc(NC(=O)Cc2ccccc2)c(cc3)C	active	CL4609	InChI=1S/C21H17N3OS/c1-14-9-10-16(20-24-17-8-5-11-22-21(17)26-20)13-18(14)23-19(25)12-15-6-3-2-4-7-15/h2-11,13H,12H2,1H3,(H,23,25)	2	25	9	PHDJDYTXGOAWSP-UHFFFAOYSA-N	N-(2-METHYL-5-{[1,3]THIAZOLO[5,4-B]PYRIDIN-2-YL}PHENYL)-2-PHENYLACETAMIDE	4	ACHIRAL	41.273	4	12.357	1546	2.5499	5	xao_mwt_logp_selected.ldb	NOT COLORED	(4WKQ) [A] IRE1101	Cc(ccc(-c1nc2cccnc2s1)c1)c1NC(Cc1ccccc1)=O			E153-0452	-4.2278	47.8877	4.1414	47.89	Solid	DC	1	https://www.chemdiv.com/catalog/screening-compounds/compound-E153-0452/	4.1414
unnamed molecule	o1c(nc2ncccc12)c3cc(NC(=O)CCC)c(cc3)C	active	CL0711B	InChI=1S/C17H17N3O2/c1-3-5-15(21)19-13-10-12(8-7-11(13)2)17-20-16-14(22-17)6-4-9-18-16/h4,6-10H,3,5H2,1-2H3,(H,19,21)	3	18	23.5	QSFSZRNZJAHUMO-UHFFFAOYSA-N	N-(2-METHYL-5-{[1,3]OXAZOLO[4,5-B]PYRIDIN-2-YL}PHENYL)BUTANAMIDE	5	ACHIRAL	49.874	5	12.9456	6004	1.767	5	xbh_mwt_logp_selected.ldb	NOT COLORED	(4WKQ) [A] IRE1101	CCCC(Nc1c(C)ccc(-c2nc(nccc3)c3o2)c1)=O			4168-2078	-3.0629	47.8864	2.9568	47.89	Solid	DC	1	https://www.chemdiv.com/catalog/screening-compounds/compound-4168-2078/	2.9568
unnamed molecule	Fc5cc2c(n(c1c(=O)n(cnc12)Cc3ccccc3)CC(=O)Nc4cc(ccc4)C(=O)C)cc5	active	CL3562A	InChI=1S/C27H21FN4O3/c1-17(33)19-8-5-9-21(12-19)30-24(34)15-32-23-11-10-20(28)13-22(23)25-26(32)27(35)31(16-29-25)14-18-6-3-2-4-7-18/h2-13,16H,14-15H2,1H3,(H,30,34)	117	25	11.1	RJDBQIIFVFCYGG-UHFFFAOYSA-N	N-(3-ACETYLPHENYL)-2-{3-BENZYL-8-FLUORO-4-OXO-3H,4H,5H-PYRIMIDO[5,4-B]INDOL-5-YL}ACETAMIDE	1	ACHIRAL	61.904	7	10.6537	4905	-1.0611	7	xaq_mwt_logp_selected.ldb	ORANGE	(4WKQ) [A] IRE1101	CC(c1cccc(NC(Cn(c(cc2)c3cc2F)c2c3N=CN(Cc3ccccc3)C2=O)=O)c1)=O			F394-0244	-4.0623	47.8861	3.878	47.89	Solid	DC	1	https://www.chemdiv.com/catalog/screening-compounds/compound-F394-0244/	3.8782
unnamed molecule	s5c1n(c(=O)c2n(c3c(c2n1)cc(OC)c(OC)c3)CC(=O)Nc4c(cccc4)C(F)(F)F)cc5	active		InChI=1S/C23H19F3N4O4S/c1-33-16-9-12-15(10-17(16)34-2)30(20-19(12)28-22-29(21(20)32)7-8-35-22)11-18(31)27-14-6-4-3-5-13(14)23(24,25)26/h3-6,9-10H,7-8,11H2,1-2H3,(H,27,31)	27	25	26.09	JWZAWSMIZLJABR-UHFFFAOYSA-N	2-{45-DIMETHOXY-10-OXO-14-THIA-81116-TRIAZATETRACYCLO[7.7.0.0{27}.0{1115}]HEXADECA-1(9)24615-PENTAEN-8-YL}-N-[2-(TRIFLUOROMETHYL)PHENYL]ACETAMIDE	8	ACHIRAL	62.659	8	12.134	940	-0.5438	7	xah_mwt_logp_selected.ldb	NOT COLORED	(4WKQ) [A] IRE1101	COc(c(OC)c1)cc2c1n(CC(Nc1c(C(F)(F)F)cccc1)=O)c1c2N=C2SCCN2C1=O			8017-0414	-3.4544	47.8844	3.0852	47.88	Solid	DC	1	https://www.chemdiv.com/catalog/screening-compounds/compound-8017-0414/	3.0852
unnamed molecule	s1c(oc4c1cc(N(S(=O)(=O)c2ccccc2)C(=O)c3occc3)c5c4cccc5)=O	active	CL4745A	InChI=1S/C22H13NO6S2/c24-21(18-11-6-12-28-18)23(31(26,27)14-7-2-1-3-8-14)17-13-19-20(29-22(25)30-19)16-10-5-4-9-15(16)17/h1-13H	6	25	0	GJVRRXVBYHMEPS-UHFFFAOYSA-N	N-(BENZENESULFONYL)-N-{2-OXO-2H-NAPHTHO[2,1-D][1,3]OXATHIOL-5-YL}FURAN-2-CARBOXAMIDE	11	ACHIRAL	75.309	7	14	3634	-15.7888	5	xbj_mwt_logp_selected.ldb	NOT COLORED	(4WKQ) [A] IRE1101	O=C(c1ccco1)N(c(c1ccccc11)cc(S2)c1OC2=O)S(c1ccccc1)(=O)=O			6807-0682	-4.5355	47.8835	4.2172	47.88	Solid	DC	0	https://www.chemdiv.com/catalog/screening-compounds/compound-6807-0682/	4.2172
unnamed molecule	FC(F)(F)c2nc(nc(c1cc(OC)c(OC)cc1)c2)N3[C@H]4C[C@@](C3)(CC(C4)(C)C)C	active	CL2153	InChI=1S/C23H28F3N3O2/c1-21(2)10-15-11-22(3,12-21)13-29(15)20-27-16(9-19(28-20)23(24,25)26)14-6-7-17(30-4)18(8-14)31-5/h6-9,15H,10-13H2,1-5H3	208	25	56.5	DUGYWDXJMJCOLK-UHFFFAOYSA-N	6-[4-(3,4-DIMETHOXYPHENYL)-6-(TRIFLUOROMETHYL)PYRIMIDIN-2-YL]-1,3,3-TRIMETHYL-6-AZABICYCLO[3.2.1]OCTANE	3	UNKNOWN	35.864	5	16.6633	3328	2.555	5	xai_mwt_logp_selected.ldb	ORANGE	(4WKQ) [A] IRE1101	CC(C1)(C2)CC(C)(C)CC1N2c1nc(-c(cc2)cc(OC)c2OC)cc(C(F)(F)F)n1			C130-0370	-5.6171	47.8829	5.6369	47.88	Solid	DC	0	https://www.chemdiv.com/catalog/screening-compounds/compound-C130-0370/	5.6369
unnamed molecule	s1c(oc5c1cc(N(S(=O)(=O)c3c2ncccc2ccc3)C(=O)c4c(cccc4)C)c6c5cccc6)=O	active	CL4745A	InChI=1S/C28H18N2O5S2/c1-17-8-2-3-11-19(17)27(31)30(37(33,34)24-14-6-9-18-10-7-15-29-25(18)24)22-16-23-26(35-28(32)36-23)21-13-5-4-12-20(21)22/h2-16H,1H3	132	25	3.6	JIZJRFBBQMASDG-UHFFFAOYSA-N	2-METHYL-N-{2-OXO-2H-NAPHTHO[2,1-D][1,3]OXATHIOL-5-YL}-N-(QUINOLINE-8-SULFONYL)BENZAMIDE	11	ACHIRAL	76.263	7	27.2615	6741	-1.8788	5	xae_mwt_logp_selected.ldb	NOT COLORED	(4WKQ) [A] IRE1101	Cc(cccc1)c1C(N(c(c1ccccc11)cc(S2)c1OC2=O)S(c1cccc2cccnc12)(=O)=O)=O			6807-0905	-5.6836	47.8799	5.2338	47.88	Solid	DC	0	https://www.chemdiv.com/catalog/screening-compounds/compound-6807-0905/	5.2338
unnamed molecule	s1c(oc5c1cc(N(S(=O)(=O)c3c2ncccc2ccc3)C(=O)c4c(cccc4)C)c6c5cccc6)=O	active	CL4745A	InChI=1S/C28H18N2O5S2/c1-17-8-2-3-11-19(17)27(31)30(37(33,34)24-14-6-9-18-10-7-15-29-25(18)24)22-16-23-26(35-28(32)36-23)21-13-5-4-12-20(21)22/h2-16H,1H3	132	25	3.6	JIZJRFBBQMASDG-UHFFFAOYSA-N	2-METHYL-N-{2-OXO-2H-NAPHTHO[2,1-D][1,3]OXATHIOL-5-YL}-N-(QUINOLINE-8-SULFONYL)BENZAMIDE	11	ACHIRAL	76.263	7	27.2615	6741	-1.8788	5	xae_mwt_logp_selected.ldb	NOT COLORED	(4WKQ) [A] IRE1101	Cc(cccc1)c1C(N(c(c1ccccc11)cc(S2)c1OC2=O)S(c1cccc2cccnc12)(=O)=O)=O			6807-0905	-5.6836	47.8799	5.2338	47.88	Solid	DC	0	https://www.chemdiv.com/catalog/screening-compounds/compound-6807-0905/	5.2338
unnamed molecule	O(c4c(OC)ccc(c2n1nc(cc1ncc2)C(=O)Nc3c(OC)cc(OC)cc3)c4)C	active	CL7520	InChI=1S/C23H22N4O5/c1-29-15-6-7-16(20(12-15)31-3)25-23(28)17-13-22-24-10-9-18(27(22)26-17)14-5-8-19(30-2)21(11-14)32-4/h5-13H,1-4H3,(H,25,28)	97	25	17.4	QLDSTMOBLQMGIJ-UHFFFAOYSA-N	N-(2,4-DIMETHOXYPHENYL)-7-(3,4-DIMETHOXYPHENYL)PYRAZOLO[1,5-A]PYRIMIDINE-2-CARBOXAMIDE	1	ACHIRAL	71.658	9	9.7904	2113	3.4279	8	xan_mwt_logp_selected.ldb	GREEN	(4WKQ) [A] IRE1101	COc(cc1)cc(OC)c1NC(c1nn2c(-c(cc3)cc(OC)c3OC)ccnc2c1)=O			D520-0500	-3.5803	47.8794	3.2064	47.88	Solid	DC	1	https://www.chemdiv.com/catalog/screening-compounds/compound-D520-0500/	3.2082
unnamed molecule	Brc4ccc(NC(=O)Cn3c1n(nc(n1)c2ccccc2)c(=O)cc3C)cc4	active	CL9249	InChI=1S/C20H16BrN5O2/c1-13-11-18(28)26-20(23-19(24-26)14-5-3-2-4-6-14)25(13)12-17(27)22-16-9-7-15(21)8-10-16/h2-11H,12H2,1H3,(H,22,27)	143	25	10	PQUVKRFLFLBZFX-UHFFFAOYSA-N	N-(4-BROMOPHENYL)-2-{5-METHYL-7-OXO-2-PHENYL-4H,7H-[1,2,4]TRIAZOLO[1,5-A]PYRIMIDIN-4-YL}ACETAMIDE	1	ACHIRAL	61.494	7	10.7814	1760	1.1445	5	xbs_mwt_logp_selected.ldb	BROWN	(4WKQ) [A] IRE1101	CC(N(CC(Nc(cc1)ccc1Br)=O)c1nc(-c2ccccc2)nn11)=CC1=O			D475-1259	-4.2028	47.8786	4.0884	47.88	Solid	DC	1	https://www.chemdiv.com/catalog/screening-compounds/compound-D475-1259/	4.0886
unnamed molecule	s4c(c3nn2c(SCC(=O)Nc1ccc(F)cc1)n[nH]c(=O)c2c3)ccc4	active	CL8128A	InChI=1S/C17H12FN5O2S2/c18-10-3-5-11(6-4-10)19-15(24)9-27-17-21-20-16(25)13-8-12(22-23(13)17)14-2-1-7-26-14/h1-8H,9H2,(H,19,24)(H,20,25)	49	25	5.9	GPCGBPRHYKHHEL-UHFFFAOYSA-N	N-(4-FLUOROPHENYL)-2-{[4-OXO-2-(THIOPHEN-2-YL)-4H,5H-PYRAZOLO[1,5-D][1,2,4]TRIAZIN-7-YL]SULFANYL}ACETAMIDE	1	ACHIRAL	75.482	7	9.8297	5740	1.5747	6	xaq_mwt_logp_selected.ldb	NOT COLORED	(4WKQ) [A] IRE1101	O=C(CSC(n(c1c2)nc2-c2cccs2)=NNC1=O)Nc(cc1)ccc1F			F424-0727	-3.491	47.877	3.1782	47.88	Solid	DC	2	https://www.chemdiv.com/catalog/screening-compounds/compound-F424-0727/	3.1798
unnamed molecule	s1c(nc(c1)C(=O)NCC2CC2)c3cc(OCC=C)ccc3	active	CV0106	InChI=1S/C17H18N2O2S/c1-2-8-21-14-5-3-4-13(9-14)17-19-15(11-22-17)16(20)18-10-12-6-7-12/h2-5,9,11-12H,1,6-8,10H2,(H,18,20)	1	25	29.4	GJNPWEPLANIQEC-UHFFFAOYSA-N	N-(CYCLOPROPYLMETHYL)-2-[3-(PROP-2-EN-1-YLOXY)PHENYL]-1,3-THIAZOLE-4-CARBOXAMIDE	1	ACHIRAL	42.327	4	15.9425	2394	-0.9444	8	xay_mwt_logp_selected.ldb	NOT COLORED	(4WKQ) [A] IRE1101	C=CCOc1cccc(-c2nc(C(NCC3CC3)=O)cs2)c1			V018-1064	-4.1946	47.8751	3.9759	47.88	Solid	DC	1	https://www.chemdiv.com/catalog/screening-compounds/compound-V018-1064/	3.9759
unnamed molecule	Fc5cc(c(Nc2nc3c(n1c2nnc1C)cc(cc3)C(=O)c4ccccc4)cc5)C	active	CL1509	InChI=1S/C24H18FN5O/c1-14-12-18(25)9-11-19(14)26-23-24-29-28-15(2)30(24)21-13-17(8-10-20(21)27-23)22(31)16-6-4-3-5-7-16/h3-13H,1-2H3,(H,26,27)	163	25	8.3	SGAIVEWSLNFHOW-UHFFFAOYSA-N	8-BENZOYL-N-(4-FLUORO-2-METHYLPHENYL)-1-METHYL-[1,2,4]TRIAZOLO[4,3-A]QUINOXALIN-4-AMINE	5	ACHIRAL	53.019	6	19.2583	3016	3.4581	4	xbu_mwt_logp_selected.ldb	YELLOW	(4WKQ) [A] IRE1101	Cc1nnc2n1c(cc(cc1)C(c3ccccc3)=O)c1nc2Nc(cc1)c(C)cc1F			E881-0269	-4.3565	47.8748	4.5192	47.87	Solid	DC	1	https://www.chemdiv.com/catalog/screening-compounds/compound-E881-0269/	4.5192
unnamed molecule	Clc3cc(NC(=O)CSc2nc(c1occc1)cc(n2)C(F)(F)F)ccc3	active	CL1325	InChI=1S/C17H11ClF3N3O2S/c18-10-3-1-4-11(7-10)22-15(25)9-27-16-23-12(13-5-2-6-26-13)8-14(24-16)17(19,20)21/h1-8H,9H2,(H,22,25)	123	25	11.8	GVCPFEHXQPLZQA-UHFFFAOYSA-N	N-(3-CHLOROPHENYL)-2-{[4-(FURAN-2-YL)-6-(TRIFLUOROMETHYL)PYRIMIDIN-2-YL]SULFANYL}ACETAMIDE	6	ACHIRAL	48.716	5	10.9455	5340	0.5503	7	xae_mwt_logp_selected.ldb	NOT COLORED	(4WKQ) [A] IRE1101	O=C(CSc1nc(-c2ccco2)cc(C(F)(F)F)n1)Nc1cccc(Cl)c1			6466-0960	-5.0341	47.8701	4.9689	47.87	Solid	DC	1	https://www.chemdiv.com/catalog/screening-compounds/compound-6466-0960/	4.969
unnamed molecule	Clc3cc(NC(=O)CSc2nc(c1occc1)cc(n2)C(F)(F)F)ccc3	active	CL1325	InChI=1S/C17H11ClF3N3O2S/c18-10-3-1-4-11(7-10)22-15(25)9-27-16-23-12(13-5-2-6-26-13)8-14(24-16)17(19,20)21/h1-8H,9H2,(H,22,25)	123	25	11.8	GVCPFEHXQPLZQA-UHFFFAOYSA-N	N-(3-CHLOROPHENYL)-2-{[4-(FURAN-2-YL)-6-(TRIFLUOROMETHYL)PYRIMIDIN-2-YL]SULFANYL}ACETAMIDE	6	ACHIRAL	48.716	5	10.9455	5340	0.5503	7	xae_mwt_logp_selected.ldb	NOT COLORED	(4WKQ) [A] IRE1101	O=C(CSc1nc(-c2ccco2)cc(C(F)(F)F)n1)Nc1cccc(Cl)c1			6466-0960	-5.0341	47.8701	4.9689	47.87	Solid	DC	1	https://www.chemdiv.com/catalog/screening-compounds/compound-6466-0960/	4.969
unnamed molecule	Clc5c(c(Nc2nc3c(n1c2nnc1)cc(cc3)C(=O)c4ccccc4)ccc5)C	active	CL1509	InChI=1S/C23H16ClN5O/c1-14-17(24)8-5-9-18(14)26-22-23-28-25-13-29(23)20-12-16(10-11-19(20)27-22)21(30)15-6-3-2-4-7-15/h2-13H,1H3,(H,26,27)	112	25	4.3	OHYAMBUNYHSQLI-UHFFFAOYSA-N	8-BENZOYL-N-(3-CHLORO-2-METHYLPHENYL)-[1,2,4]TRIAZOLO[4,3-A]QUINOXALIN-4-AMINE	1	ACHIRAL	52.847	6	18.9946	1966	3.0971	4	xap_mwt_logp_selected.ldb	ORANGE	(4WKQ) [A] IRE1101	Cc(c(Nc1nc(ccc(C(c2ccccc2)=O)c2)c2n2c1nnc2)ccc1)c1Cl			E869-0062	-5.7805	47.864	5.1972	47.86	Solid	DC	1	https://www.chemdiv.com/catalog/screening-compounds/compound-E869-0062/	5.1972
unnamed molecule	O=c2n1nc(nc1n(c3c2ccc3)CC(=O)N5CCN(c4cc(ccc4)C)CC5)c6ccccc6	active	CL9249	InChI=1S/C27H28N6O2/c1-19-7-5-10-21(17-19)30-13-15-31(16-14-30)24(34)18-32-23-12-6-11-22(23)26(35)33-27(32)28-25(29-33)20-8-3-2-4-9-20/h2-5,7-10,17H,6,11-16,18H2,1H3	220	25	33.3	WBXUBNNKUHEJAD-UHFFFAOYSA-N	4-{2-[4-(3-METHYLPHENYL)PIPERAZINO]-2-OXOETHYL}-2-PHENYL-4,5,6,7-TETRAHYDRO-8H-CYCLOPENTA[D][1,2,4]TRIAZOLO[1,5-A]PYRIMIDIN-8-ONE	1	ACHIRAL	58.603	8	20.1235	2576	6.2486	5	xan_mwt_logp_selected.ldb	NOT COLORED	(4WKQ) [A] IRE1101	Cc1cccc(N(CC2)CCN2C(CN(C2=C3CCC2)c2nc(-c4ccccc4)nn2C3=O)=O)c1			D584-4756	-3.6475	47.8589	3.5272	47.86	Solid	DC	0	https://www.chemdiv.com/catalog/screening-compounds/compound-D584-4756/	3.5273
unnamed molecule	o1c(nc2ncccc12)c4cc(NC(=O)c3ccc(OCC)cc3)ccc4	active	CL0711B	InChI=1S/C21H17N3O3/c1-2-26-17-10-8-14(9-11-17)20(25)23-16-6-3-5-15(13-16)21-24-19-18(27-21)7-4-12-22-19/h3-13H,2H2,1H3,(H,23,25)	6	25	9.5	NOYHAZNPSRDERO-UHFFFAOYSA-N	4-ETHOXY-N-(3-{[1,3]OXAZOLO[4,5-B]PYRIDIN-2-YL}PHENYL)BENZAMIDE	1	ACHIRAL	57.638	6	12.175	5267	1.767	6	xbf_mwt_logp_selected.ldb	NOT COLORED	(4WKQ) [A] IRE1101	CCOc(cc1)ccc1C(Nc1cc(-c2nc(nccc3)c3o2)ccc1)=O			1680-0022	-4.1748	47.856	4.1892	47.86	Solid	DC	1	https://www.chemdiv.com/catalog/screening-compounds/compound-1680-0022/	4.1892
unnamed molecule	Clc5ccc(S(=O)(=O)N(c2c3c(c1oc(sc1c2)=O)cccc3)C(=O)c4cnccc4)cc5	active	CL4745A	InChI=1S/C23H13ClN2O5S2/c24-15-7-9-16(10-8-15)33(29,30)26(22(27)14-4-3-11-25-13-14)19-12-20-21(31-23(28)32-20)18-6-2-1-5-17(18)19/h1-13H	42	25	0	DWIIPJZSMXVTGW-UHFFFAOYSA-N	N-(4-CHLOROBENZENESULFONYL)-N-{2-OXO-2H-NAPHTHO[2,1-D][1,3]OXATHIOL-5-YL}PYRIDINE-3-CARBOXAMIDE	11	ACHIRAL	76.248	7	14	5847	1.6832	5	xae_mwt_logp_selected.ldb	NOT COLORED	(4WKQ) [A] IRE1101	O=C(c1cnccc1)N(c(c1ccccc11)cc(S2)c1OC2=O)S(c(cc1)ccc1Cl)(=O)=O			6807-0708	-4.9157	47.8535	4.493	47.85	Solid	DC	0	https://www.chemdiv.com/catalog/screening-compounds/compound-6807-0708/	4.493
unnamed molecule	Clc5ccc(S(=O)(=O)N(c2c3c(c1oc(sc1c2)=O)cccc3)C(=O)c4cnccc4)cc5	active	CL4745A	InChI=1S/C23H13ClN2O5S2/c24-15-7-9-16(10-8-15)33(29,30)26(22(27)14-4-3-11-25-13-14)19-12-20-21(31-23(28)32-20)18-6-2-1-5-17(18)19/h1-13H	42	25	0	DWIIPJZSMXVTGW-UHFFFAOYSA-N	N-(4-CHLOROBENZENESULFONYL)-N-{2-OXO-2H-NAPHTHO[2,1-D][1,3]OXATHIOL-5-YL}PYRIDINE-3-CARBOXAMIDE	11	ACHIRAL	76.248	7	14	5847	1.6832	5	xae_mwt_logp_selected.ldb	NOT COLORED	(4WKQ) [A] IRE1101	O=C(c1cnccc1)N(c(c1ccccc11)cc(S2)c1OC2=O)S(c(cc1)ccc1Cl)(=O)=O			6807-0708	-4.9157	47.8535	4.493	47.85	Solid	DC	0	https://www.chemdiv.com/catalog/screening-compounds/compound-6807-0708/	4.493
unnamed molecule	Clc5cc(c1noc(n1)c3sc2ncn(c(=O)c2c3C)CC(=O)N4CCC(CC4)C)ccc5	active	CL8127	InChI=1S/C23H22ClN5O3S/c1-13-6-8-28(9-7-13)17(30)11-29-12-25-22-18(23(29)31)14(2)19(33-22)21-26-20(27-32-21)15-4-3-5-16(24)10-15/h3-5,10,12-13H,6-9,11H2,1-2H3	206	25	34.8	LMIGJKATAUDQKO-UHFFFAOYSA-N	6-[3-(3-CHLOROPHENYL)-1,2,4-OXADIAZOL-5-YL]-5-METHYL-3-[2-(4-METHYLPIPERIDIN-1-YL)-2-OXOETHYL]-3H,4H-THIENO[2,3-D]PYRIMIDIN-4-ONE	1	ACHIRAL	74.039	8	26.1791	6071	1.6552	5	xar_mwt_logp_selected.ldb	YELLOW	(4WKQ) [A] IRE1101	CC(CC1)CCN1C(CN(C=Nc1c2c(C)c(-c3nc(-c4cccc(Cl)c4)no3)s1)C2=O)=O			F834-1275	-4.771	47.8524	4.2631	47.85	Solid	DC	0	https://www.chemdiv.com/catalog/screening-compounds/compound-F834-1275/	4.2631
unnamed molecule	s1c(nc(c1C(=O)N[C@H](C(=O)O)Cc2ccccc2)C)c3cc(F)ccc3	active		InChI=1S/C20H17FN2O3S/c1-12-17(27-19(22-12)14-8-5-9-15(21)11-14)18(24)23-16(20(25)26)10-13-6-3-2-4-7-13/h2-9,11,16H,10H2,1H3,(H,23,24)(H,25,26)/t16-/m0/s1	12	25	15	XRVWDPGFAIBUDM-INIZCTEOSA-N	(2S)-2-({[2-(3-FLUOROPHENYL)-4-METHYL-1,3-THIAZOL-5-YL]CARBONYL}AMINO)-3-PHENYLPROPANOIC ACID	2	ABSOLUTE	63.001	5	3.9091	5573	-0.0993	7	xba_mwt_logp_selected.ldb	NOT COLORED	(4WKQ) [A] IRE1101	c1(sc(nc1C)c1cc(F)ccc1)C(N[C@H](C(=O)O)Cc1ccccc1)=O			Y043-1569	-3.4368	47.8501	-0.4148	47.85	Solid	DC	2	https://www.chemdiv.com/catalog/screening-compounds/compound-Y043-1569/	3.0763
unnamed molecule	Clc1ccc(cc1)CSc3n2nc(nc2c4c(n3)cc(OC)c(OC)c4)C	active	CL1009	InChI=1S/C19H17ClN4O2S/c1-11-21-18-14-8-16(25-2)17(26-3)9-15(14)22-19(24(18)23-11)27-10-12-4-6-13(20)7-5-12/h4-9H,10H2,1-3H3	38	25	21.1	NWVBEIJZRJMXFX-UHFFFAOYSA-N	5-{[(4-CHLOROPHENYL)METHYL]SULFANYL}-8,9-DIMETHOXY-2-METHYL-[1,2,4]TRIAZOLO[1,5-C]QUINAZOLINE	6	ACHIRAL	44.942	6	22.8605	6184	6.421	5	xbo_mwt_logp_selected.ldb	NOT COLORED	(4WKQ) [A] IRE1101	Cc1nn2c(SCc(cc3)ccc3Cl)nc(cc(c(OC)c3)OC)c3c2n1			C445-0025	-4.3875	47.8495	3.7766	47.85	Solid	DC	0	https://www.chemdiv.com/catalog/screening-compounds/compound-C445-0025/	3.82
unnamed molecule	Clc1c(sc2c1cccc2)C(=O)Nc5c(Cl)ccc(c3oc4c(n3)nccc4)c5	active		InChI=1S/C21H11Cl2N3O2S/c22-13-8-7-11(21-26-19-15(28-21)5-3-9-24-19)10-14(13)25-20(27)18-17(23)12-4-1-2-6-16(12)29-18/h1-10H,(H,25,27)	27	8	0	FPJZJGIMVJMONE-UHFFFAOYSA-N	3-CHLORO-N-(2-CHLORO-5-{[13]OXAZOLO[45-B]PYRIDIN-2-YL}PHENYL)-1-BENZOTHIOPHENE-2-CARBOXAMIDE	5	ACHIRAL	50.563	5	9.75	916	1.767	4	xah_mwt_logp_selected.ldb	NOT COLORED	(4WKQ) [A] IRE1101	O=C(c(sc1c2cccc1)c2Cl)Nc(cc(cc1)-c2nc(nccc3)c3o2)c1Cl			8017-0287	-6.4005	47.8485	5.849	47.85	Solid	DC	1	https://www.chemdiv.com/catalog/screening-compounds/compound-8017-0287/	5.8509
unnamed molecule	O(c1c(OC)cc(cc1)[C@@H]5c2c(n(nc2C)c3nncc(n3)c4cc(OC)ccc4)NC(=O)C5)CCC	active	CL1337E	InChI=1S/C27H28N6O4/c1-5-11-37-22-10-9-17(13-23(22)36-4)20-14-24(34)30-26-25(20)16(2)32-33(26)27-29-21(15-28-31-27)18-7-6-8-19(12-18)35-3/h6-10,12-13,15,20H,5,11,14H2,1-4H3,(H,30,34)/t20-/m0/s1	274	25	29.6	AXBDOWNVKOHBKF-FQEVSTJZSA-N	4-(3-METHOXY-4-PROPOXYPHENYL)-1-[5-(3-METHOXYPHENYL)-1,2,4-TRIAZIN-3-YL]-3-METHYL-1H,4H,5H,6H,7H-PYRAZOLO[3,4-B]PYRIDIN-6-ONE	9	RACEMIC MIXTURE	93.053	10	10.3604	6785	3.378	8	xbr_mwt_logp_selected.ldb	NOT COLORED	(4WKQ) [A] IRE1101	CCCOc(ccc(C(CC(N1)=O)c2c1n(-c1nncc(-c3cc(OC)ccc3)n1)nc2C)c1)c1OC			D361-1095	-4.0684	47.8477	4.0035	47.85	Solid	DC	1	https://www.chemdiv.com/catalog/screening-compounds/compound-D361-1095/	4.004
unnamed molecule	Clc3cc(Cl)cc(NC(=O)[C@@H](Sc1[nH]c(=O)c(c(n1)c2occc2)C#N)C)c3	active	CL7278	InChI=1S/C18H12Cl2N4O3S/c1-9(16(25)22-12-6-10(19)5-11(20)7-12)28-18-23-15(14-3-2-4-27-14)13(8-21)17(26)24-18/h2-7,9H,1H3,(H,22,25)(H,23,24,26)/t9-/m0/s1	100	25	11.1	IUSAFUMKZOFXCH-VIFPVBQESA-N	2-{[5-CYANO-4-(FURAN-2-YL)-6-OXO-1,6-DIHYDROPYRIMIDIN-2-YL]SULFANYL}-N-(3,5-DICHLOROPHENYL)PROPANAMIDE	2	RACEMIC MIXTURE	83.38	7	4.6902	2083	-0.4823	7	xan_mwt_logp_selected.ldb	BROWN	(4WKQ) [A] IRE1101	CC(C(Nc1cc(Cl)cc(Cl)c1)=O)SC(NC1=O)=NC(c2ccco2)=C1C#N			D518-0189	-4.4405	47.8473	1.2976	47.85	Solid	DC	2	https://www.chemdiv.com/catalog/screening-compounds/compound-D518-0189/	4.0082
unnamed molecule	Brc1ccc(cc1)[C@@H]5c2c(n(nc2C)c3nncc(n3)c4cc(OC)ccc4)NC(=O)C5	active	CL1337E	InChI=1S/C23H19BrN6O2/c1-13-21-18(14-6-8-16(24)9-7-14)11-20(31)27-22(21)30(29-13)23-26-19(12-25-28-23)15-4-3-5-17(10-15)32-2/h3-10,12,18H,11H2,1-2H3,(H,27,31)/t18-/m1/s1	225	25	17.4	YHCRQHGDMRXPAQ-GOSISDBHSA-N	4-(4-BROMOPHENYL)-1-[5-(3-METHOXYPHENYL)-1,2,4-TRIAZIN-3-YL]-3-METHYL-1H,4H,5H,6H,7H-PYRAZOLO[3,4-B]PYRIDIN-6-ONE	7	RACEMIC MIXTURE	77.919	8	10.3604	6788	3.378	4	xbr_mwt_logp_selected.ldb	NOT COLORED	(4WKQ) [A] IRE1101	Cc(c(C(C1)c(cc2)ccc2Br)c2NC1=O)nn2-c1nncc(-c2cc(OC)ccc2)n1			D361-1119	-4.2897	47.8451	4.1159	47.85	Solid	DC	1	https://www.chemdiv.com/catalog/screening-compounds/compound-D361-1119/	4.1165
unnamed molecule	Fc1cc(F)cc(c1)[C@@H]5c2c(n(nc2C)c3nncc(n3)c4cc(OC)ccc4)NC(=O)C5	active	CL1337E	InChI=1S/C23H18F2N6O2/c1-12-21-18(14-6-15(24)9-16(25)7-14)10-20(32)28-22(21)31(30-12)23-27-19(11-26-29-23)13-4-3-5-17(8-13)33-2/h3-9,11,18H,10H2,1-2H3,(H,28,32)/t18-/m1/s1	205	25	17.4	VHETUUREWRSSKQ-GOSISDBHSA-N	4-(3,5-DIFLUOROPHENYL)-1-[5-(3-METHOXYPHENYL)-1,2,4-TRIAZIN-3-YL]-3-METHYL-1H,4H,5H,6H,7H-PYRAZOLO[3,4-B]PYRIDIN-6-ONE	7	RACEMIC MIXTURE	77.919	8	10.3604	6789	3.378	4	xbr_mwt_logp_selected.ldb	YELLOW	(4WKQ) [A] IRE1101	Cc(c(C(C1)c2cc(F)cc(F)c2)c2NC1=O)nn2-c1nncc(-c2cc(OC)ccc2)n1			D361-1125	-3.7547	47.8451	3.5443	47.85	Solid	DC	1	https://www.chemdiv.com/catalog/screening-compounds/compound-D361-1125/	3.5448
unnamed molecule	O(c1c(OC)ccc(c1)[C@@H]5c2c(n(nc2C)c3nncc(n3)c4cc(OC)ccc4)NC(=O)C5)CC=C	active	CL1337E	InChI=1S/C27H26N6O4/c1-5-11-37-23-13-17(9-10-22(23)36-4)20-14-24(34)30-26-25(20)16(2)32-33(26)27-29-21(15-28-31-27)18-7-6-8-19(12-18)35-3/h5-10,12-13,15,20H,1,11,14H2,2-4H3,(H,30,34)/t20-/m0/s1	259	25	22.2	WFRVFUZJAUKIIV-FQEVSTJZSA-N	4-[4-METHOXY-3-(PROP-2-EN-1-YLOXY)PHENYL]-1-[5-(3-METHOXYPHENYL)-1,2,4-TRIAZIN-3-YL]-3-METHYL-1H,4H,5H,6H,7H-PYRAZOLO[3,4-B]PYRIDIN-6-ONE	2	RACEMIC MIXTURE	93.053	10	10.3604	2280	3.378	8	xav_mwt_logp_selected.ldb	NOT COLORED	(4WKQ) [A] IRE1101	Cc(c(C(C1)c(cc2)cc(OCC=C)c2OC)c2NC1=O)nn2-c1nncc(-c2cc(OC)ccc2)n1			J081-1224	-3.7669	47.8439	3.5655	47.84	Solid	DC	1	https://www.chemdiv.com/catalog/screening-compounds/compound-J081-1224/	3.566
unnamed molecule	O(c1c(OC)ccc(c1)[C@@H]5c2c(n(nc2C)c3nncc(n3)c4cc(OC)ccc4)NC(=O)C5)CC=C	decoy	CL1337E	InChI=1S/C27H26N6O4/c1-5-11-37-23-13-17(9-10-22(23)36-4)20-14-24(34)30-26-25(20)16(2)32-33(26)27-29-21(15-28-31-27)18-7-6-8-19(12-18)35-3/h5-10,12-13,15,20H,1,11,14H2,2-4H3,(H,30,34)/t20-/m0/s1	259	25	22.2	WFRVFUZJAUKIIV-FQEVSTJZSA-N	4-[4-METHOXY-3-(PROP-2-EN-1-YLOXY)PHENYL]-1-[5-(3-METHOXYPHENYL)-1,2,4-TRIAZIN-3-YL]-3-METHYL-1H,4H,5H,6H,7H-PYRAZOLO[3,4-B]PYRIDIN-6-ONE	2	RACEMIC MIXTURE	93.053	10	10.3604	2280	3.378	8	xav_mwt_logp_selected.ldb	NOT COLORED	(4WKQ) [A] IRE1101	Cc(c(C(C1)c(cc2)cc(OCC=C)c2OC)c2NC1=O)nn2-c1nncc(-c2cc(OC)ccc2)n1			J081-1224	-3.7669	47.8439	3.5655	47.84	Solid	DC	1	https://www.chemdiv.com/catalog/screening-compounds/compound-J081-1224/	3.566
unnamed molecule	O(c1c(OC)ccc(c1)[C@@H]5c2c(n(nc2C)c3nncc(n3)c4cc(OC)ccc4)NC(=O)C5)CC=C	decoy	CL1337E	InChI=1S/C27H26N6O4/c1-5-11-37-23-13-17(9-10-22(23)36-4)20-14-24(34)30-26-25(20)16(2)32-33(26)27-29-21(15-28-31-27)18-7-6-8-19(12-18)35-3/h5-10,12-13,15,20H,1,11,14H2,2-4H3,(H,30,34)/t20-/m0/s1	259	25	22.2	WFRVFUZJAUKIIV-FQEVSTJZSA-N	4-[4-METHOXY-3-(PROP-2-EN-1-YLOXY)PHENYL]-1-[5-(3-METHOXYPHENYL)-1,2,4-TRIAZIN-3-YL]-3-METHYL-1H,4H,5H,6H,7H-PYRAZOLO[3,4-B]PYRIDIN-6-ONE	9	RACEMIC MIXTURE	93.053	10	10.3604	2280	3.378	8	xav_mwt_logp_selected.ldb	NOT COLORED	(4WKQ) [A] IRE1101	Cc(c(C(C1)c(cc2)cc(OCC=C)c2OC)c2NC1=O)nn2-c1nncc(-c2cc(OC)ccc2)n1			J081-1224	-3.7669	47.8439	3.5655	47.84	Solid	DC	1	https://www.chemdiv.com/catalog/screening-compounds/compound-J081-1224/	3.566
unnamed molecule	FC(F)[C@@]1(O)N(N=C(C1)C)C(=O)c3c4c(nc(c2cc(OCC)ccc2)c3)cccc4	active	CL2184	InChI=1S/C23H21F2N3O3/c1-3-31-16-8-6-7-15(11-16)20-12-18(17-9-4-5-10-19(17)26-20)21(29)28-23(30,22(24)25)13-14(2)27-28/h4-12,22,30H,3,13H2,1-2H3/t23-/m0/s1	2	25	26.1	WDFYURJKPREQQR-QHCPKHFHSA-N	5-(DIFLUOROMETHYL)-1-[2-(3-ETHOXYPHENYL)QUINOLINE-4-CARBONYL]-3-METHYL-4,5-DIHYDRO-1H-PYRAZOL-5-OL	6	RACEMIC MIXTURE	58.146	6	12.5034	832	4.9251	6	xbj_mwt_logp_selected.ldb	NOT COLORED	(4WKQ) [A] IRE1101	CCOc1cccc(-c2nc3ccccc3c(C(N3N=C(C)CC3(C(F)F)O)=O)c2)c1			6049-0352	-4.304	47.8434	4.3829	47.84	Solid	DC	1	https://www.chemdiv.com/catalog/screening-compounds/compound-6049-0352/	4.3844
unnamed molecule	O(c3c(OC)cc(c1n[nH]c(c1)C(=O)N\N=C\c2c(O)cccc2)cc3)CC	active		InChI=1S/C20H20N4O4/c1-3-28-18-9-8-13(10-19(18)27-2)15-11-16(23-22-15)20(26)24-21-12-14-6-4-5-7-17(14)25/h4-12,25H,3H2,1-2H3,(H,22,23)(H,24,26)	86	25	15	AJCCKNATBGLDIP-UHFFFAOYSA-N	3-(4-ETHOXY-3-METHOXYPHENYL)-N'-[(Z)-(2-HYDROXYPHENYL)METHYLIDENE]-1H-PYRAZOLE-5-CARBOHYDRAZIDE	7	ACHIRAL	89.433	8	9.9103	1677	2.9999	8	xac_mwt_logp_selected.ldb	NOT COLORED	(4WKQ) [A] IRE1101	CCOc(ccc(-c1n[nH]c(C(N/N=C\c(cccc2)c2O)=O)c1)c1)c1OC			4076-0234	-3.628	47.8426	3.6986	47.84	Solid	DC	3	https://www.chemdiv.com/catalog/screening-compounds/compound-4076-0234/	3.6999
unnamed molecule	o2c1nc([nH]c(=O)c1cc3c2c(OCC)ccc3)c4c(OC)c(OC)ccc4	active	CL4812	InChI=1S/C21H20N2O5/c1-4-27-16-10-5-7-12-11-14-20(24)22-19(23-21(14)28-17(12)16)13-8-6-9-15(25-2)18(13)26-3/h5-10H,4,11H2,1-3H3,(H,22,23,24)	84	25	23.8	KNLGDMIPQFDFTB-UHFFFAOYSA-N	2-(2,3-DIMETHOXYPHENYL)-9-ETHOXY-3H,4H,5H-CHROMENO[2,3-D]PYRIMIDIN-4-ONE	7	ACHIRAL	64.959	7	7.0847	1962	5.8205	5	xbt_mwt_logp_selected.ldb	BROWN	(4WKQ) [A] IRE1101	CCOc1cccc(C2)c1OC(N=C(c(cccc1OC)c1OC)N1)=C2C1=O			E139-0145	-3.699	47.8425	2.764	47.84	Solid	DC	1	https://www.chemdiv.com/catalog/screening-compounds/compound-E139-0145/	3.2506
unnamed molecule	s1c(nc(c1)c2cc([N+](=O)[O-])ccc2)N3C[C@@H](O[C@@H](C3)C)C	active		InChI=1S/C15H17N3O3S/c1-10-7-17(8-11(2)21-10)15-16-14(9-22-15)12-4-3-5-13(6-12)18(19)20/h3-6,9-11H,7-8H2,1-2H3	10	25	40	KETMWERWSYGZQO-UHFFFAOYSA-N	2,6-DIMETHYL-4-[4-(3-NITROPHENYL)-1,3-THIAZOL-2-YL]MORPHOLINE	6	UNKNOWN	53.554	6	23.9968	952	0.9655	3	xbl_mwt_logp_selected.ldb	YELLOW	(4WKQ) [A] IRE1101	CC(C1)OC(C)CN1c1nc(-c2cc([N+]([O-])=O)ccc2)cs1			8011-6280	-3.9808	47.8422	3.7192	47.84	Solid	DC	0	https://www.chemdiv.com/catalog/screening-compounds/compound-8011-6280/	3.7192
unnamed molecule	Clc4cc(c1oc(cc1)\C=c\2sc(n(c\2=O)c3nonc3NC(=O)C)=N)ccc4	active	CL1895	InChI=1S/C18H12ClN5O4S/c1-9(25)21-15-16(23-28-22-15)24-17(26)14(29-18(24)20)8-12-5-6-13(27-12)10-3-2-4-11(19)7-10/h2-8,20H,1H3,(H,21,22,25)	34	25	5.6	YOSUNDFRZHWKBK-UHFFFAOYSA-N	N-{4-[(5E)-5-{[5-(3-CHLOROPHENYL)FURAN-2-YL]METHYLIDENE}-2-IMINO-4-OXO-1,3-THIAZOLIDIN-3-YL]-1,2,5-OXADIAZOL-3-YL}ACETAMIDE	10	ACHIRAL	100.391	9	6.0152	2205	1.4207	5	xag_mwt_logp_selected.ldb	BROWN	(4WKQ) [A] IRE1101	CC(Nc1nonc1N(C(/C(/S1)=C\c2ccc(-c3cccc(Cl)c3)o2)=O)C1=N)=O			8012-8748	-4.2344	47.842	2.3992	47.84	Solid	DC	2	https://www.chemdiv.com/catalog/screening-compounds/compound-8012-8748/	3.8016
unnamed molecule	O(c5cc(c4nc(n1nc(c2c1NC(=O)C[C@@H]2c3c(ccc(c3)C)C)C)nnc4)ccc5)C	active	CL1337E	InChI=1S/C25H24N6O2/c1-14-8-9-15(2)19(10-14)20-12-22(32)28-24-23(20)16(3)30-31(24)25-27-21(13-26-29-25)17-6-5-7-18(11-17)33-4/h5-11,13,20H,12H2,1-4H3,(H,28,32)/t20-/m0/s1	165	25	24	SAOCYIXRFWUPSZ-FQEVSTJZSA-N	4-(2,5-DIMETHYLPHENYL)-1-[5-(3-METHOXYPHENYL)-1,2,4-TRIAZIN-3-YL]-3-METHYL-1H,4H,5H,6H,7H-PYRAZOLO[3,4-B]PYRIDIN-6-ONE	7	RACEMIC MIXTURE	77.919	8	10.3604	6783	3.378	4	xbr_mwt_logp_selected.ldb	ORANGE	(4WKQ) [A] IRE1101	Cc(c(C(C1)c2c(C)ccc(C)c2)c2NC1=O)nn2-c1nncc(-c2cc(OC)ccc2)n1			D361-1074	-4.2237	47.8407	4.2659	47.84	Solid	DC	1	https://www.chemdiv.com/catalog/screening-compounds/compound-D361-1074/	4.2665
unnamed molecule	O(c1c(cccc1)[C@@H]5c2c(n(nc2C)c3nncc(n3)c4cc(OC)ccc4)NC(=O)C5)CC	active	CL1337E	InChI=1S/C25H24N6O3/c1-4-34-21-11-6-5-10-18(21)19-13-22(32)28-24-23(19)15(2)30-31(24)25-27-20(14-26-29-25)16-8-7-9-17(12-16)33-3/h5-12,14,19H,4,13H2,1-3H3,(H,28,32)/t19-/m0/s1	256	25	24	WJLMYIXEDPGRTJ-IBGZPJMESA-N	4-(2-ETHOXYPHENYL)-1-[5-(3-METHOXYPHENYL)-1,2,4-TRIAZIN-3-YL]-3-METHYL-1H,4H,5H,6H,7H-PYRAZOLO[3,4-B]PYRIDIN-6-ONE	8	RACEMIC MIXTURE	85.129	9	10.3604	6784	3.378	6	xbr_mwt_logp_selected.ldb	YELLOW	(4WKQ) [A] IRE1101	CCOc1c(C(CC(N2)=O)c3c2n(-c2nncc(-c4cc(OC)ccc4)n2)nc3C)cccc1			D361-1077	-3.9928	47.8385	3.8611	47.84	Solid	DC	1	https://www.chemdiv.com/catalog/screening-compounds/compound-D361-1077/	3.8616
unnamed molecule	O(c5cc(c4nc(n1nc(c2c1NC(=O)C[C@@H]2c3ccc(OC)cc3)C)nnc4)ccc5)C	active	CL1337E	InChI=1S/C24H22N6O3/c1-14-22-19(15-7-9-17(32-2)10-8-15)12-21(31)27-23(22)30(29-14)24-26-20(13-25-28-24)16-5-4-6-18(11-16)33-3/h4-11,13,19H,12H2,1-3H3,(H,27,31)/t19-/m0/s1	190	25	20	KMFUTDSOYJERAB-IBGZPJMESA-N	4-(4-METHOXYPHENYL)-1-[5-(3-METHOXYPHENYL)-1,2,4-TRIAZIN-3-YL]-3-METHYL-1H,4H,5H,6H,7H-PYRAZOLO[3,4-B]PYRIDIN-6-ONE	2	RACEMIC MIXTURE	85.462	9	10.3604	6167	3.378	5	xam_mwt_logp_selected.ldb	NOT COLORED	(4WKQ) [A] IRE1101	Cc(c(C(C1)c(cc2)ccc2OC)c2NC1=O)nn2-c1nncc(-c2cc(OC)ccc2)n1			D361-1099	-3.4314	47.8383	3.2644	47.84	Solid	DC	1	https://www.chemdiv.com/catalog/screening-compounds/compound-D361-1099/	3.2649
unnamed molecule	Fc1c(cccc1)[C@@H]5c2c(n(nc2C)c3nncc(n3)c4cc(OC)ccc4)NC(=O)C5	active	CL1337E	InChI=1S/C23H19FN6O2/c1-13-21-17(16-8-3-4-9-18(16)24)11-20(31)27-22(21)30(29-13)23-26-19(12-25-28-23)14-6-5-7-15(10-14)32-2/h3-10,12,17H,11H2,1-2H3,(H,27,31)/t17-/m1/s1	238	25	17	WFQXXTPKFWYDKR-QGZVFWFLSA-N	4-(2-FLUOROPHENYL)-1-[5-(3-METHOXYPHENYL)-1,2,4-TRIAZIN-3-YL]-3-METHYL-1H,4H,5H,6H,7H-PYRAZOLO[3,4-B]PYRIDIN-6-ONE	2	RACEMIC MIXTURE	77.919	8	10.5236	6168	3.378	4	xam_mwt_logp_selected.ldb	NOT COLORED	(4WKQ) [A] IRE1101	Cc(c(C(C1)c(cccc2)c2F)c2NC1=O)nn2-c1nncc(-c2cc(OC)ccc2)n1			D361-1120	-3.7593	47.838	3.4549	47.84	Solid	DC	1	https://www.chemdiv.com/catalog/screening-compounds/compound-D361-1120/	3.4552
unnamed molecule	Fc1ccc(cc1)[C@H]5c2c(n(nc2C)c3nncc(n3)c4cc(OC)ccc4)NC(=O)C5	active	CL1337E	InChI=1S/C23H19FN6O2/c1-13-21-18(14-6-8-16(24)9-7-14)11-20(31)27-22(21)30(29-13)23-26-19(12-25-28-23)15-4-3-5-17(10-15)32-2/h3-10,12,18H,11H2,1-2H3,(H,27,31)/t18-/m1/s1	270	25	17	DMBKISVHSAUHQB-GOSISDBHSA-N	4-(4-FLUOROPHENYL)-1-[5-(3-METHOXYPHENYL)-1,2,4-TRIAZIN-3-YL]-3-METHYL-1H,4H,5H,6H,7H-PYRAZOLO[3,4-B]PYRIDIN-6-ONE	2	RACEMIC MIXTURE	77.919	8	10.3604	6172	3.378	4	xam_mwt_logp_selected.ldb	NOT COLORED	(4WKQ) [A] IRE1101	Cc(c(C(C1)c(cc2)ccc2F)c2NC1=O)nn2-c1nncc(-c2cc(OC)ccc2)n1			D361-1139	-3.5386	47.8379	3.3111	47.84	Solid	DC	1	https://www.chemdiv.com/catalog/screening-compounds/compound-D361-1139/	3.3116
unnamed molecule	Fc1c(ccc(F)c1)[C@H]5c2c(n(nc2C)c3nncc(n3)c4cc(OC)ccc4)NC(=O)C5	active	CL1337E	InChI=1S/C23H18F2N6O2/c1-12-21-17(16-7-6-14(24)9-18(16)25)10-20(32)28-22(21)31(30-12)23-27-19(11-26-29-23)13-4-3-5-15(8-13)33-2/h3-9,11,17H,10H2,1-2H3,(H,28,32)/t17-/m1/s1	225	25	17	IQMIUYHFFZYYDK-QGZVFWFLSA-N	4-(2,4-DIFLUOROPHENYL)-1-[5-(3-METHOXYPHENYL)-1,2,4-TRIAZIN-3-YL]-3-METHYL-1H,4H,5H,6H,7H-PYRAZOLO[3,4-B]PYRIDIN-6-ONE	2	RACEMIC MIXTURE	77.919	8	10.5236	6170	3.378	4	xam_mwt_logp_selected.ldb	YELLOW	(4WKQ) [A] IRE1101	Cc(c(C(C1)c(ccc(F)c2)c2F)c2NC1=O)nn2-c1nncc(-c2cc(OC)ccc2)n1			D361-1123	-3.8101	47.8379	3.6023	47.84	Solid	DC	1	https://www.chemdiv.com/catalog/screening-compounds/compound-D361-1123/	3.6027
unnamed molecule	O(c5cc(c4nc(n1nc(c2c1NC(=O)C[C@H]2c3ccc(O)cc3)C)nnc4)ccc5)C	active	CL1337E	InChI=1S/C23H20N6O3/c1-13-21-18(14-6-8-16(30)9-7-14)11-20(31)26-22(21)29(28-13)23-25-19(12-24-27-23)15-4-3-5-17(10-15)32-2/h3-10,12,18,30H,11H2,1-2H3,(H,26,31)/t18-/m0/s1	208	25	17	PSLPLXNQKALQEE-SFHVURJKSA-N	4-(4-HYDROXYPHENYL)-1-[5-(3-METHOXYPHENYL)-1,2,4-TRIAZIN-3-YL]-3-METHYL-1H,4H,5H,6H,7H-PYRAZOLO[3,4-B]PYRIDIN-6-ONE	2	RACEMIC MIXTURE	95.536	9	9.7898	6166	3.378	4	xam_mwt_logp_selected.ldb	ORANGE	(4WKQ) [A] IRE1101	Cc(c(C(C1)c(cc2)ccc2O)c2NC1=O)nn2-c1nncc(-c2cc(OC)ccc2)n1			D361-1100	-2.9602	47.8348	2.661	47.83	Solid	DC	2	https://www.chemdiv.com/catalog/screening-compounds/compound-D361-1100/	2.6628
unnamed molecule	Fc1c(F)cccc1[C@@H]5c2c(n(nc2C)c3nncc(n3)c4cc(OC)ccc4)NC(=O)C5	active	CL1337E	InChI=1S/C23H18F2N6O2/c1-12-20-16(15-7-4-8-17(24)21(15)25)10-19(32)28-22(20)31(30-12)23-27-18(11-26-29-23)13-5-3-6-14(9-13)33-2/h3-9,11,16H,10H2,1-2H3,(H,28,32)/t16-/m1/s1	156	25	17.4	NEHQHIULLUWZMD-MRXNPFEDSA-N	4-(2,3-DIFLUOROPHENYL)-1-[5-(3-METHOXYPHENYL)-1,2,4-TRIAZIN-3-YL]-3-METHYL-1H,4H,5H,6H,7H-PYRAZOLO[3,4-B]PYRIDIN-6-ONE	7	RACEMIC MIXTURE	77.919	8	10.5236	6790	3.378	4	xbr_mwt_logp_selected.ldb	YELLOW	(4WKQ) [A] IRE1101	Cc(c(C(C1)c2cccc(F)c2F)c2NC1=O)nn2-c1nncc(-c2cc(OC)ccc2)n1			D361-1122	-3.9825	47.8346	3.6581	47.83	Solid	DC	1	https://www.chemdiv.com/catalog/screening-compounds/compound-D361-1122/	3.6585
unnamed molecule	s2c1nc4c(cc1cc2C(=O)N(c3c(OC)ccc(c3)C)C)ccc(OC)c4	active	CL2518	InChI=1S/C22H20N2O3S/c1-13-5-8-19(27-4)18(9-13)24(2)22(25)20-11-15-10-14-6-7-16(26-3)12-17(14)23-21(15)28-20/h5-12H,1-4H3	3	25	18.2	YIVIFEDLYVDYOY-UHFFFAOYSA-N	7-METHOXY-N-(2-METHOXY-5-METHYLPHENYL)-N-METHYLTHIENO[2,3-B]QUINOLINE-2-CARBOXAMIDE	1	ACHIRAL	39.916	5	28.8002	3463	3.5422	5	xaj_mwt_logp_selected.ldb	NOT COLORED	(4WKQ) [A] IRE1101	Cc(cc1)cc(N(C)C(c(sc2nc3c4)cc2cc3ccc4OC)=O)c1OC			C303-0375	-5.4587	47.8345	5.1171	47.83	Solid	DC	0	https://www.chemdiv.com/catalog/screening-compounds/compound-C303-0375/	5.1172
unnamed molecule	Clc3c(c(NC(=O)c1ncoc1c2cc(OC)ccc2)ccc3)C	active	CL7010	InChI=1S/C18H15ClN2O3/c1-11-14(19)7-4-8-15(11)21-18(22)16-17(24-10-20-16)12-5-3-6-13(9-12)23-2/h3-10H,1-2H3,(H,21,22)	18	25	11.1	VZUQABQDPFIRIO-UHFFFAOYSA-N	N-(3-CHLORO-2-METHYLPHENYL)-5-(3-METHOXYPHENYL)-1,3-OXAZOLE-4-CARBOXAMIDE	1	ACHIRAL	49.012	5	10.868	2965	-2.4474	5	xat_mwt_logp_selected.ldb	NOT COLORED	(4WKQ) [A] IRE1101	Cc(c(NC(c1c(-c2cc(OC)ccc2)ocn1)=O)ccc1)c1Cl			G528-1472	-4.6085	47.8342	4.3758	47.83	Solid	DC	1	https://www.chemdiv.com/catalog/screening-compounds/compound-G528-1472/	4.3759
unnamed molecule	O(c5cc(c4nc(n1nc(c2c1NC(=O)C[C@@H]2c3ccccc3)C)nnc4)ccc5)C	active	CL1337E	InChI=1S/C23H20N6O2/c1-14-21-18(15-7-4-3-5-8-15)12-20(30)26-22(21)29(28-14)23-25-19(13-24-27-23)16-9-6-10-17(11-16)31-2/h3-11,13,18H,12H2,1-2H3,(H,26,30)/t18-/m0/s1	146	25	17.4	LANIDAWFYAPFIG-SFHVURJKSA-N	1-[5-(3-METHOXYPHENYL)-1,2,4-TRIAZIN-3-YL]-3-METHYL-4-PHENYL-1H,4H,5H,6H,7H-PYRAZOLO[3,4-B]PYRIDIN-6-ONE	7	RACEMIC MIXTURE	77.919	8	10.3604	6782	3.378	4	xbr_mwt_logp_selected.ldb	YELLOW	(4WKQ) [A] IRE1101	Cc(c(C(C1)c2ccccc2)c2NC1=O)nn2-c1nncc(-c2cc(OC)ccc2)n1			D361-1069	-3.5167	47.834	3.2863	47.83	Solid	DC	1	https://www.chemdiv.com/catalog/screening-compounds/compound-D361-1069/	3.2869
unnamed molecule	o2c1nc([nH]c(=O)c1cc3c2c(OCC)ccc3)c4cc(OCC=C)ccc4	active	CL4812	InChI=1S/C22H20N2O4/c1-3-11-27-16-9-5-8-15(12-16)20-23-21(25)17-13-14-7-6-10-18(26-4-2)19(14)28-22(17)24-20/h3,5-10,12H,1,4,11,13H2,2H3,(H,23,24,25)	103	25	18	QQMYVGZPBXBHMS-UHFFFAOYSA-N	9-ETHOXY-2-[3-(PROP-2-EN-1-YLOXY)PHENYL]-3H,4H,5H-CHROMENO[2,3-D]PYRIMIDIN-4-ONE	6	ACHIRAL	57.029	6	8.3673	1151	5.8713	6	xao_mwt_logp_selected.ldb	NOT COLORED	(4WKQ) [A] IRE1101	CCOc1cccc(C2)c1OC(N=C(c1cc(OCC=C)ccc1)N1)=C2C1=O			E139-0751	-4.3266	47.8337	4.0425	47.83	Solid	DC	1	https://www.chemdiv.com/catalog/screening-compounds/compound-E139-0751/	4.0997
unnamed molecule	o2c1nc([nH]c(=O)c1cc3c2c(OCC)ccc3)c4cc(OCCC)ccc4	active	CL4812	InChI=1S/C22H22N2O4/c1-3-11-27-16-9-5-8-15(12-16)20-23-21(25)17-13-14-7-6-10-18(26-4-2)19(14)28-22(17)24-20/h5-10,12H,3-4,11,13H2,1-2H3,(H,23,24,25)	106	25	27	UMDBZDCSUGTNLA-UHFFFAOYSA-N	9-ETHOXY-2-(3-PROPOXYPHENYL)-3H,4H,5H-CHROMENO[2,3-D]PYRIMIDIN-4-ONE	6	ACHIRAL	57.029	6	8.3673	1141	5.8713	6	xao_mwt_logp_selected.ldb	NOT COLORED	(4WKQ) [A] IRE1101	CCCOc1cccc(C(N2)=NC(Oc3c(C4)cccc3OCC)=C4C2=O)c1			E139-0608	-4.4044	47.8337	4.4687	47.83	Solid	DC	1	https://www.chemdiv.com/catalog/screening-compounds/compound-E139-0608/	4.5259
unnamed molecule	o1c(nc2ncccc12)c4cc(NC(=O)c3cc([N+](=O)O)c(OC)cc3)ccc4	active	CL0711B	InChI=1S/C20H14N4O5/c1-28-16-8-7-12(11-15(16)24(26)27)19(25)22-14-5-2-4-13(10-14)20-23-18-17(29-20)6-3-9-21-18/h2-11H,1H3,(H,22,25)	100	25	5	UAFZSNSWTDPOKQ-UHFFFAOYSA-N	4-METHOXY-3-NITRO-N-(3-{[1,3]OXAZOLO[4,5-B]PYRIDIN-2-YL}PHENYL)BENZAMIDE	1	ACHIRAL	91.225	9	11.037	26	1.767	6	xad_mwt_logp_selected.ldb	NOT COLORED	(4WKQ) [A] IRE1101	COc(ccc(C(Nc1cc(-c2nc(nccc3)c3o2)ccc1)=O)c1)c1[N+]([O-])=O			4410-4228	-3.7976	47.8319	3.3188	47.83	Solid	DC	1	https://www.chemdiv.com/catalog/screening-compounds/compound-4410-4228/	3.3189
unnamed molecule	O(c1c(O)c(OC)cc(c1)[C@H]5c2c(n(nc2C)c3nncc(n3)c4cc(OC)ccc4)NC(=O)C5)C	active	CL1337E	InChI=1S/C25H24N6O5/c1-13-22-17(15-9-19(35-3)23(33)20(10-15)36-4)11-21(32)28-24(22)31(30-13)25-27-18(12-26-29-25)14-6-5-7-16(8-14)34-2/h5-10,12,17,33H,11H2,1-4H3,(H,28,32)/t17-/m0/s1	131	25	24	YTGXVWXBBINCHI-KRWDZBQOSA-N	4-(4-HYDROXY-3,5-DIMETHOXYPHENYL)-1-[5-(3-METHOXYPHENYL)-1,2,4-TRIAZIN-3-YL]-3-METHYL-1H,4H,5H,6H,7H-PYRAZOLO[3,4-B]PYRIDIN-6-ONE	2	RACEMIC MIXTURE	108.659	11	9.1525	6169	3.378	6	xam_mwt_logp_selected.ldb	BROWN	(4WKQ) [A] IRE1101	Cc(c(C(C1)c(cc2OC)cc(OC)c2O)c2NC1=O)nn2-c1nncc(-c2cc(OC)ccc2)n1			D361-1111	-2.8751	47.8312	2.345	47.83	Solid	DC	2	https://www.chemdiv.com/catalog/screening-compounds/compound-D361-1111/	2.3526
unnamed molecule	O(c1c(O)ccc(c1)[C@H]5c2c(n(nc2C)c3nncc(n3)c4cc(OC)ccc4)NC(=O)C5)CC	active	CL1337E	InChI=1S/C25H24N6O4/c1-4-35-21-11-15(8-9-20(21)32)18-12-22(33)28-24-23(18)14(2)30-31(24)25-27-19(13-26-29-25)16-6-5-7-17(10-16)34-3/h5-11,13,18,32H,4,12H2,1-3H3,(H,28,33)/t18-/m0/s1	246	25	24	YJUREFIHSISFEB-SFHVURJKSA-N	4-(3-ETHOXY-4-HYDROXYPHENYL)-1-[5-(3-METHOXYPHENYL)-1,2,4-TRIAZIN-3-YL]-3-METHYL-1H,4H,5H,6H,7H-PYRAZOLO[3,4-B]PYRIDIN-6-ONE	2	RACEMIC MIXTURE	101.677	10	9.7523	6165	3.378	6	xam_mwt_logp_selected.ldb	GREEN	(4WKQ) [A] IRE1101	CCOc(cc(C(CC(N1)=O)c2c1n(-c1nncc(-c3cc(OC)ccc3)n1)nc2C)cc1)c1O			D361-1091	-3.0267	47.8312	3.0818	47.83	Solid	DC	2	https://www.chemdiv.com/catalog/screening-compounds/compound-D361-1091/	3.0838
unnamed molecule	O(c5cc(c4nc(n1nc(c2c1NC(=O)C[C@H]2c3ccc(cc3)C(=O)O)C)nnc4)ccc5)C	active	CL1337E	InChI=1S/C24H20N6O4/c1-13-21-18(14-6-8-15(9-7-14)23(32)33)11-20(31)27-22(21)30(29-13)24-26-19(12-25-28-24)16-4-3-5-17(10-16)34-2/h3-10,12,18H,11H2,1-2H3,(H,27,31)(H,32,33)/t18-/m0/s1	214	25	16	PBTSMNYRSOJWKR-SFHVURJKSA-N	4-{1-[5-(3-METHOXYPHENYL)-1,2,4-TRIAZIN-3-YL]-3-METHYL-6-OXO-1H,4H,5H,6H,7H-PYRAZOLO[3,4-B]PYRIDIN-4-YL}BENZOIC ACID	2	RACEMIC MIXTURE	106.327	10	4.429	6174	3.378	5	xam_mwt_logp_selected.ldb	ORANGE	(4WKQ) [A] IRE1101	Cc(c(C(C1)c(cc2)ccc2C(O)=O)c2NC1=O)nn2-c1nncc(-c2cc(OC)ccc2)n1			D361-1146	-3.1975	47.8311	0.1593	47.83	Solid	DC	2	https://www.chemdiv.com/catalog/screening-compounds/compound-D361-1146/	3.1308
unnamed molecule	Fc1c(cc(F)cc1)[C@@H]5c2c(n(nc2C)c3nncc(n3)c4cc(OC)ccc4)NC(=O)C5	active	CL1337E	InChI=1S/C23H18F2N6O2/c1-12-21-17(16-9-14(24)6-7-18(16)25)10-20(32)28-22(21)31(30-12)23-27-19(11-26-29-23)13-4-3-5-15(8-13)33-2/h3-9,11,17H,10H2,1-2H3,(H,28,32)/t17-/m1/s1	267	25	17	WROYZIGRXWHFTN-QGZVFWFLSA-N	4-(2,5-DIFLUOROPHENYL)-1-[5-(3-METHOXYPHENYL)-1,2,4-TRIAZIN-3-YL]-3-METHYL-1H,4H,5H,6H,7H-PYRAZOLO[3,4-B]PYRIDIN-6-ONE	2	RACEMIC MIXTURE	77.919	8	10.5236	6171	3.378	4	xam_mwt_logp_selected.ldb	ORANGE	(4WKQ) [A] IRE1101	Cc(c(C(C1)c(cc(cc2)F)c2F)c2NC1=O)nn2-c1nncc(-c2cc(OC)ccc2)n1			D361-1124	-3.956	47.8305	3.6545	47.83	Solid	DC	1	https://www.chemdiv.com/catalog/screening-compounds/compound-D361-1124/	3.6549
unnamed molecule	s3c1n(c2c(=O)n(c(=O)n(c2n1)C)C)c(c3)CSC(=S)N(CC)CC	active		InChI=1S/C15H19N5O2S3/c1-5-19(6-2)15(23)25-8-9-7-24-13-16-11-10(20(9)13)12(21)18(4)14(22)17(11)3/h7H,5-6,8H2,1-4H3	15	25	46.7	JHCVJYUGZHOFMD-UHFFFAOYSA-N	6-({[(DIETHYLAMINO)CARBOTHIOYL]SULFANYL}METHYL)-1,3-DIMETHYL-2,4-DIOXO-1,2,3,4-TETRAHYDRO[1,3]THIAZOLO[2,3-F]PURINE	9	ACHIRAL	45.757	7	28.6438	2989	5.9491	6	xah_mwt_logp_selected.ldb	NOT COLORED	(4WKQ) [A] IRE1101	CCN(CC)C(SCc1csc2nc(N(C)C(N(C)C3=O)=O)c3n12)=S			8018-2672	-3.0826	47.825	3.0455	47.82	Solid	DC	0	https://www.chemdiv.com/catalog/screening-compounds/compound-8018-2672/	3.0456
unnamed molecule	o1nc(nc1CN(C(=O)Nc2cc(ccc2)C)CC=C)c3cc(OC)c(OC)cc3	active	CL5637	InChI=1S/C22H24N4O4/c1-5-11-26(22(27)23-17-8-6-7-15(2)12-17)14-20-24-21(25-30-20)16-9-10-18(28-3)19(13-16)29-4/h5-10,12-13H,1,11,14H2,2-4H3,(H,23,27)	163	25	22.7	UOTRCJBIKPTTOB-UHFFFAOYSA-N	3-{[3-(3,4-DIMETHOXYPHENYL)-1,2,4-OXADIAZOL-5-YL]METHYL}-1-(3-METHYLPHENYL)-3-(PROP-2-EN-1-YL)UREA	7	ACHIRAL	71.853	8	14.1789	7191	0.5671	10	xbq_mwt_logp_selected.ldb	ORANGE	(4WKQ) [A] IRE1101	Cc1cccc(NC(N(CC=C)Cc2nc(-c(cc3)cc(OC)c3OC)no2)=O)c1			D169-0471	-4.3598	47.8243	4.2265	47.82	Liquid	DC	1	https://www.chemdiv.com/catalog/screening-compounds/compound-D169-0471/	4.2265
unnamed molecule	O(c5cc(c4nc(n1nc(c2c1NC(=O)C[C@H]2c3c(cc(cc3)C)C)C)nnc4)ccc5)C	active	CL1337E	InChI=1S/C25H24N6O2/c1-14-8-9-19(15(2)10-14)20-12-22(32)28-24-23(20)16(3)30-31(24)25-27-21(13-26-29-25)17-6-5-7-18(11-17)33-4/h5-11,13,20H,12H2,1-4H3,(H,28,32)/t20-/m0/s1	227	25	24	DLQVUHDCEDXZEF-FQEVSTJZSA-N	4-(2,4-DIMETHYLPHENYL)-1-[5-(3-METHOXYPHENYL)-1,2,4-TRIAZIN-3-YL]-3-METHYL-1H,4H,5H,6H,7H-PYRAZOLO[3,4-B]PYRIDIN-6-ONE	2	RACEMIC MIXTURE	77.919	8	10.3604	6163	3.378	4	xam_mwt_logp_selected.ldb	ORANGE	(4WKQ) [A] IRE1101	Cc(c(C(C1)c2c(C)cc(C)cc2)c2NC1=O)nn2-c1nncc(-c2cc(OC)ccc2)n1			D361-1073	-4.2517	47.8229	4.3979	47.82	Solid	DC	1	https://www.chemdiv.com/catalog/screening-compounds/compound-D361-1073/	4.3984
unnamed molecule	FC(F)(F)c3cc(c1nn(nn1)CC(=O)Nc2ccccc2)ccc3	active	CL5633	InChI=1S/C16H12F3N5O/c17-16(18,19)12-6-4-5-11(9-12)15-21-23-24(22-15)10-14(25)20-13-7-2-1-3-8-13/h1-9H,10H2,(H,20,25)	24	25	12.5	DIALSFXVMTZHSI-UHFFFAOYSA-N	N-PHENYL-2-{5-[3-(TRIFLUOROMETHYL)PHENYL]-2H-1234-TETRAZOL-2-YL}ACETAMIDE	5	ACHIRAL	61.491	6	13.0766	7418	1.2303	6	xbl_mwt_logp_selected.ldb	NOT COLORED	(4WKQ) [A] IRE1101	O=C(Cn1nnc(-c2cccc(C(F)(F)F)c2)n1)Nc1ccccc1			8016-2091	-3.7777	47.8205	3.4088	47.82	Solid	DC	1	https://www.chemdiv.com/catalog/screening-compounds/compound-8016-2091/	3.4088
unnamed molecule	Clc4c(NC(=O)c1cn(c(=O)c2c1cccc2)c3cc(OC)ccc3)ccc(c4)C	active	CL0961	InChI=1S/C24H19ClN2O3/c1-15-10-11-22(21(25)12-15)26-23(28)20-14-27(16-6-5-7-17(13-16)30-2)24(29)19-9-4-3-8-18(19)20/h3-14H,1-2H3,(H,26,28)	90	25	8	OXPLYZZKUFAAIR-UHFFFAOYSA-N	N-(2-CHLORO-4-METHYLPHENYL)-2-(3-METHOXYPHENYL)-1-OXO-1,2-DIHYDROISOQUINOLINE-4-CARBOXAMIDE	5	ACHIRAL	45.692	5	8.8434	3251	-0.2998	5	xao_mwt_logp_selected.ldb	NOT COLORED	(4WKQ) [A] IRE1101	Cc(cc1)cc(Cl)c1NC(C(c1c2cccc1)=CN(c1cc(OC)ccc1)C2=O)=O			E456-2215	-4.912	47.8186	4.628	47.82	Solid	DC	1	https://www.chemdiv.com/catalog/screening-compounds/compound-E456-2215/	4.6433
unnamed molecule	Clc4c(NC(=O)Cn2n1c(nc(=O)cc1C)c3c2cccc3)cccc4	active	CL4202	InChI=1S/C19H15ClN4O2/c1-12-10-17(25)22-19-13-6-2-5-9-16(13)23(24(12)19)11-18(26)21-15-8-4-3-7-14(15)20/h2-10H,11H2,1H3,(H,21,26)	1	22	10	XJTDOWVXRIRVFK-UHFFFAOYSA-N	N-(2-CHLOROPHENYL)-2-{4-METHYL-2-OXO-2H,6H-PYRIMIDO[1,2-B]INDAZOL-6-YL}ACETAMIDE	5	ACHIRAL	49.09	6	11.1227	314	1.6138	4	xao_mwt_logp_selected.ldb	BROWN	(4WKQ) [A] IRE1101	CC(N1N(CC(Nc(cccc2)c2Cl)=O)c(cccc2)c2C1=N1)=CC1=O			E005-0085	-3.3899	47.8184	2.2809	47.82	Solid	DC	1	https://www.chemdiv.com/catalog/screening-compounds/compound-E005-0085/	2.281
unnamed molecule	s1c3n(nc1c2cc(OC)ccc2)c(nn3)c4c(F)ccc(F)c4	active		InChI=1S/C16H10F2N4OS/c1-23-11-4-2-3-9(7-11)15-21-22-14(19-20-16(22)24-15)12-8-10(17)5-6-13(12)18/h2-8H,1H3	7	25	6.3	OLIAGQHTYCFUNM-UHFFFAOYSA-N	3-(2,5-DIFLUOROPHENYL)-6-(3-METHOXYPHENYL)[1,2,4]TRIAZOLO[3,4-B][1,3,4]THIADIAZOLE	4	ACHIRAL	41.265	5	32.859	5883	-0.4018	3	xah_mwt_logp_selected.ldb	NOT COLORED	(4WKQ) [A] IRE1101	COc1cccc(-c(s2)nn3c2nnc3-c(cc(cc2)F)c2F)c1			8019-9332	-4.2201	47.8178	3.8645	47.82	Solid	DC	0	https://www.chemdiv.com/catalog/screening-compounds/compound-8019-9332/	3.8645
unnamed molecule	S(Cc1onc(n1)c2cc(OC)c(OC)cc2)CC(=O)NCCc3cc(OC)c(OC)cc3	active	CL5553	InChI=1S/C23H27N3O6S/c1-28-17-7-5-15(11-19(17)30-3)9-10-24-21(27)13-33-14-22-25-23(26-32-22)16-6-8-18(29-2)20(12-16)31-4/h5-8,11-12H,9-10,13-14H2,1-4H3,(H,24,27)	25	25	34	LXWDMJYQHSPFSV-UHFFFAOYSA-N	2-({[3-(3,4-DIMETHOXYPHENYL)-1,2,4-OXADIAZOL-5-YL]METHYL}SULFANYL)-N-[2-(3,4-DIMETHOXYPHENYL)ETHYL]ACETAMIDE	10	ACHIRAL	86.145	9	14.6366	7146	-1.7247	13	xao_mwt_logp_selected.ldb	YELLOW	(4WKQ) [A] IRE1101	COc(ccc(CCNC(CSCc1nc(-c(cc2)cc(OC)c2OC)no1)=O)c1)c1OC			E716-0454	-3.4096	47.8155	2.9062	47.82	Solid	DC	1	https://www.chemdiv.com/catalog/screening-compounds/compound-E716-0454/	2.9062
unnamed molecule	FC(F)(F)c2nc(nc(c1cn(nc1)CC)c2)NCCn3ncc(c3)C	active		InChI=1S/C16H18F3N7/c1-3-25-10-12(8-22-25)13-6-14(16(17,18)19)24-15(23-13)20-4-5-26-9-11(2)7-21-26/h6-10H,3-5H2,1-2H3,(H,20,23,24)	31	25	37.5	KRHWDVHBNFAUBQ-UHFFFAOYSA-N	N-[4-(1-ETHYL-1H-PYRAZOL-4-YL)-6-(TRIFLUOROMETHYL)-2-PYRIMIDINYL]-N-[2-(4-METHYL-1H-PYRAZOL-1-YL)ETHYL]AMINE	1	ACHIRAL	59.006	7	17.1635	3234	3.6327	7	xbd_mwt_logp_selected.ldb	NOT COLORED	(4WKQ) [A] IRE1101	CCn1ncc(-c2cc(C(F)(F)F)nc(NCCn3ncc(C)c3)n2)c1			Y505-0374	-2.45	47.8148	2.5244	47.81	Solid	DC	1	https://www.chemdiv.com/catalog/screening-compounds/compound-Y505-0374/	2.5244
unnamed molecule	o1nc5c(c1c2ccccc2)cc(n3nnc(c3CCC)C(=O)NCc4occc4)cc5	active	CL7953	InChI=1S/C24H21N5O3/c1-2-7-21-22(24(30)25-15-18-10-6-13-31-18)26-28-29(21)17-11-12-20-19(14-17)23(32-27-20)16-8-4-3-5-9-16/h3-6,8-14H,2,7,15H2,1H3,(H,25,30)	109	25	16.7	ATTIDIFPOAULAI-UHFFFAOYSA-N	N-[(FURAN-2-YL)METHYL]-1-(3-PHENYL-2,1-BENZOXAZOL-5-YL)-5-PROPYL-1H-1,2,3-TRIAZOLE-4-CARBOXAMIDE	1	ACHIRAL	80.237	8	11.5357	2621	-0.7135	8	xbs_mwt_logp_selected.ldb	ORANGE	(4WKQ) [A] IRE1101	CCCc1c(C(NCc2ccco2)=O)nnn1-c1cc2c(-c3ccccc3)onc2cc1			D545-0172	-4.6815	47.8147	4.9669	47.81	Solid	DC	1	https://www.chemdiv.com/catalog/screening-compounds/compound-D545-0172/	4.9669
unnamed molecule	o1nc(nc1Nc2cc(ccc2)CC)c3cc(OC)c(OC)cc3	active	CL3568	InChI=1S/C18H19N3O3/c1-4-12-6-5-7-14(10-12)19-18-20-17(21-24-18)13-8-9-15(22-2)16(11-13)23-3/h5-11H,4H2,1-3H3,(H,19,20,21)	3	25	22.2	VQHVYRIRSVVCII-UHFFFAOYSA-N	3-(3,4-DIMETHOXYPHENYL)-N-(3-ETHYLPHENYL)-1,2,4-OXADIAZOL-5-AMINE	1	ACHIRAL	57.402	6	19.1896	6366	1.9079	6	xas_mwt_logp_selected.ldb	NOT COLORED	(4WKQ) [A] IRE1101	CCc1cccc(Nc2nc(-c(cc3)cc(OC)c3OC)no2)c1			G349-1537	-4.4665	47.8143	4.5752	47.81	Solid	DC	1	https://www.chemdiv.com/catalog/screening-compounds/compound-G349-1537/	4.5752
unnamed molecule	s1c(ncc1)NC(=O)c3c4c(nc(c2cc(OC)ccc2)c3)cccc4	active		InChI=1S/C20H15N3O2S/c1-25-14-6-4-5-13(11-14)18-12-16(15-7-2-3-8-17(15)22-18)19(24)23-20-21-9-10-26-20/h2-12H,1H3,(H,21,23,24)	30	25	5	QXSPVLAEXUFBFU-UHFFFAOYSA-N	2-(3-METHOXYPHENYL)-N-(1,3-THIAZOL-2-YL)-4-QUINOLINECARBOXAMIDE	1	ACHIRAL	49.411	5	10.436	4328	2.9975	5	xba_mwt_logp_selected.ldb	NOT COLORED	(4WKQ) [A] IRE1101	COc1cccc(-c2nc3ccccc3c(C(Nc3nccs3)=O)c2)c1			Y042-3643	-4.7863	47.8135	4.7591	47.81	Solid	DC	1	https://www.chemdiv.com/catalog/screening-compounds/compound-Y042-3643/	4.7595
unnamed molecule	Clc1cc(ccc1)Cn2nnc(n2)c3cc(OC)ccc3	active		InChI=1S/C15H13ClN4O/c1-21-14-7-3-5-12(9-14)15-17-19-20(18-15)10-11-4-2-6-13(16)8-11/h2-9H,10H2,1H3	27	25	13.3	PXFAQHVBWJTLIK-UHFFFAOYSA-N	2-[(3-CHLOROPHENYL)METHYL]-5-(3-METHOXYPHENYL)-2H-1,2,3,4-TETRAZOLE	4	ACHIRAL	45.885	5	26.9719	4623	-2.3909	4	xbm_mwt_logp_selected.ldb	NOT COLORED	(4WKQ) [A] IRE1101	COc1cccc(-c2nn(Cc3cccc(Cl)c3)nn2)c1			8018-9545	-4.3355	47.8099	3.9421	47.81	Solid	DC	0	https://www.chemdiv.com/catalog/screening-compounds/compound-8018-9545/	3.9421
unnamed molecule	Clc4c(c1oc2c(n1)nccc2)cc(NC(=O)c3ccc(OCC(C)C)cc3)cc4	active	CL0711B	InChI=1S/C23H20ClN3O3/c1-14(2)13-29-17-8-5-15(6-9-17)22(28)26-16-7-10-19(24)18(12-16)23-27-21-20(30-23)4-3-11-25-21/h3-12,14H,13H2,1-2H3,(H,26,28)	143	25	17.4	DJNDMLILBBVZAJ-UHFFFAOYSA-N	N-(4-CHLORO-3-{[1,3]OXAZOLO[4,5-B]PYRIDIN-2-YL}PHENYL)-4-(2-METHYLPROPOXY)BENZAMIDE	6	ACHIRAL	58.013	6	10.3781	6290	1.767	7	xae_mwt_logp_selected.ldb	NOT COLORED	(4WKQ) [A] IRE1101	CC(C)COc(cc1)ccc1C(Nc(cc1)cc(-c2nc(nccc3)c3o2)c1Cl)=O			7523-2681	-5.9239	47.8098	5.6099	47.81	Solid	DC	1	https://www.chemdiv.com/catalog/screening-compounds/compound-7523-2681/	5.6103
unnamed molecule	Clc4c(c1oc2c(n1)nccc2)cc(NC(=O)c3ccc(OCC(C)C)cc3)cc4	active	CL0711B	InChI=1S/C23H20ClN3O3/c1-14(2)13-29-17-8-5-15(6-9-17)22(28)26-16-7-10-19(24)18(12-16)23-27-21-20(30-23)4-3-11-25-21/h3-12,14H,13H2,1-2H3,(H,26,28)	143	25	17.4	DJNDMLILBBVZAJ-UHFFFAOYSA-N	N-(4-CHLORO-3-{[1,3]OXAZOLO[4,5-B]PYRIDIN-2-YL}PHENYL)-4-(2-METHYLPROPOXY)BENZAMIDE	6	ACHIRAL	58.013	6	10.3781	6290	1.767	7	xae_mwt_logp_selected.ldb	NOT COLORED	(4WKQ) [A] IRE1101	CC(C)COc(cc1)ccc1C(Nc(cc1)cc(-c2nc(nccc3)c3o2)c1Cl)=O			7523-2681	-5.9239	47.8098	5.6099	47.81	Solid	DC	1	https://www.chemdiv.com/catalog/screening-compounds/compound-7523-2681/	5.6103
unnamed molecule	o1nc5c(c1c2ccccc2)cc(n3nnc(c3CCC)C(=O)NC4CCCC4)cc5	active	CL7953	InChI=1S/C24H25N5O2/c1-2-8-21-22(24(30)25-17-11-6-7-12-17)26-28-29(21)18-13-14-20-19(15-18)23(31-27-20)16-9-4-3-5-10-16/h3-5,9-10,13-15,17H,2,6-8,11-12H2,1H3,(H,25,30)	107	25	33.3	GYHPNYFYIJUPRO-UHFFFAOYSA-N	N-CYCLOPENTYL-1-(3-PHENYL-2,1-BENZOXAZOL-5-YL)-5-PROPYL-1H-1,2,3-TRIAZOLE-4-CARBOXAMIDE	1	ACHIRAL	72.58	7	14.8495	2269	-0.7135	7	xan_mwt_logp_selected.ldb	ORANGE	(4WKQ) [A] IRE1101	CCCc1c(C(NC2CCCC2)=O)nnn1-c1cc2c(-c3ccccc3)onc2cc1			D545-0162	-4.7229	47.8046	5.0564	47.8	Solid	DC	1	https://www.chemdiv.com/catalog/screening-compounds/compound-D545-0162/	5.0564
unnamed molecule	o1c(=O)cc(c3c1cc2occ(c2c3)c4cc(OC)ccc4)CC	active	CL5282	InChI=1S/C20H16O4/c1-3-12-8-20(21)24-19-10-18-16(9-15(12)19)17(11-23-18)13-5-4-6-14(7-13)22-2/h4-11H,3H2,1-2H3	129	19	15	PFOKXIBFANZFOE-UHFFFAOYSA-N	5-ETHYL-3-(3-METHOXYPHENYL)-7H-FURO[3,2-G]CHROMEN-7-ONE	5	ACHIRAL	37.478	4	29.774	6592	0	3	xbq_mwt_logp_selected.ldb	YELLOW	(4WKQ) [A] IRE1101	CCC(c(cc(c(-c1cc(OC)ccc1)co1)c1c1)c1O1)=CC1=O			D143-0058	-4.5224	47.8036	4.5346	47.8	Solid	DC	0	https://www.chemdiv.com/catalog/screening-compounds/compound-D143-0058/	4.5346
unnamed molecule	o1nc(cc1c2cc(OC)ccc2)CN(C(=O)NC(C)(C)C)CC(C)C	active	CV0057A	InChI=1S/C20H29N3O3/c1-14(2)12-23(19(24)21-20(3,4)5)13-16-11-18(26-22-16)15-8-7-9-17(10-15)25-6/h7-11,14H,12-13H2,1-6H3,(H,21,24)	11	25	50	MHWDCMFBDSXAEG-UHFFFAOYSA-N	3-TERT-BUTYL-1-{[5-(3-METHOXYPHENYL)-1,2-OXAZOL-3-YL]METHYL}-1-(2-METHYLPROPYL)UREA	1	ACHIRAL	55.262	6	16.6215	5570	3.9245	9	xax_mwt_logp_selected.ldb	NOT COLORED	(4WKQ) [A] IRE1101	CC(C)CN(Cc1noc(-c2cc(OC)ccc2)c1)C(NC(C)(C)C)=O			V010-0305	-4.4313	47.8026	4.691	47.8	Solid	DC	1	https://www.chemdiv.com/catalog/screening-compounds/compound-V010-0305/	4.6911
unnamed molecule	o1nc(cc1c2cc(OC)ccc2)CN(C(=O)NC(C)(C)C)CC(C)C	decoy	CV0057A	InChI=1S/C20H29N3O3/c1-14(2)12-23(19(24)21-20(3,4)5)13-16-11-18(26-22-16)15-8-7-9-17(10-15)25-6/h7-11,14H,12-13H2,1-6H3,(H,21,24)	11	25	50	MHWDCMFBDSXAEG-UHFFFAOYSA-N	3-TERT-BUTYL-1-{[5-(3-METHOXYPHENYL)-1,2-OXAZOL-3-YL]METHYL}-1-(2-METHYLPROPYL)UREA	1	ACHIRAL	55.262	6	16.6215	5570	3.9245	9	xax_mwt_logp_selected.ldb	NOT COLORED	(4WKQ) [A] IRE1101	CC(C)CN(Cc1noc(-c2cc(OC)ccc2)c1)C(NC(C)(C)C)=O			V010-0305	-4.4313	47.8026	4.691	47.8	Solid	DC	1	https://www.chemdiv.com/catalog/screening-compounds/compound-V010-0305/	4.6911
unnamed molecule	o1nc(cc1c2cc(OC)ccc2)CN(C(=O)NC(C)(C)C)CC(C)C	decoy	CV0057A	InChI=1S/C20H29N3O3/c1-14(2)12-23(19(24)21-20(3,4)5)13-16-11-18(26-22-16)15-8-7-9-17(10-15)25-6/h7-11,14H,12-13H2,1-6H3,(H,21,24)	11	25	50	MHWDCMFBDSXAEG-UHFFFAOYSA-N	3-TERT-BUTYL-1-{[5-(3-METHOXYPHENYL)-1,2-OXAZOL-3-YL]METHYL}-1-(2-METHYLPROPYL)UREA	5	ACHIRAL	55.262	6	16.6215	5570	3.9245	9	xax_mwt_logp_selected.ldb	NOT COLORED	(4WKQ) [A] IRE1101	CC(C)CN(Cc1noc(-c2cc(OC)ccc2)c1)C(NC(C)(C)C)=O			V010-0305	-4.4313	47.8026	4.691	47.8	Solid	DC	1	https://www.chemdiv.com/catalog/screening-compounds/compound-V010-0305/	4.6911
unnamed molecule	s1c(oc4c1cc(N(S(=O)(=O)c2ccccc2)C(=O)c3ccccc3)c5c4cccc5)=O	active	CL4745A	InChI=1S/C24H15NO5S2/c26-23(16-9-3-1-4-10-16)25(32(28,29)17-11-5-2-6-12-17)20-15-21-22(30-24(27)31-21)19-14-8-7-13-18(19)20/h1-15H	140	25	0	COBOKXOKKUGMSS-UHFFFAOYSA-N	N-(BENZENESULFONYL)-N-{2-OXO-2H-NAPHTHO[2,1-D][1,3]OXATHIOL-5-YL}BENZAMIDE	10	ACHIRAL	66.73	6	14	5184	-16.8455	5	xae_mwt_logp_selected.ldb	NOT COLORED	(4WKQ) [A] IRE1101	O=C(c1ccccc1)N(c(c1ccccc11)cc(S2)c1OC2=O)S(c1ccccc1)(=O)=O			6791-0010	-5.1617	47.801	4.9008	47.8	Solid	DC	0	https://www.chemdiv.com/catalog/screening-compounds/compound-6791-0010/	4.9008
unnamed molecule	O(c4cc(c2n1nc(nc1ncc2)c3ccccc3)ccc4)C	active		InChI=1S/C18H14N4O/c1-23-15-9-5-8-14(12-15)16-10-11-19-18-20-17(21-22(16)18)13-6-3-2-4-7-13/h2-12H,1H3	23	8	5.6	RMDGKQVSGFRAJH-UHFFFAOYSA-N	7-(3-METHOXYPHENYL)-2-PHENYL-[1,2,4]TRIAZOLO[1,5-A]PYRIMIDINE	1	ACHIRAL	37.485	5	33.286	1508	1.7508	3	xaz_mwt_logp_selected.ldb	NOT COLORED	(4WKQ) [A] IRE1101	COc1cc(-c2ccnc3nc(-c4ccccc4)nn23)ccc1			Y020-4516	-4.0256	47.8002	3.7042	47.8	Solid	DC	0	https://www.chemdiv.com/catalog/screening-compounds/compound-Y020-4516/	3.7042
unnamed molecule	s1c4ncccc4nc1c3cc(NC(=O)c2c(cccc2)C)c(cc3)C	active	CL4609	InChI=1S/C21H17N3OS/c1-13-6-3-4-7-16(13)19(25)23-18-12-15(10-9-14(18)2)20-24-17-8-5-11-22-21(17)26-20/h3-12H,1-2H3,(H,23,25)	78	20	9.5	NTSQWGCCHOAKGB-UHFFFAOYSA-N	2-METHYL-N-(2-METHYL-5-{[1,3]THIAZOLO[5,4-B]PYRIDIN-2-YL}PHENYL)BENZAMIDE	4	ACHIRAL	41.486	4	10.9328	2410	2.5499	4	xbt_mwt_logp_selected.ldb	NOT COLORED	(4WKQ) [A] IRE1101	Cc(cccc1)c1C(Nc1c(C)ccc(-c2nc3cccnc3s2)c1)=O			E153-0459	-4.4411	47.7972	4.6695	47.8	Solid	DC	1	https://www.chemdiv.com/catalog/screening-compounds/compound-E153-0459/	4.6696
unnamed molecule	s1c(oc4c1cc(N(S(=O)(=O)c2c(ccc(c2)C)C)C(=O)c3ccncc3)c5c4cccc5)=O	active	CL4745A	InChI=1S/C25H18N2O5S2/c1-15-7-8-16(2)22(13-15)34(30,31)27(24(28)17-9-11-26-12-10-17)20-14-21-23(32-25(29)33-21)19-6-4-3-5-18(19)20/h3-14H,1-2H3	124	25	8	PZXQBXPSULREEA-UHFFFAOYSA-N	N-(2,5-DIMETHYLBENZENESULFONYL)-N-{2-OXO-2H-NAPHTHO[2,1-D][1,3]OXATHIOL-5-YL}PYRIDINE-4-CARBOXAMIDE	11	ACHIRAL	76.158	7	27.1182	3642	2.3506	5	xbj_mwt_logp_selected.ldb	NOT COLORED	(4WKQ) [A] IRE1101	Cc1cc(S(N(C(c2ccncc2)=O)c(c2ccccc22)cc(S3)c2OC3=O)(=O)=O)c(C)cc1			6807-0743	-4.8317	47.7951	4.728	47.8	Solid	DC	0	https://www.chemdiv.com/catalog/screening-compounds/compound-6807-0743/	4.728
unnamed molecule	s1c(oc4c1cc(N(S(=O)(=O)c2ccc(OC)cc2)C(=O)c3ccncc3)c5c4cccc5)=O	active	CL4745A	InChI=1S/C24H16N2O6S2/c1-31-16-6-8-17(9-7-16)34(29,30)26(23(27)15-10-12-25-13-11-15)20-14-21-22(32-24(28)33-21)19-5-3-2-4-18(19)20/h2-14H,1H3	51	25	4.2	FEPLUBCBEPWDON-UHFFFAOYSA-N	N-(4-METHOXYBENZENESULFONYL)-N-{2-OXO-2H-NAPHTHO[2,1-D][1,3]OXATHIOL-5-YL}PYRIDINE-4-CARBOXAMIDE	12	ACHIRAL	83.702	8	33.286	3640	2.3506	6	xbj_mwt_logp_selected.ldb	NOT COLORED	(4WKQ) [A] IRE1101	COc(cc1)ccc1S(N(C(c1ccncc1)=O)c(c1ccccc11)cc(S2)c1OC2=O)(=O)=O			6807-0733	-4.2734	47.7951	3.9242	47.8	Solid	DC	0	https://www.chemdiv.com/catalog/screening-compounds/compound-6807-0733/	3.9242
unnamed molecule	O=c3[nH]c(n1nc(cc1NC(=O)Cc2ccc(OCC)cc2)C)nc(c3)C	active	CL7686	InChI=1S/C19H21N5O3/c1-4-27-15-7-5-14(6-8-15)11-18(26)21-16-9-13(3)23-24(16)19-20-12(2)10-17(25)22-19/h5-10H,4,11H2,1-3H3,(H,21,26)(H,20,22,25)	50	25	26.3	WDUAPILQIYLQAL-UHFFFAOYSA-N	2-(4-ETHOXYPHENYL)-N-[3-METHYL-1-(4-METHYL-6-OXO-1,6-DIHYDROPYRIMIDIN-2-YL)-1H-PYRAZOL-5-YL]ACETAMIDE	1	ACHIRAL	78.546	8	7.7931	1994	-1.4286	7	xaq_mwt_logp_selected.ldb	NOT COLORED	(4WKQ) [A] IRE1101	CCOc1ccc(CC(Nc2cc(C)nn2C(N2)=NC(C)=CC2=O)=O)cc1			F269-0074	-2.1868	47.7941	1.1879	47.79	Solid	DC	2	https://www.chemdiv.com/catalog/screening-compounds/compound-F269-0074/	1.3354
unnamed molecule	Clc4cc(c1noc(n1)c3sc2ncn(c(=O)c2c3C)CC(=O)NCCCC)ccc4	active	CL8127	InChI=1S/C21H20ClN5O3S/c1-3-4-8-23-15(28)10-27-11-24-20-16(21(27)29)12(2)17(31-20)19-25-18(26-30-19)13-6-5-7-14(22)9-13/h5-7,9,11H,3-4,8,10H2,1-2H3,(H,23,28)	130	25	28.6	YISJDKQZUBWOHM-UHFFFAOYSA-N	N-BUTYL-2-{6-[3-(3-CHLOROPHENYL)-1,2,4-OXADIAZOL-5-YL]-5-METHYL-4-OXO-3H,4H-THIENO[2,3-D]PYRIMIDIN-3-YL}ACETAMIDE	8	ACHIRAL	82.231	8	15.2742	6093	0.2072	8	xbn_mwt_logp_selected.ldb	NOT COLORED	(4WKQ) [A] IRE1101	CCCCNC(CN(C=Nc1c2c(C)c(-c3nc(-c4cccc(Cl)c4)no3)s1)C2=O)=O			C200-8144	-4.6807	47.7925	4.2145	47.79	Solid	DC	1	https://www.chemdiv.com/catalog/screening-compounds/compound-C200-8144/	4.2145
unnamed molecule	O=[N+](O)c4cc(c1n[nH]c(c1)C(=O)N\N=C(\c2c3c(ccc2)cccc3)/C)ccc4	active		InChI=1S/C22H17N5O3/c1-14(18-11-5-7-15-6-2-3-10-19(15)18)23-26-22(28)21-13-20(24-25-21)16-8-4-9-17(12-16)27(29)30/h2-13H,1H3,(H,24,25)(H,26,28)	78	25	4.5	MBZSSYTWQPMTDK-UHFFFAOYSA-N	N'-[(1E)-1-(NAPHTHALEN-1-YL)ETHYLIDENE]-3-(3-NITROPHENYL)-1H-PYRAZOLE-5-CARBOHYDRAZIDE	8	ACHIRAL	90.442	8	10.0599	1695	3.0209	6	xab_mwt_logp_selected.ldb	NOT COLORED	(4WKQ) [A] IRE1101	C/C(/c1cccc2ccccc12)=N\NC(c1cc(-c2cccc([N+]([O-])=O)c2)n[nH]1)=O			3253-6311	-5.341	47.7922	4.7449	47.79	Solid	DC	2	https://www.chemdiv.com/catalog/screening-compounds/compound-3253-6311/	4.7458
unnamed molecule	s3c1n(c2c(=O)n(c(=O)n(c2n1)C)C)c(c3)CNc4cc(ccc4)C(F)(F)F	active		InChI=1S/C17H14F3N5O2S/c1-23-13-12(14(26)24(2)16(23)27)25-11(8-28-15(25)22-13)7-21-10-5-3-4-9(6-10)17(18,19)20/h3-6,8,21H,7H2,1-2H3	23	25	23.53	AQWDYKKHJANTDJ-UHFFFAOYSA-N	1,3-DIMETHYL-6-{[3-(TRIFLUOROMETHYL)ANILINO]METHYL}[1,3]THIAZOLO[2,3-F]PURINE-2,4(1H,3H)-DIONE	6	ACHIRAL	53.887	7	17.5204	1059	1.4053	4	xah_mwt_logp_selected.ldb	NOT COLORED	(4WKQ) [A] IRE1101	CN(c1c(C(N2C)=O)n(c(CNc3cc(C(F)(F)F)ccc3)cs3)c3n1)C2=O			8017-1260	-4.0199	47.7918	3.6657	47.79	Solid	DC	1	https://www.chemdiv.com/catalog/screening-compounds/compound-8017-1260/	3.6657
unnamed molecule	o1nc5c(c1c2ccccc2)cc(n3nnc(c3C)C(=O)NCc4c(OC)cccc4)cc5	active	CL7953	InChI=1S/C25H21N5O3/c1-16-23(25(31)26-15-18-10-6-7-11-22(18)32-2)27-29-30(16)19-12-13-21-20(14-19)24(33-28-21)17-8-4-3-5-9-17/h3-14H,15H2,1-2H3,(H,26,31)	216	25	12	NAKUQVWKVYFJEW-UHFFFAOYSA-N	N-[(2-METHOXYPHENYL)METHYL]-5-METHYL-1-(3-PHENYL-2,1-BENZOXAZOL-5-YL)-1H-1,2,3-TRIAZOLE-4-CARBOXAMIDE	1	ACHIRAL	80.608	8	11.6952	1128	-0.7135	7	xbs_mwt_logp_selected.ldb	NOT COLORED	(4WKQ) [A] IRE1101	Cc1c(C(NCc(cccc2)c2OC)=O)nnn1-c1cc2c(-c3ccccc3)onc2cc1			D443-2024	-4.396	47.791	4.416	47.79	Solid	DC	1	https://www.chemdiv.com/catalog/screening-compounds/compound-D443-2024/	4.4161
unnamed molecule	S(=O)(=O)(N3C[C@@H](c1onc(n1)c2cc(OC)ccc2)CCC3)c4ccc(cc4)C	active	CL5449B	InChI=1S/C21H23N3O4S/c1-15-8-10-19(11-9-15)29(25,26)24-12-4-6-17(14-24)21-22-20(23-28-21)16-5-3-7-18(13-16)27-2/h3,5,7-11,13,17H,4,6,12,14H2,1-2H3/t17-/m0/s1	163	25	33.3	GJXFAORYAOBTGE-KRWDZBQOSA-N	3-[3-(3-METHOXYPHENYL)-1,2,4-OXADIAZOL-5-YL]-1-(4-METHYLBENZENESULFONYL)PIPERIDINE	2	RACEMIC MIXTURE	70.832	7	26.1754	4100	-3.3703	5	xat_mwt_logp_selected.ldb	NOT COLORED	(4WKQ) [A] IRE1101	Cc(cc1)ccc1S(N(CCC1)CC1c1nc(-c2cc(OC)ccc2)no1)(=O)=O			G603-0078	-4.6733	47.791	4.7976	47.79	Solid	DC	0	https://www.chemdiv.com/catalog/screening-compounds/compound-G603-0078/	4.7976
unnamed molecule	O(c1c(OC)cc(cc1)CNc3nc4c(n2c3nnc2)cc(cc4)C(=O)c5ccccc5)CC	active	CL1509	InChI=1S/C26H23N5O3/c1-3-34-22-12-9-17(13-23(22)33-2)15-27-25-26-30-28-16-31(26)21-14-19(10-11-20(21)29-25)24(32)18-7-5-4-6-8-18/h4-14,16H,3,15H2,1-2H3,(H,27,29)	194	25	15.4	GSCCKMKNOCMFEW-UHFFFAOYSA-N	8-BENZOYL-N-[(4-ETHOXY-3-METHOXYPHENYL)METHYL]-[1,2,4]TRIAZOLO[4,3-A]QUINOXALIN-4-AMINE	1	ACHIRAL	69.708	8	20.9493	1963	2.9853	8	xap_mwt_logp_selected.ldb	ORANGE	(4WKQ) [A] IRE1101	CCOc(ccc(CNc1nc(ccc(C(c2ccccc2)=O)c2)c2n2c1nnc2)c1)c1OC			E869-0010	-3.7969	47.7899	3.6032	47.79	Solid	DC	1	https://www.chemdiv.com/catalog/screening-compounds/compound-E869-0010/	3.6032
unnamed molecule	s/1c(n(c(=O)c/1=C\c3oc(c2cc(ccc2)C(F)(F)F)cc3)c4nonc4NC(=O)C)=N	active	CL1895	InChI=1S/C19H12F3N5O4S/c1-9(28)24-15-16(26-31-25-15)27-17(29)14(32-18(27)23)8-12-5-6-13(30-12)10-3-2-4-11(7-10)19(20,21)22/h2-8,23H,1H3,(H,24,25,28)	61	25	10.5	XUPWKOUSMQKZME-UHFFFAOYSA-N	N-{4-[(5E)-2-IMINO-4-OXO-5-({5-[3-(TRIFLUOROMETHYL)PHENYL]FURAN-2-YL}METHYLIDENE)-1,3-THIAZOLIDIN-3-YL]-1,2,5-OXADIAZOL-3-YL}ACETAMIDE	10	ACHIRAL	100.391	9	6.0152	1654	1.4207	6	xag_mwt_logp_selected.ldb	ORANGE	(4WKQ) [A] IRE1101	CC(Nc1nonc1N(C(/C(/S1)=C\c2ccc(-c3cc(C(F)(F)F)ccc3)o2)=O)C1=N)=O			8012-5272	-4.0745	47.7882	2.5399	47.79	Solid	DC	2	https://www.chemdiv.com/catalog/screening-compounds/compound-8012-5272/	3.9423
unnamed molecule	Clc1ccc(cc1)CNC(=O)c4cc3n2c(nnc2C)n(c(=O)c3cc4)c5cc(F)ccc5	active		InChI=1S/C24H17ClFN5O2/c1-14-28-29-24-30(14)21-11-16(22(32)27-13-15-5-8-17(25)9-6-15)7-10-20(21)23(33)31(24)19-4-2-3-18(26)12-19/h2-12H,13H2,1H3,(H,27,32)	7	25	8.3	OLSMOYQPTGVVNI-UHFFFAOYSA-N	N-[(4-CHLOROPHENYL)METHYL]-4-(3-FLUOROPHENYL)-1-METHYL-5-OXO-4H,5H-[1,2,4]TRIAZOLO[4,3-A]QUINAZOLINE-8-CARBOXAMIDE	6	ACHIRAL	63.581	7	11.2764	6154	-4.0781	5	xbn_mwt_logp_selected.ldb	NOT COLORED	(4WKQ) [A] IRE1101	Cc(n1-c2c3ccc(C(NCc(cc4)ccc4Cl)=O)c2)nnc1N(c1cc(F)ccc1)C3=O			C200-8686	-3.6413	47.7871	2.8701	47.79	Solid	DC	1	https://www.chemdiv.com/catalog/screening-compounds/compound-C200-8686/	2.8701
unnamed molecule	s1c3n(nc1c2c(OCC)cccc2)c(nn3)c4cc(OC)c(OC)c(OC)c4	active	CL0781	InChI=1S/C20H20N4O4S/c1-5-28-14-9-7-6-8-13(14)19-23-24-18(21-22-20(24)29-19)12-10-15(25-2)17(27-4)16(11-12)26-3/h6-11H,5H2,1-4H3	136	25	25	SQLRRBMSLOHSPK-UHFFFAOYSA-N	6-(2-ETHOXYPHENYL)-3-(3,4,5-TRIMETHOXYPHENYL)-[1,2,4]TRIAZOLO[3,4-B][1,3,4]THIADIAZOLE	7	ACHIRAL	63.91	8	29.8521	4776	3.1431	7	xbq_mwt_logp_selected.ldb	NOT COLORED	(4WKQ) [A] IRE1101	CCOc(cccc1)c1-c(s1)nn2c1nnc2-c(cc1OC)cc(OC)c1OC			D064-0432	-3.78	47.7844	3.3923	47.78	Solid	DC	0	https://www.chemdiv.com/catalog/screening-compounds/compound-D064-0432/	3.3923
unnamed molecule	O(c4c(OC)ccc(c2n1nc(cc1ncc2)C(=O)Nc3c(ccc(c3)C)C)c4)C	active	CL7520	InChI=1S/C23H22N4O3/c1-14-5-6-15(2)17(11-14)25-23(28)18-13-22-24-10-9-19(27(22)26-18)16-7-8-20(29-3)21(12-16)30-4/h5-13H,1-4H3,(H,25,28)	89	25	17.4	VOEATCRZCHQPGY-UHFFFAOYSA-N	7-(3,4-DIMETHOXYPHENYL)-N-(2,5-DIMETHYLPHENYL)PYRAZOLO[1,5-A]PYRIMIDINE-2-CARBOXAMIDE	1	ACHIRAL	56.484	7	11.5033	2481	1.4303	6	xbs_mwt_logp_selected.ldb	YELLOW	(4WKQ) [A] IRE1101	Cc1cc(NC(c2nn3c(-c(cc4)cc(OC)c4OC)ccnc3c2)=O)c(C)cc1			D520-0533	-3.5602	47.7819	3.5042	47.78	Solid	DC	1	https://www.chemdiv.com/catalog/screening-compounds/compound-D520-0533/	3.5042
unnamed molecule	O=c2n1nc(nc1n(c3c2ccc3)CC(=O)Nc4ccc(N(C)C)cc4)c5ccc(cc5)C	active	CL9249	InChI=1S/C25H26N6O2/c1-16-7-9-17(10-8-16)23-27-25-30(21-6-4-5-20(21)24(33)31(25)28-23)15-22(32)26-18-11-13-19(14-12-18)29(2)3/h7-14H,4-6,15H2,1-3H3,(H,26,32)	49	25	28	ORGDHVCIRURZHU-UHFFFAOYSA-N	N-[4-(DIMETHYLAMINO)PHENYL]-2-[11-(4-METHYLPHENYL)-2-OXO-181012-TETRAAZATRICYCLO[7.3.0.0{37}]DODECA-3(7)911-TRIEN-8-YL]ACETAMIDE	1	ACHIRAL	64.904	8	12.4008	2932	9.039	6	xbs_mwt_logp_selected.ldb	BROWN	(4WKQ) [A] IRE1101	Cc(cc1)ccc1-c(nc1N(CC(Nc(cc2)ccc2N(C)C)=O)C2=C3CCC2)nn1C3=O			D584-4824	-4.0873	47.7771	4.1311	47.78	Solid	DC	1	https://www.chemdiv.com/catalog/screening-compounds/compound-D584-4824/	4.1396
unnamed molecule	o1nc5c(c1c2ccccc2)cc(n3nnc(c3C)C(=O)Nc4cc(ccc4)C(=O)OC)cc5	active	CL7953	InChI=1S/C25H19N5O4/c1-15-22(24(31)26-18-10-6-9-17(13-18)25(32)33-2)27-29-30(15)19-11-12-21-20(14-19)23(34-28-21)16-7-4-3-5-8-16/h3-14H,1-2H3,(H,26,31)	217	25	8	VQUVIUWJESONTG-UHFFFAOYSA-N	METHYL 3-[5-METHYL-1-(3-PHENYL-2,1-BENZOXAZOL-5-YL)-1H-1,2,3-TRIAZOLE-4-AMIDO]BENZOATE	1	ACHIRAL	92.83	9	10.6345	1122	-0.7135	7	xbs_mwt_logp_selected.ldb	NOT COLORED	(4WKQ) [A] IRE1101	Cc1c(C(Nc2cccc(C(OC)=O)c2)=O)nnn1-c1cc2c(-c3ccccc3)onc2cc1			D443-1950	-4.7953	47.7751	4.8746	47.78	Solid	DC	1	https://www.chemdiv.com/catalog/screening-compounds/compound-D443-1950/	4.8748
unnamed molecule	S(c2nc(c1occc1)cc(n2)C(F)(F)F)CCC(=O)Nc3c(F)cccc3	active	CL2436	InChI=1S/C18H13F4N3O2S/c19-11-4-1-2-5-12(11)23-16(26)7-9-28-17-24-13(14-6-3-8-27-14)10-15(25-17)18(20,21)22/h1-6,8,10H,7,9H2,(H,23,26)	102	25	16.7	WKXVRVKUYYWOAX-UHFFFAOYSA-N	N-(2-FLUOROPHENYL)-3-{[4-(FURAN-2-YL)-6-(TRIFLUOROMETHYL)PYRIMIDIN-2-YL]SULFANYL}PROPANAMIDE	6	ACHIRAL	48.019	5	10.5658	5161	-0.5665	8	xae_mwt_logp_selected.ldb	NOT COLORED	(4WKQ) [A] IRE1101	O=C(CCSc1nc(-c2ccco2)cc(C(F)(F)F)n1)Nc(cccc1)c1F			7213-0267	-4.2994	47.775	4.0949	47.77	Solid	DC	1	https://www.chemdiv.com/catalog/screening-compounds/compound-7213-0267/	4.0952
unnamed molecule	s1c2n(nc1NC(=O)C(C)C)c(nn2)c3cc(OC)ccc3	active	CL4657	InChI=1S/C14H15N5O2S/c1-8(2)12(20)15-13-18-19-11(16-17-14(19)22-13)9-5-4-6-10(7-9)21-3/h4-8H,1-3H3,(H,15,18,20)	86	25	28.6	KCTVLTCHOPJOLB-UHFFFAOYSA-N	N-[3-(3-METHOXYPHENYL)-[1,2,4]TRIAZOLO[3,4-B][1,3,4]THIADIAZOL-6-YL]-2-METHYLPROPANAMIDE	6	ACHIRAL	64.941	7	9.8353	2639	2.2588	5	xbt_mwt_logp_selected.ldb	ORANGE	(4WKQ) [A] IRE1101	CC(C)C(Nc(s1)nn2c1nnc2-c1cc(OC)ccc1)=O			E157-4240	-3.4707	47.7743	2.7805	47.77	Solid	DC	1	https://www.chemdiv.com/catalog/screening-compounds/compound-E157-4240/	2.7821
unnamed molecule	o1c(nc2ncccc12)c4cc(NC(=O)c3cc([N+](=O)[O-])c(cc3)C)ccc4	active	CL0711B	InChI=1S/C20H14N4O4/c1-12-7-8-13(11-16(12)24(26)27)19(25)22-15-5-2-4-14(10-15)20-23-18-17(28-20)6-3-9-21-18/h2-11H,1H3,(H,22,25)	152	25	5	HEGAWMAHTBFKAV-UHFFFAOYSA-N	4-METHYL-3-NITRO-N-(3-{[1,3]OXAZOLO[4,5-B]PYRIDIN-2-YL}PHENYL)BENZAMIDE	9	ACHIRAL	83.594	8	10.6327	703	1.767	5	xbi_mwt_logp_selected.ldb	NOT COLORED	(4WKQ) [A] IRE1101	Cc(ccc(C(Nc1cc(-c2nc(nccc3)c3o2)ccc1)=O)c1)c1[N+]([O-])=O			4410-4236	-4.3638	47.7718	4.1681	47.77	Solid	DC	1	https://www.chemdiv.com/catalog/screening-compounds/compound-4410-4236/	4.1684
unnamed molecule	s2c1ncn(c(=O)c1c(c2c3onc(n3)c4cc(ccc4)C)C)CC(=O)Nc5c(OC)cccc5	active	CL8127	InChI=1S/C25H21N5O4S/c1-14-7-6-8-16(11-14)22-28-23(34-29-22)21-15(2)20-24(35-21)26-13-30(25(20)32)12-19(31)27-17-9-4-5-10-18(17)33-3/h4-11,13H,12H2,1-3H3,(H,27,31)	121	25	16	PYFBKROKXNVRQD-UHFFFAOYSA-N	N-(2-METHOXYPHENYL)-2-{5-METHYL-6-[3-(3-METHYLPHENYL)-1,2,4-OXADIAZOL-5-YL]-4-OXO-3H,4H-THIENO[2,3-D]PYRIMIDIN-3-YL}ACETAMIDE	1	ACHIRAL	87.729	9	11.4912	6031	0.3845	7	xar_mwt_logp_selected.ldb	YELLOW	(4WKQ) [A] IRE1101	Cc1c(-c2nc(-c3cc(C)ccc3)no2)sc(N=CN2CC(Nc(cccc3)c3OC)=O)c1C2=O			F834-0222	-4.4973	47.7706	4.4444	47.77	Solid	DC	1	https://www.chemdiv.com/catalog/screening-compounds/compound-F834-0222/	4.4445
unnamed molecule	s2c1ncn(c(=O)c1c(c2c3onc(n3)c4cc(ccc4)C)C)CC(=O)Nc5ccc(cc5)C(=O)C	active	CL8127	InChI=1S/C26H21N5O4S/c1-14-5-4-6-18(11-14)23-29-24(35-30-23)22-15(2)21-25(36-22)27-13-31(26(21)34)12-20(33)28-19-9-7-17(8-10-19)16(3)32/h4-11,13H,12H2,1-3H3,(H,28,33)	110	25	15.4	NQDYOKZATBNZPR-UHFFFAOYSA-N	N-(4-ACETYLPHENYL)-2-{5-METHYL-6-[3-(3-METHYLPHENYL)-1,2,4-OXADIAZOL-5-YL]-4-OXO-3H,4H-THIENO[2,3-D]PYRIMIDIN-3-YL}ACETAMIDE	1	ACHIRAL	94.623	9	10.8437	6035	-0.3247	7	xar_mwt_logp_selected.ldb	NOT COLORED	(4WKQ) [A] IRE1101	CC(c(cc1)ccc1NC(CN(C=Nc1c2c(C)c(-c3nc(-c4cc(C)ccc4)no3)s1)C2=O)=O)=O			F834-0239	-4.4187	47.7706	4.2333	47.77	Solid	DC	1	https://www.chemdiv.com/catalog/screening-compounds/compound-F834-0239/	4.2335
unnamed molecule	O=c3[nH]c(n1nc(cc1NC(=O)Cc2ccc(OCC)cc2)C)nc(c3C)C	active	CL7686	InChI=1S/C20H23N5O3/c1-5-28-16-8-6-15(7-9-16)11-18(26)22-17-10-12(2)24-25(17)20-21-14(4)13(3)19(27)23-20/h6-10H,5,11H2,1-4H3,(H,22,26)(H,21,23,27)	53	25	30	IPVCNTPWRSYDJY-UHFFFAOYSA-N	N-[1-(4,5-DIMETHYL-6-OXO-1,6-DIHYDROPYRIMIDIN-2-YL)-3-METHYL-1H-PYRAZOL-5-YL]-2-(4-ETHOXYPHENYL)ACETAMIDE	1	ACHIRAL	78.399	8	7.5218	2014	-1.394	7	xaq_mwt_logp_selected.ldb	NOT COLORED	(4WKQ) [A] IRE1101	CCOc1ccc(CC(Nc2cc(C)nn2C(N2)=NC(C)=C(C)C2=O)=O)cc1			F269-0435	-2.2779	47.7702	1.5367	47.77	Solid	DC	2	https://www.chemdiv.com/catalog/screening-compounds/compound-F269-0435/	1.608
unnamed molecule	s2c1ncn(c(=O)c1c(c2c3onc(n3)c4cc(ccc4)C)C)CC(=O)NC5CCCC5	active	CL8127	InChI=1S/C23H23N5O3S/c1-13-6-5-7-15(10-13)20-26-21(31-27-20)19-14(2)18-22(32-19)24-12-28(23(18)30)11-17(29)25-16-8-3-4-9-16/h5-7,10,12,16H,3-4,8-9,11H2,1-2H3,(H,25,29)	171	25	34.8	MVYNGQSYFBVEOI-UHFFFAOYSA-N	N-CYCLOPENTYL-2-{5-METHYL-6-[3-(3-METHYLPHENYL)-1,2,4-OXADIAZOL-5-YL]-4-OXO-3H,4H-THIENO[2,3-D]PYRIMIDIN-3-YL}ACETAMIDE	1	ACHIRAL	82.21	8	16.5584	6039	0.2072	6	xar_mwt_logp_selected.ldb	YELLOW	(4WKQ) [A] IRE1101	Cc1c(-c2nc(-c3cc(C)ccc3)no2)sc(N=CN2CC(NC3CCCC3)=O)c1C2=O			F834-0306	-4.1957	47.7686	4.035	47.77	Solid	DC	1	https://www.chemdiv.com/catalog/screening-compounds/compound-F834-0306/	4.035
unnamed molecule	s2c1ncn(c(=O)c1c(c2c3onc(n3)c4cc(ccc4)C)C)CC(=O)Nc5c(F)cccc5	active	CL8127	InChI=1S/C24H18FN5O3S/c1-13-6-5-7-15(10-13)21-28-22(33-29-21)20-14(2)19-23(34-20)26-12-30(24(19)32)11-18(31)27-17-9-4-3-8-16(17)25/h3-10,12H,11H2,1-2H3,(H,27,31)	135	25	12.5	SNZBRNDTRXOLQN-UHFFFAOYSA-N	N-(2-FLUOROPHENYL)-2-{5-METHYL-6-[3-(3-METHYLPHENYL)-1,2,4-OXADIAZOL-5-YL]-4-OXO-3H,4H-THIENO[2,3-D]PYRIMIDIN-3-YL}ACETAMIDE	1	ACHIRAL	80.099	8	11.0522	6033	-0.3247	6	xar_mwt_logp_selected.ldb	NOT COLORED	(4WKQ) [A] IRE1101	Cc1c(-c2nc(-c3cc(C)ccc3)no2)sc(N=CN2CC(Nc(cccc3)c3F)=O)c1C2=O			F834-0225	-4.4368	47.7686	4.4714	47.77	Solid	DC	1	https://www.chemdiv.com/catalog/screening-compounds/compound-F834-0225/	4.4715
unnamed molecule	s1c3n(nc1c2cc(OC)ccc2)c(nn3)c4cc(OC)cc(OC)c4	active		InChI=1S/C18H16N4O3S/c1-23-13-6-4-5-11(7-13)17-21-22-16(19-20-18(22)26-17)12-8-14(24-2)10-15(9-12)25-3/h4-10H,1-3H3	30	25	16.67	RNFLPNVYITUFFZ-UHFFFAOYSA-N	3-(3,5-DIMETHOXYPHENYL)-6-(3-METHOXYPHENYL)[1,2,4]TRIAZOLO[3,4-B][1,3,4]THIADIAZOLE	6	ACHIRAL	56.353	7	32.859	2980	3.3504	5	xbm_mwt_logp_selected.ldb	NOT COLORED	(4WKQ) [A] IRE1101	COc1cccc(-c(s2)nn3c2nnc3-c2cc(OC)cc(OC)c2)c1			8018-0535	-4.1305	47.7672	3.7197	47.77	Solid	DC	0	https://www.chemdiv.com/catalog/screening-compounds/compound-8018-0535/	3.7197
unnamed molecule	Clc1c(cccc1)Cn2c(=O)c3n(c4c(c3nc2)cc(F)cc4)CC(=O)NCc5occc5	active	CL3562A	InChI=1S/C24H18ClFN4O3/c25-19-6-2-1-4-15(19)12-29-14-28-22-18-10-16(26)7-8-20(18)30(23(22)24(29)32)13-21(31)27-11-17-5-3-9-33-17/h1-10,14H,11-13H2,(H,27,31)	98	25	12.5	DOGJWOPQDHFYKU-UHFFFAOYSA-N	2-{3-[(2-CHLOROPHENYL)METHYL]-8-FLUORO-4-OXO-3H,4H,5H-PYRIMIDO[5,4-B]INDOL-5-YL}-N-[(FURAN-2-YL)METHYL]ACETAMIDE	1	ACHIRAL	57.149	7	12.6801	4918	-1.8859	7	xaq_mwt_logp_selected.ldb	NOT COLORED	(4WKQ) [A] IRE1101	O=C(Cn(c(cc1)c2cc1F)c1c2N=CN(Cc(cccc2)c2Cl)C1=O)NCc1ccco1			F394-0336	-4.356	47.764	4.2842	47.76	Solid	DC	1	https://www.chemdiv.com/catalog/screening-compounds/compound-F394-0336/	4.2842
unnamed molecule	Fc5cc2c(n(c1c(=O)n(cnc12)Cc3ccc(OC)cc3)CC(=O)Nc4ccc(OCC)cc4)cc5	active	CL3562A	InChI=1S/C28H25FN4O4/c1-3-37-22-11-7-20(8-12-22)31-25(34)16-33-24-13-6-19(29)14-23(24)26-27(33)28(35)32(17-30-26)15-18-4-9-21(36-2)10-5-18/h4-14,17H,3,15-16H2,1-2H3,(H,31,34)	147	25	17.9	UDECDAMWRQGRIA-UHFFFAOYSA-N	N-(4-ETHOXYPHENYL)-2-{8-FLUORO-3-[(4-METHOXYPHENYL)METHYL]-4-OXO-3H,4H,5H-PYRIMIDO[5,4-B]INDOL-5-YL}ACETAMIDE	1	ACHIRAL	62.745	8	12.0485	4916	0.7126	9	xaq_mwt_logp_selected.ldb	NOT COLORED	(4WKQ) [A] IRE1101	CCOc(cc1)ccc1NC(Cn(c(cc1)c2cc1F)c1c2N=CN(Cc(cc2)ccc2OC)C1=O)=O			F394-0315	-4.281	47.7619	4.4886	47.76	Solid	DC	1	https://www.chemdiv.com/catalog/screening-compounds/compound-F394-0315/	4.4887
unnamed molecule	S(c2nc(c1occc1)cc(n2)C(F)(F)F)CCC(=O)Nc3c(O)ccc(c3)C	active	CL2436	InChI=1S/C19H16F3N3O3S/c1-11-4-5-14(26)12(9-11)23-17(27)6-8-29-18-24-13(15-3-2-7-28-15)10-16(25-18)19(20,21)22/h2-5,7,9-10,26H,6,8H2,1H3,(H,23,27)	34	25	21.1	FBRYVVCLVKYXPC-UHFFFAOYSA-N	3-{[4-(FURAN-2-YL)-6-(TRIFLUOROMETHYL)PYRIMIDIN-2-YL]SULFANYL}-N-(2-HYDROXY-5-METHYLPHENYL)PROPANAMIDE	7	ACHIRAL	64.567	6	10.6173	4913	-0.035	8	xae_mwt_logp_selected.ldb	NOT COLORED	(4WKQ) [A] IRE1101	Cc(cc1)cc(NC(CCSc2nc(-c3ccco3)cc(C(F)(F)F)n2)=O)c1O			7213-0274	-3.6444	47.7617	3.9554	47.76	Solid	DC	2	https://www.chemdiv.com/catalog/screening-compounds/compound-7213-0274/	3.9557
unnamed molecule	S5c1n(c(=O)c2n(c3c(c2n1)cccc3)CC(=O)Nc4[nH]nc(c4)C)CCC5	active		InChI=1S/C19H18N6O2S/c1-11-9-14(23-22-11)20-15(26)10-25-13-6-3-2-5-12(13)16-17(25)18(27)24-7-4-8-28-19(24)21-16/h2-3,5-6,9H,4,7-8,10H2,1H3,(H2,20,22,23,26)	30	25	26.32	XKDNREZMVHAPBJ-UHFFFAOYSA-N	N-(3-METHYL-1H-PYRAZOL-5-YL)-2-{2-OXO-7-THIA-3917-TRIAZATETRACYCLO[8.7.0.0{38}.0{1116}]HEPTADECA-1(10)8111315-PENTAEN-17-YL}ACETAMIDE	7	ACHIRAL	70.865	8	9.8733	84	1.3985	4	xah_mwt_logp_selected.ldb	NOT COLORED	(4WKQ) [A] IRE1101	Cc1n[nH]c(NC(Cn(c2c3cccc2)c2c3N=C3SCCCN3C2=O)=O)c1			8016-5377	-2.9234	47.7613	2.2411	47.76	Solid	DC	2	https://www.chemdiv.com/catalog/screening-compounds/compound-8016-5377/	2.2425
unnamed molecule	S(Cc1onc(n1)c2cc(OC)c(OC)cc2)CC(=O)NCCC3=CCCCC3	active	CL5553	InChI=1S/C21H27N3O4S/c1-26-17-9-8-16(12-18(17)27-2)21-23-20(28-24-21)14-29-13-19(25)22-11-10-15-6-4-3-5-7-15/h6,8-9,12H,3-5,7,10-11,13-14H2,1-2H3,(H,22,25)	189	25	47	ASZGWSWXHRIXAL-UHFFFAOYSA-N	N-[2-(CYCLOHEX-1-EN-1-YL)ETHYL]-2-({[3-(3,4-DIMETHOXYPHENYL)-1,2,4-OXADIAZOL-5-YL]METHYL}SULFANYL)ACETAMIDE	8	ACHIRAL	71.076	7	15.3063	7137	-1.1394	11	xao_mwt_logp_selected.ldb	NOT COLORED	(4WKQ) [A] IRE1101	COc(ccc(-c1noc(CSCC(NCCC2=CCCCC2)=O)n1)c1)c1OC			E716-0397	-4.0001	47.7612	3.7596	47.76	Solid	DC	1	https://www.chemdiv.com/catalog/screening-compounds/compound-E716-0397/	3.7596
unnamed molecule	s1c3n(nc1c2cc(F)ccc2)c(nn3)c4c(F)ccc(F)c4	active		InChI=1S/C15H7F3N4S/c16-9-3-1-2-8(6-9)14-21-22-13(19-20-15(22)23-14)11-7-10(17)4-5-12(11)18/h1-7H	12	13	0	SALHFEYWZGRLDQ-UHFFFAOYSA-N	3-(2,5-DIFLUOROPHENYL)-6-(3-FLUOROPHENYL)[1,2,4]TRIAZOLO[3,4-B][1,3,4]THIADIAZOLE	3	ACHIRAL	33.722	4	14	6333	-0.4018	2	xbm_mwt_logp_selected.ldb	NOT COLORED	(4WKQ) [A] IRE1101	Fc1cccc(-c(s2)nn3c2nnc3-c(cc(cc2)F)c2F)c1			8019-9334	-4.3211	47.7592	3.9251	47.76	Solid	DC	0	https://www.chemdiv.com/catalog/screening-compounds/compound-8019-9334/	3.9251
unnamed molecule	s1c3n(nc1c2c(cccc2)C)c(nn3)c4cc(OC)c(OC)c(OC)c4	active	CL0781	InChI=1S/C19H18N4O3S/c1-11-7-5-6-8-13(11)18-22-23-17(20-21-19(23)27-18)12-9-14(24-2)16(26-4)15(10-12)25-3/h5-10H,1-4H3	130	25	21.1	OIIZMHRCYPGJKV-UHFFFAOYSA-N	6-(2-METHYLPHENYL)-3-(3,4,5-TRIMETHOXYPHENYL)-[1,2,4]TRIAZOLO[3,4-B][1,3,4]THIADIAZOLE	6	ACHIRAL	56.7	7	28.1839	4727	3.1431	5	xbq_mwt_logp_selected.ldb	NOT COLORED	(4WKQ) [A] IRE1101	Cc(cccc1)c1-c(s1)nn2c1nnc2-c(cc1OC)cc(OC)c1OC			D064-0163	-3.771	47.7587	3.4364	47.76	Solid	DC	0	https://www.chemdiv.com/catalog/screening-compounds/compound-D064-0163/	3.4364
unnamed molecule	O=c3[nH]c(n1nc(cc1NC(=O)Cc2ccc(OC)cc2)C)nc(c3CC)C	active	CL7686	InChI=1S/C20H23N5O3/c1-5-16-13(3)21-20(23-19(16)27)25-17(10-12(2)24-25)22-18(26)11-14-6-8-15(28-4)9-7-14/h6-10H,5,11H2,1-4H3,(H,22,26)(H,21,23,27)	22	25	30	ADMKIZWKNRTWCB-UHFFFAOYSA-N	N-[1-(5-ETHYL-4-METHYL-6-OXO-1,6-DIHYDROPYRIMIDIN-2-YL)-3-METHYL-1H-PYRAZOL-5-YL]-2-(4-METHOXYPHENYL)ACETAMIDE	1	ACHIRAL	78.819	8	7.6221	2021	-1.2321	7	xaq_mwt_logp_selected.ldb	NOT COLORED	(4WKQ) [A] IRE1101	CCC(C(N1)=O)=C(C)N=C1n1nc(C)cc1NC(Cc(cc1)ccc1OC)=O			F269-0568	-2.3172	47.7577	1.5954	47.76	Solid	DC	2	https://www.chemdiv.com/catalog/screening-compounds/compound-F269-0568/	1.6529
unnamed molecule	s1c(nnc1CCCn2c(nc3c2cccc3)c4nonc4NC(=O)CC)NC(=O)CC	active	CL5346	InChI=1S/C20H22N8O3S/c1-3-14(29)22-18-17(26-31-27-18)19-21-12-8-5-6-9-13(12)28(19)11-7-10-16-24-25-20(32-16)23-15(30)4-2/h5-6,8-9H,3-4,7,10-11H2,1-2H3,(H,22,27,29)(H,23,25,30)	55	25	35	WSNDJCASLNTNFX-UHFFFAOYSA-N	N-(4-{1-[3-(5-PROPANAMIDO-1,3,4-THIADIAZOL-2-YL)PROPYL]-1H-1,3-BENZODIAZOL-2-YL}-1,2,5-OXADIAZOL-3-YL)PROPANAMIDE	10	ACHIRAL	117.241	11	8.2569	1014	3.4154	11	xbl_mwt_logp_selected.ldb	BROWN	(4WKQ) [A] IRE1101	CCC(Nc1nonc1-c1nc(cccc2)c2n1CCCc1nnc(NC(CC)=O)s1)=O			8011-6950	-3.2795	47.7571	3.0965	47.76	Solid	DC	2	https://www.chemdiv.com/catalog/screening-compounds/compound-8011-6950/	3.1531
unnamed molecule	S(c1nnc(n1N)c3cc(OCc2ccccc2)ccc3)CC#N	active		InChI=1S/C17H15N5OS/c18-9-10-24-17-21-20-16(22(17)19)14-7-4-8-15(11-14)23-12-13-5-2-1-3-6-13/h1-8,11H,10,12,19H2	7	25	11.8	DZJGWFLOAODFBB-UHFFFAOYSA-N	({4-AMINO-5-[3-(BENZYLOXY)PHENYL]-4H-1,2,4-TRIAZOL-3-YL}SULFANYL)METHYL CYANIDE	5	ACHIRAL	67.13	6	19.9443	5527	2.4107	7	xah_mwt_logp_selected.ldb	NOT COLORED	(4WKQ) [A] IRE1101	Nn1c(SCC#N)nnc1-c1cc(OCc2ccccc2)ccc1			8019-7336	-3.0187	47.7555	2.6361	47.76	Solid	DC	2	https://www.chemdiv.com/catalog/screening-compounds/compound-8019-7336/	2.6361
unnamed molecule	Clc4ccc(NC(=O)c3nn1c(nccc1c2cc(OC)c(OC)cc2)c3)cc4	active	CL7520	InChI=1S/C21H17ClN4O3/c1-28-18-8-3-13(11-19(18)29-2)17-9-10-23-20-12-16(25-26(17)20)21(27)24-15-6-4-14(22)5-7-15/h3-12H,1-2H3,(H,24,27)	114	25	9.5	QOAMPXFRMNOAPS-UHFFFAOYSA-N	N-(4-CHLOROPHENYL)-7-(3,4-DIMETHOXYPHENYL)PYRAZOLO[1,5-A]PYRIMIDINE-2-CARBOXAMIDE	1	ACHIRAL	57.182	7	9.7637	2111	1.4303	6	xan_mwt_logp_selected.ldb	YELLOW	(4WKQ) [A] IRE1101	COc(ccc(-c1ccnc2cc(C(Nc(cc3)ccc3Cl)=O)nn12)c1)c1OC			D520-0491	-4.5193	47.752	3.8576	47.75	Solid	DC	1	https://www.chemdiv.com/catalog/screening-compounds/compound-D520-0491/	3.8595
unnamed molecule	O=[N+](O)c3cc(c1n[nH]c(c1)C(=O)N\N=C(\c2ccncc2)/C)ccc3	active		InChI=1S/C17H14N6O3/c1-11(12-5-7-18-8-6-12)19-22-17(24)16-10-15(20-21-16)13-3-2-4-14(9-13)23(25)26/h2-10H,1H3,(H,20,21)(H,22,24)	31	25	5.9	GJTWXTOCXLOGSN-UHFFFAOYSA-N	3-(3-NITROPHENYL)-N'-[(1E)-1-(PYRIDIN-4-YL)ETHYLIDENE]-1H-PYRAZOLE-5-CARBOHYDRAZIDE	9	ACHIRAL	100.142	9	10.0006	1660	5.0806	6	xac_mwt_logp_selected.ldb	NOT COLORED	(4WKQ) [A] IRE1101	C/C(/c1ccncc1)=N\NC(c1cc(-c2cccc([N+]([O-])=O)c2)n[nH]1)=O			4076-0089	-2.5462	47.7519	2.5735	47.75	Solid	DC	2	https://www.chemdiv.com/catalog/screening-compounds/compound-4076-0089/	2.5767
unnamed molecule	Brc5ccc(NC(=O)Cn3c1n(nc(n1)c2ccc(cc2)C)c(=O)c4c3ccc4)cc5	active	CL9249	InChI=1S/C23H20BrN5O2/c1-14-5-7-15(8-6-14)21-26-23-28(13-20(30)25-17-11-9-16(24)10-12-17)19-4-2-3-18(19)22(31)29(23)27-21/h5-12H,2-4,13H2,1H3,(H,25,30)	102	25	21.7	IJTNUOMNLCYZHI-UHFFFAOYSA-N	N-(4-BROMOPHENYL)-2-[11-(4-METHYLPHENYL)-2-OXO-181012-TETRAAZATRICYCLO[7.3.0.0{37}]DODECA-3(7)911-TRIEN-8-YL]ACETAMIDE	1	ACHIRAL	62.099	7	10.7814	2931	-0.3839	5	xbs_mwt_logp_selected.ldb	NOT COLORED	(4WKQ) [A] IRE1101	Cc(cc1)ccc1-c(nc1N(CC(Nc(cc2)ccc2Br)=O)C2=C3CCC2)nn1C3=O			D584-4830	-4.4651	47.7511	4.8833	47.75	Solid	DC	1	https://www.chemdiv.com/catalog/screening-compounds/compound-D584-4830/	4.8835
unnamed molecule	O=c4nc1n(n(c2c1cccc2)[C@H](C(=O)Nc3c(cccc3C)CC)CC)c(c4)C	active	CL4202	InChI=1S/C24H26N4O2/c1-5-17-11-9-10-15(3)22(17)26-24(30)19(6-2)28-20-13-8-7-12-18(20)23-25-21(29)14-16(4)27(23)28/h7-14,19H,5-6H2,1-4H3,(H,26,30)/t19-/m0/s1	14	25	29	GXMHUEPTPDDVLF-IBGZPJMESA-N	N-(2-ETHYL-6-METHYLPHENYL)-2-{4-METHYL-2-OXO-2H,6H-PYRIMIDO[1,2-B]INDAZOL-6-YL}BUTANAMIDE	5	RACEMIC MIXTURE	49.304	6	12.5297	346	0.8224	6	xao_mwt_logp_selected.ldb	BROWN	(4WKQ) [A] IRE1101	CCC(C(Nc1c(CC)cccc1C)=O)N(c(cccc1)c1C1=N2)N1C(C)=CC2=O			E005-0746	-4.1974	47.7502	4.0243	47.75	Solid	DC	1	https://www.chemdiv.com/catalog/screening-compounds/compound-E005-0746/	4.0243
unnamed molecule	s1c3n(nc1COc2ccc(cc2)C)c(nn3)c4cc(F)ccc4	active	CL0781	InChI=1S/C17H13FN4OS/c1-11-5-7-14(8-6-11)23-10-15-21-22-16(19-20-17(22)24-15)12-3-2-4-13(18)9-12/h2-9H,10H2,1H3	5	25	11.8	MIKODPOQFMXISC-UHFFFAOYSA-N	3-(3-FLUOROPHENYL)-6-[(4-METHYLPHENOXY)METHYL]-[1,2,4]TRIAZOLO[3,4-B][1,3,4]THIADIAZOLE	4	ACHIRAL	41.716	5	28.8002	607	-0.1606	4	xbt_mwt_logp_selected.ldb	YELLOW	(4WKQ) [A] IRE1101	Cc(cc1)ccc1OCc(s1)nn2c1nnc2-c1cc(F)ccc1			D727-0408	-4.0937	47.7501	3.9885	47.75	Solid	DC	0	https://www.chemdiv.com/catalog/screening-compounds/compound-D727-0408/	3.9885
unnamed molecule	s1c(oc3c1cc(NS(=O)(=O)c2c(c(cc(c2)C(C)(C)C)C)C)c4c3cccc4)=O	active	CL4745A	InChI=1S/C23H23NO4S2/c1-13-10-15(23(3,4)5)11-20(14(13)2)30(26,27)24-18-12-19-21(28-22(25)29-19)17-9-7-6-8-16(17)18/h6-12,24H,1-5H3	124	25	26.1	ZGAFLMFYFKRXNE-UHFFFAOYSA-N	5-TERT-BUTYL-2,3-DIMETHYL-N-{2-OXO-2H-NAPHTHO[2,1-D][1,3]OXATHIOL-5-YL}BENZENE-1-SULFONAMIDE	8	ACHIRAL	61.675	5	6.8636	6170	-11.5448	4	xae_mwt_logp_selected.ldb	NOT COLORED	(4WKQ) [A] IRE1101	CC(C)(C)c1cc(S(Nc(c2ccccc22)cc(S3)c2OC3=O)(=O)=O)c(C)c(C)c1			6791-0034	-5.9022	47.7464	5.9222	47.75	Solid	DC	1	https://www.chemdiv.com/catalog/screening-compounds/compound-6791-0034/	6.5695
unnamed molecule	Clc5c(c1oc2c(n1)nccc2)cc(NC(=O)c4cc3ococ3cc4)cc5	active		InChI=1S/C20H12ClN3O4/c21-14-5-4-12(9-13(14)20-24-18-16(28-20)2-1-7-22-18)23-19(25)11-3-6-15-17(8-11)27-10-26-15/h1-9H,10H2,(H,23,25)	5	25	5	HASSGZSXJIMRBN-UHFFFAOYSA-N	N-(4-CHLORO-3-{[13]OXAZOLO[45-B]PYRIDIN-2-YL}PHENYL)-2H-13-BENZODIOXOLE-5-CARBOXAMIDE	7	ACHIRAL	67.629	7	10.986	1282	1.767	4	xbm_mwt_logp_selected.ldb	NOT COLORED	(4WKQ) [A] IRE1101	O=C(c(cc1)cc2c1OCO2)Nc(cc1)cc(-c2nc(nccc3)c3o2)c1Cl			8017-0283	-4.628	47.7452	4.2503	47.75	Solid	DC	1	https://www.chemdiv.com/catalog/screening-compounds/compound-8017-0283/	4.2504
unnamed molecule	S(c1nnc2n1c3c(c(=O)n2CCC)ccc(c3)C(=O)NCC(C)C)CC(=O)Nc4c(cc(cc4)C)C	active	CL8221	InChI=1S/C27H32N6O3S/c1-6-11-32-25(36)20-9-8-19(24(35)28-14-16(2)3)13-22(20)33-26(32)30-31-27(33)37-15-23(34)29-21-10-7-17(4)12-18(21)5/h7-10,12-13,16H,6,11,14-15H2,1-5H3,(H,28,35)(H,29,34)	140	25	37	DVVQFVLPGKZHSY-UHFFFAOYSA-N	1-({[(2,4-DIMETHYLPHENYL)CARBAMOYL]METHYL}SULFANYL)-N-(2-METHYLPROPYL)-5-OXO-4-PROPYL-4H,5H-[1,2,4]TRIAZOLO[4,3-A]QUINAZOLINE-8-CARBOXAMIDE	1	ACHIRAL	86.698	9	12.5297	7025	1.5672	11	xaq_mwt_logp_selected.ldb	NOT COLORED	(4WKQ) [A] IRE1101	CCCN(c(n1-c2c3ccc(C(NCC(C)C)=O)c2)nnc1SCC(Nc1c(C)cc(C)cc1)=O)C3=O			F472-0251	-3.9309	47.7451	3.9595	47.75	Solid	DC	2	https://www.chemdiv.com/catalog/screening-compounds/compound-F472-0251/	3.9595
unnamed molecule	S(=O)(=O)(N4C[C@@H](c1onc(n1)c2cc(ccc2)C(=O)N3CCCCC3)CCC4)c5ccc(cc5)C	active	CL7900	InChI=1S/C26H30N4O4S/c1-19-10-12-23(13-11-19)35(32,33)30-16-6-9-22(18-30)25-27-24(28-34-25)20-7-5-8-21(17-20)26(31)29-14-3-2-4-15-29/h5,7-8,10-13,17,22H,2-4,6,9,14-16,18H2,1H3/t22-/m0/s1	204	25	42.3	PZMRWPRKCQELRF-QFIPXVFZSA-N	1-(4-METHYLBENZENESULFONYL)-3-{3-[3-(PIPERIDINE-1-CARBONYL)PHENYL]-1,2,4-OXADIAZOL-5-YL}PIPERIDINE	2	RACEMIC MIXTURE	79.937	8	26.1754	1718	-4.0226	6	xar_mwt_logp_selected.ldb	YELLOW	(4WKQ) [A] IRE1101	Cc(cc1)ccc1S(N(CCC1)CC1c1nc(-c2cc(C(N3CCCCC3)=O)ccc2)no1)(=O)=O			F545-2203	-4.4457	47.7447	4.6245	47.74	Solid	DC	0	https://www.chemdiv.com/catalog/screening-compounds/compound-F545-2203/	4.6245
unnamed molecule	Brc1c(OCC)ccc(c1)C(=O)Nc4c(ccc(c2sc3n(n2)c(nn3)CC)c4)C	active	CL0781	InChI=1S/C21H20BrN5O2S/c1-4-18-24-25-21-27(18)26-20(30-21)14-7-6-12(3)16(11-14)23-19(28)13-8-9-17(29-5-2)15(22)10-13/h6-11H,4-5H2,1-3H3,(H,23,28)	146	25	23.8	LWHJNYPDNOILRE-UHFFFAOYSA-N	3-BROMO-4-ETHOXY-N-(5-{3-ETHYL-[1,2,4]TRIAZOLO[3,4-B][1,3,4]THIADIAZOL-6-YL}-2-METHYLPHENYL)BENZAMIDE	6	ACHIRAL	64.573	7	10.8535	4843	0.1595	7	xbj_mwt_logp_selected.ldb	NOT COLORED	(4WKQ) [A] IRE1101	CCc1nnc2sc(-c3cc(NC(c(cc4)cc(Br)c4OCC)=O)c(C)cc3)nn12			7418-1979	-4.2634	47.7441	4.4	47.74	Solid	DC	1	https://www.chemdiv.com/catalog/screening-compounds/compound-7418-1979/	4.4002
unnamed molecule	Fc4cc(NC(=O)c3nn1c(nccc1c2cc(OC)c(OC)cc2)c3)c(cc4)C	active	CL7520	InChI=1S/C22H19FN4O3/c1-13-4-6-15(23)11-16(13)25-22(28)17-12-21-24-9-8-18(27(21)26-17)14-5-7-19(29-2)20(10-14)30-3/h4-12H,1-3H3,(H,25,28)	121	25	13.6	ATVQGENNOVIWOC-UHFFFAOYSA-N	7-(3,4-DIMETHOXYPHENYL)-N-(5-FLUORO-2-METHYLPHENYL)PYRAZOLO[1,5-A]PYRIMIDINE-2-CARBOXAMIDE	1	ACHIRAL	56.484	7	9.443	2480	1.4303	6	xbs_mwt_logp_selected.ldb	YELLOW	(4WKQ) [A] IRE1101	Cc(ccc(F)c1)c1NC(c1nn2c(-c(cc3)cc(OC)c3OC)ccnc2c1)=O			D520-0512	-3.6726	47.7434	3.3814	47.74	Solid	DC	1	https://www.chemdiv.com/catalog/screening-compounds/compound-D520-0512/	3.3853
unnamed molecule	Clc3cc(NC(=O)CCCc1onc(n1)c2cc(OC)c(OC)c(OC)c2)ccc3	active	CL5000	InChI=1S/C21H22ClN3O5/c1-27-16-10-13(11-17(28-2)20(16)29-3)21-24-19(30-25-21)9-5-8-18(26)23-15-7-4-6-14(22)12-15/h4,6-7,10-12H,5,8-9H2,1-3H3,(H,23,26)	240	25	28.6	QEWSACIPXKKUPR-UHFFFAOYSA-N	N-(3-CHLOROPHENYL)-4-[3-(3,4,5-TRIMETHOXYPHENYL)-1,2,4-OXADIAZOL-5-YL]BUTANAMIDE	8	ACHIRAL	77.437	8	10.6444	6350	-0.6672	10	xbq_mwt_logp_selected.ldb	NOT COLORED	(4WKQ) [A] IRE1101	COc1cc(-c2noc(CCCC(Nc3cccc(Cl)c3)=O)n2)cc(OC)c1OC			D134-0544	-4.3502	47.7429	4.0565	47.74	Solid	DC	1	https://www.chemdiv.com/catalog/screening-compounds/compound-D134-0544/	4.0567
unnamed molecule	o1nc(nc1CCCC(=O)Nc2cc(OC)ccc2)c3cc(OC)c(OC)c(OC)c3	active	CL5000	InChI=1S/C22H25N3O6/c1-27-16-8-5-7-15(13-16)23-19(26)9-6-10-20-24-22(25-31-20)14-11-17(28-2)21(30-4)18(12-14)29-3/h5,7-8,11-13H,6,9-10H2,1-4H3,(H,23,26)	300	25	31.8	DFMZCOHJHKVVTK-UHFFFAOYSA-N	N-(3-METHOXYPHENYL)-4-[3-(3,4,5-TRIMETHOXYPHENYL)-1,2,4-OXADIAZOL-5-YL]BUTANAMIDE	9	ACHIRAL	84.981	9	11.5448	6352	0.493	11	xbq_mwt_logp_selected.ldb	NOT COLORED	(4WKQ) [A] IRE1101	COc1cccc(NC(CCCc2nc(-c(cc3OC)cc(OC)c3OC)no2)=O)c1			D134-0558	-3.6729	47.7416	3.3696	47.74	Solid	DC	1	https://www.chemdiv.com/catalog/screening-compounds/compound-D134-0558/	3.3696
unnamed molecule	Clc4c(c1sc2n(n1)c(nn2)c3cc(OC)c(OC)c(OC)c3)cccc4	active	CL0781	InChI=1S/C18H15ClN4O3S/c1-24-13-8-10(9-14(25-2)15(13)26-3)16-20-21-18-23(16)22-17(27-18)11-6-4-5-7-12(11)19/h4-9H,1-3H3	114	25	16.7	VRYDMLRSBBIYOO-UHFFFAOYSA-N	6-(2-CHLOROPHENYL)-3-(3,4,5-TRIMETHOXYPHENYL)-[1,2,4]TRIAZOLO[3,4-B][1,3,4]THIADIAZOLE	6	ACHIRAL	56.7	7	32.859	4728	3.1431	5	xbq_mwt_logp_selected.ldb	NOT COLORED	(4WKQ) [A] IRE1101	COc1cc(-c2nnc3sc(-c(cccc4)c4Cl)nn23)cc(OC)c1OC			D064-0171	-4.0979	47.7407	3.6116	47.74	Solid	DC	0	https://www.chemdiv.com/catalog/screening-compounds/compound-D064-0171/	3.6116
unnamed molecule	s3c2c(=O)n(c(SCC(=O)N1C[C@@H](C[C@@H](C1)C)C)nc2c4c3cccc4)CCCOC	active	CL1038	InChI=1S/C23H29N3O3S2/c1-15-11-16(2)13-25(12-15)19(27)14-30-23-24-20-17-7-4-5-8-18(17)31-21(20)22(28)26(23)9-6-10-29-3/h4-5,7-8,15-16H,6,9-14H2,1-3H3	3	25	52.2	PYVLKEBFWQBFFX-UHFFFAOYSA-N	2-{[2-(3,5-DIMETHYLPIPERIDINO)-2-OXOETHYL]SULFANYL}-3-(3-METHOXYPROPYL)[1]BENZOTHIENO[3,2-D]PYRIMIDIN-4(3H)-ONE	3	UNKNOWN	49.118	6	25.3793	4721	-0.396	8	xav_mwt_logp_selected.ldb	NOT COLORED	(4WKQ) [A] IRE1101	CC(CC(C)C1)CN1C(CSC(N(CCCOC)C1=O)=Nc2c1sc1c2cccc1)=O			K263-0457	-4.1548	47.7371	4.3081	47.74	Solid	DC	0	https://www.chemdiv.com/catalog/screening-compounds/compound-K263-0457/	4.3081
unnamed molecule	s3c2c(=O)n(c(SCC(=O)N1C[C@H](C[C@H](C1)C)C)nc2c4c3cccc4)CCCOC	decoy	CL1038	InChI=1S/C23H29N3O3S2/c1-15-11-16(2)13-25(12-15)19(27)14-30-23-24-20-17-7-4-5-8-18(17)31-21(20)22(28)26(23)9-6-10-29-3/h4-5,7-8,15-16H,6,9-14H2,1-3H3	3	25	52.2	PYVLKEBFWQBFFX-UHFFFAOYSA-N	2-{[2-(3,5-DIMETHYLPIPERIDINO)-2-OXOETHYL]SULFANYL}-3-(3-METHOXYPROPYL)[1]BENZOTHIENO[3,2-D]PYRIMIDIN-4(3H)-ONE	3	UNKNOWN	49.118	6	25.3793	4721	-0.396	8	xav_mwt_logp_selected.ldb	NOT COLORED	(4WKQ) [A] IRE1101	CC(CC(C)C1)CN1C(CSC(N(CCCOC)C1=O)=Nc2c1sc1c2cccc1)=O			K263-0457	-4.1548	47.7371	4.3081	47.74	Solid	DC	0	https://www.chemdiv.com/catalog/screening-compounds/compound-K263-0457/	4.3081
unnamed molecule	s3c2c(=O)n(c(SCC(=O)N1C[C@H](C[C@H](C1)C)C)nc2c4c3cccc4)CCCOC	decoy	CL1038	InChI=1S/C23H29N3O3S2/c1-15-11-16(2)13-25(12-15)19(27)14-30-23-24-20-17-7-4-5-8-18(17)31-21(20)22(28)26(23)9-6-10-29-3/h4-5,7-8,15-16H,6,9-14H2,1-3H3	3	25	52.2	PYVLKEBFWQBFFX-UHFFFAOYSA-N	2-{[2-(3,5-DIMETHYLPIPERIDINO)-2-OXOETHYL]SULFANYL}-3-(3-METHOXYPROPYL)[1]BENZOTHIENO[3,2-D]PYRIMIDIN-4(3H)-ONE	7	UNKNOWN	49.118	6	25.3793	4721	-0.396	8	xav_mwt_logp_selected.ldb	NOT COLORED	(4WKQ) [A] IRE1101	CC(CC(C)C1)CN1C(CSC(N(CCCOC)C1=O)=Nc2c1sc1c2cccc1)=O			K263-0457	-4.1548	47.7371	4.3081	47.74	Solid	DC	0	https://www.chemdiv.com/catalog/screening-compounds/compound-K263-0457/	4.3081
unnamed molecule	O=c4nc1n(n(c2c1cccc2)[C@H](C(=O)Nc3c(cccc3C)CC)C)c(c4)C	active	CL4202	InChI=1S/C23H24N4O2/c1-5-17-10-8-9-14(2)21(17)25-23(29)16(4)27-19-12-7-6-11-18(19)22-24-20(28)13-15(3)26(22)27/h6-13,16H,5H2,1-4H3,(H,25,29)/t16-/m0/s1	11	10	26	YABSMAWROYTDFP-INIZCTEOSA-N	N-(2-ETHYL-6-METHYLPHENYL)-2-{4-METHYL-2-OXO-2H,6H-PYRIMIDO[1,2-B]INDAZOL-6-YL}PROPANAMIDE	5	RACEMIC MIXTURE	49.72	6	12.7254	329	1.6444	5	xao_mwt_logp_selected.ldb	ORANGE	(4WKQ) [A] IRE1101	CCc(cccc1C)c1NC(C(C)N(c(cccc1)c1C1=N2)N1C(C)=CC2=O)=O			E005-0450	-3.7163	47.7326	3.3387	47.73	Solid	DC	1	https://www.chemdiv.com/catalog/screening-compounds/compound-E005-0450/	3.3387
unnamed molecule	O(c4ccc(NC(=O)c3nn1c(nccc1c2cc(OC)c(OC)cc2)c3)cc4)CC	active	CL7520	InChI=1S/C23H22N4O4/c1-4-31-17-8-6-16(7-9-17)25-23(28)18-14-22-24-12-11-19(27(22)26-18)15-5-10-20(29-2)21(13-15)30-3/h5-14H,4H2,1-3H3,(H,25,28)	51	25	17.4	BBTZOOKFDQBYSH-UHFFFAOYSA-N	7-(3,4-DIMETHOXYPHENYL)-N-(4-ETHOXYPHENYL)PYRAZOLO[1,5-A]PYRIMIDINE-2-CARBOXAMIDE	1	ACHIRAL	64.305	8	11.2365	2119	1.4303	8	xan_mwt_logp_selected.ldb	BROWN	(4WKQ) [A] IRE1101	CCOc(cc1)ccc1NC(c1nn2c(-c(cc3)cc(OC)c3OC)ccnc2c1)=O			D520-0518	-3.8612	47.7321	3.6337	47.73	Solid	DC	1	https://www.chemdiv.com/catalog/screening-compounds/compound-D520-0518/	3.6337
unnamed molecule	Brc4c(NC(=O)CSc3n2nc(c1sccc1)cc2c(=O)[nH]n3)ccc(c4)C	active	CL8128A	InChI=1S/C18H14BrN5O2S2/c1-10-4-5-12(11(19)7-10)20-16(25)9-28-18-22-21-17(26)14-8-13(23-24(14)18)15-3-2-6-27-15/h2-8H,9H2,1H3,(H,20,25)(H,21,26)	125	25	11.1	CETIPBZARDWDBA-UHFFFAOYSA-N	N-(2-BROMO-4-METHYLPHENYL)-2-{[4-OXO-2-(THIOPHEN-2-YL)-4H,5H-PYRAZOLO[1,5-D][1,2,4]TRIAZIN-7-YL]SULFANYL}ACETAMIDE	1	ACHIRAL	74.784	7	9.8297	5741	1.5747	6	xaq_mwt_logp_selected.ldb	ORANGE	(4WKQ) [A] IRE1101	Cc(cc1)cc(Br)c1NC(CSC(n(c1c2)nc2-c2cccs2)=NNC1=O)=O			F424-0773	-3.8484	47.7317	3.9306	47.73	Solid	DC	2	https://www.chemdiv.com/catalog/screening-compounds/compound-F424-0773/	3.9322
unnamed molecule	o2c1nc([nH]c(=O)c1cc3c2c(OCC)ccc3)c4c(O)c(OCC)ccc4	active	CL4812	InChI=1S/C21H20N2O5/c1-3-26-15-9-6-8-13(17(15)24)19-22-20(25)14-11-12-7-5-10-16(27-4-2)18(12)28-21(14)23-19/h5-10,24H,3-4,11H2,1-2H3,(H,22,23,25)	35	25	23.8	AMMKKWTUNLDFPX-UHFFFAOYSA-N	9-ETHOXY-2-(3-ETHOXY-2-HYDROXYPHENYL)-3H,4H,5H-CHROMENO[2,3-D]PYRIMIDIN-4-ONE	7	ACHIRAL	72.301	7	7.6227	1963	5.7474	5	xbt_mwt_logp_selected.ldb	ORANGE	(4WKQ) [A] IRE1101	CCOc1cccc(C(N2)=NC(Oc3c(C4)cccc3OCC)=C4C2=O)c1O			E139-0166	-3.6169	47.7316	3.3653	47.73	Solid	DC	2	https://www.chemdiv.com/catalog/screening-compounds/compound-E139-0166/	3.5786
unnamed molecule	FC(F)(F)c3n1ncc(c1nc(c2cc(OC)ccc2)c3)C(=O)N5CCN(Cc4ccccc4)CC5	active	CL1654	InChI=1S/C26H24F3N5O2/c1-36-20-9-5-8-19(14-20)22-15-23(26(27,28)29)34-24(31-22)21(16-30-34)25(35)33-12-10-32(11-13-33)17-18-6-3-2-4-7-18/h2-9,14-16H,10-13,17H2,1H3	10	25	26.9	JDWKNWAFOWRASC-UHFFFAOYSA-N	1-BENZYL-4-[5-(3-METHOXYPHENYL)-7-(TRIFLUOROMETHYL)PYRAZOLO[1,5-A]PYRIMIDINE-3-CARBONYL]PIPERAZINE	6	ACHIRAL	46.9	7	27.08	5219	5.9581	7	xbj_mwt_logp_selected.ldb	YELLOW	(4WKQ) [A] IRE1101	COc1cccc(-c(cc(C(F)(F)F)n2nc3)nc2c3C(N2CCN(Cc3ccccc3)CC2)=O)c1			7610-2092	-4.3164	47.7313	4.3362	47.73	Solid	DC	0	https://www.chemdiv.com/catalog/screening-compounds/compound-7610-2092/	4.3517
unnamed molecule	S(Cc1onc(n1)c2cc(F)ccc2)CC(=O)Nc3c(cccc3C)C	active	CL5553	InChI=1S/C19H18FN3O2S/c1-12-5-3-6-13(2)18(12)21-16(24)10-26-11-17-22-19(23-25-17)14-7-4-8-15(20)9-14/h3-9H,10-11H2,1-2H3,(H,21,24)	308	25	21.1	MYMVBBWSHSWRDE-UHFFFAOYSA-N	N-(2,6-DIMETHYLPHENYL)-2-({[3-(3-FLUOROPHENYL)-1,2,4-OXADIAZOL-5-YL]METHYL}SULFANYL)ACETAMIDE	1	ACHIRAL	53.064	5	12.2982	4558	-0.8499	7	xap_mwt_logp_selected.ldb	NOT COLORED	(4WKQ) [A] IRE1101	Cc1cccc(C)c1NC(CSCc1nc(-c2cc(F)ccc2)no1)=O			F034-0811	-4.4159	47.729	4.6163	47.73	Solid	DC	1	https://www.chemdiv.com/catalog/screening-compounds/compound-F034-0811/	4.6163
unnamed molecule	s1c3n(nc1COc2ccc(F)cc2)c(nn3)c4cc(F)ccc4	active	CL0781	InChI=1S/C16H10F2N4OS/c17-11-4-6-13(7-5-11)23-9-14-21-22-15(19-20-16(22)24-14)10-2-1-3-12(18)8-10/h1-8H,9H2	1	25	6.25	GGWHJKSSJFEQKX-UHFFFAOYSA-N	4-FLUOROPHENYL {[3-(3-FLUOROPHENYL)[1,2,4]TRIAZOLO[3,4-B][1,3,4]THIADIAZOL-6-YL]METHYL} ETHER	4	ACHIRAL	41.716	5	30.8926	610	-0.1606	4	xbt_mwt_logp_selected.ldb	NOT COLORED	(4WKQ) [A] IRE1101	Fc(cc1)ccc1OCc(s1)nn2c1nnc2-c1cc(F)ccc1			D727-0412	-3.7759	47.7263	3.5942	47.73	Solid	DC	0	https://www.chemdiv.com/catalog/screening-compounds/compound-D727-0412/	3.5942
unnamed molecule	s1c(c(c(c1C)C)COc3nc2n(nc(c2c(c3)C)C)c4cc(F)ccc4)C=O	active	CL6686	InChI=1S/C22H20FN3O2S/c1-12-8-20(28-11-18-13(2)15(4)29-19(18)10-27)24-22-21(12)14(3)25-26(22)17-7-5-6-16(23)9-17/h5-10H,11H2,1-4H3	7	25	22	NCOWDDWZDAFCQX-UHFFFAOYSA-N	3-({[1-(3-FLUOROPHENYL)-3,4-DIMETHYL-1H-PYRAZOLO[3,4-B]PYRIDIN-6-YL]OXY}METHYL)-4,5-DIMETHYLTHIOPHENE-2-CARBALDEHYDE	5	ACHIRAL	45.94	5	23.8047	4235	0.0057	5	xao_mwt_logp_selected.ldb	ORANGE	(4WKQ) [A] IRE1101	Cc1c(C)sc(C=O)c1COc1nc(n(-c2cc(F)ccc2)nc2C)c2c(C)c1			E540-0758	-5.7014	47.7253	5.4246	47.73	Solid	DC	0	https://www.chemdiv.com/catalog/screening-compounds/compound-E540-0758/	5.4246
unnamed molecule	s2c1ncn(c(=O)c1c(c2c3onc(n3)c4cc(ccc4)C)C)CC(=O)NC5CCCCC5	active	CL8127	InChI=1S/C24H25N5O3S/c1-14-7-6-8-16(11-14)21-27-22(32-28-21)20-15(2)19-23(33-20)25-13-29(24(19)31)12-18(30)26-17-9-4-3-5-10-17/h6-8,11,13,17H,3-5,9-10,12H2,1-2H3,(H,26,30)	88	25	37.5	KCCOSXYKPKACBX-UHFFFAOYSA-N	N-CYCLOHEXYL-2-{5-METHYL-6-[3-(3-METHYLPHENYL)-1,2,4-OXADIAZOL-5-YL]-4-OXO-3H,4H-THIENO[2,3-D]PYRIMIDIN-3-YL}ACETAMIDE	1	ACHIRAL	81.844	8	15.8981	6038	3.6133	6	xar_mwt_logp_selected.ldb	NOT COLORED	(4WKQ) [A] IRE1101	Cc1c(-c2nc(-c3cc(C)ccc3)no2)sc(N=CN2CC(NC3CCCCC3)=O)c1C2=O			F834-0305	-4.4001	47.7223	4.4904	47.72	Solid	DC	1	https://www.chemdiv.com/catalog/screening-compounds/compound-F834-0305/	4.4904
unnamed molecule	s2c1ncn(c(=O)c1c(c2c3onc(n3)c4cc(ccc4)C)C)CC(=O)Nc5c(F)cc(F)cc5	active	CL8127	InChI=1S/C24H17F2N5O3S/c1-12-4-3-5-14(8-12)21-29-22(34-30-21)20-13(2)19-23(35-20)27-11-31(24(19)33)10-18(32)28-17-7-6-15(25)9-16(17)26/h3-9,11H,10H2,1-2H3,(H,28,32)	28	25	12.5	NFAIZIAXQRIYMC-UHFFFAOYSA-N	N-(2,4-DIFLUOROPHENYL)-2-{5-METHYL-6-[3-(3-METHYLPHENYL)-1,2,4-OXADIAZOL-5-YL]-4-OXO-3H,4H-THIENO[2,3-D]PYRIMIDIN-3-YL}ACETAMIDE	1	ACHIRAL	80.099	8	9.2553	6036	-0.3247	6	xar_mwt_logp_selected.ldb	YELLOW	(4WKQ) [A] IRE1101	Cc1c(-c2nc(-c3cc(C)ccc3)no2)sc(N=CN2CC(Nc(ccc(F)c3)c3F)=O)c1C2=O			F834-0272	-4.5382	47.7223	4.6012	47.72	Solid	DC	1	https://www.chemdiv.com/catalog/screening-compounds/compound-F834-0272/	4.6073
unnamed molecule	s2c1ncn(c(=O)c1c(c2c3onc(n3)c4cc(ccc4)C)C)CC(=O)Nc5ccc(OC)cc5	active	CL8127	InChI=1S/C25H21N5O4S/c1-14-5-4-6-16(11-14)22-28-23(34-29-22)21-15(2)20-24(35-21)26-13-30(25(20)32)12-19(31)27-17-7-9-18(33-3)10-8-17/h4-11,13H,12H2,1-3H3,(H,27,31)	167	25	16	MCTBWTGIOUMBPZ-UHFFFAOYSA-N	N-(4-METHOXYPHENYL)-2-{5-METHYL-6-[3-(3-METHYLPHENYL)-1,2,4-OXADIAZOL-5-YL]-4-OXO-3H,4H-THIENO[2,3-D]PYRIMIDIN-3-YL}ACETAMIDE	1	ACHIRAL	88.34	9	12.6131	6032	1.2015	7	xar_mwt_logp_selected.ldb	NOT COLORED	(4WKQ) [A] IRE1101	Cc1c(-c2nc(-c3cc(C)ccc3)no2)sc(N=CN2CC(Nc(cc3)ccc3OC)=O)c1C2=O			F834-0224	-4.6316	47.7222	4.6737	47.72	Solid	DC	1	https://www.chemdiv.com/catalog/screening-compounds/compound-F834-0224/	4.6737
unnamed molecule	s1c(oc3c1cc(NS(=O)(=O)c2c(OC)ccc(OC)c2)c4c3cccc4)=O	active	CL4745A	InChI=1S/C19H15NO6S2/c1-24-11-7-8-15(25-2)17(9-11)28(22,23)20-14-10-16-18(26-19(21)27-16)13-6-4-3-5-12(13)14/h3-10,20H,1-2H3	81	25	10.5	PBYLFVAKFCPOCM-UHFFFAOYSA-N	2,5-DIMETHOXY-N-{2-OXO-2H-NAPHTHO[2,1-D][1,3]OXATHIOL-5-YL}BENZENE-1-SULFONAMIDE	10	ACHIRAL	76.849	7	8.0686	1247	-10.231	5	xae_mwt_logp_selected.ldb	PINK	(4WKQ) [A] IRE1101	COc(cc1)cc(S(Nc(c2ccccc22)cc(S3)c2OC3=O)(=O)=O)c1OC			6807-0052	-4.2489	47.72	3.7432	47.72	Solid	DC	1	https://www.chemdiv.com/catalog/screening-compounds/compound-6807-0052/	3.8276
unnamed molecule	s4c(NC(=O)c3nn(c2nc(c1cn(nc1)C)cc(n2)C(F)(F)F)cc3)c(c(c4C)C)C(=O)OC	active		InChI=1S/C21H18F3N7O3S/c1-10-11(2)35-18(16(10)19(33)34-4)28-17(32)13-5-6-31(29-13)20-26-14(12-8-25-30(3)9-12)7-15(27-20)21(22,23)24/h5-9H,1-4H3,(H,28,32)	22	25	23.81	SEUVVBBCHDXQDV-UHFFFAOYSA-N	METHYL 4,5-DIMETHYL-2-[({1-[4-(1-METHYL-1H-PYRAZOL-4-YL)-6-(TRIFLUOROMETHYL)-2-PYRIMIDINYL]-1H-PYRAZOL-3-YL}CARBONYL)AMINO]-3-THIOPHENECARBOXYLATE	1	ACHIRAL	90.574	10	4.7515	1499	3.3904	8	xbd_mwt_logp_selected.ldb	YELLOW	(4WKQ) [A] IRE1101	Cc1c(C)sc(NC(c(cc2)nn2-c2nc(-c3cn(C)nc3)cc(C(F)(F)F)n2)=O)c1C(OC)=O			Y503-1754	-4.0245	47.7185	0.8391	47.72	Solid	DC	1	https://www.chemdiv.com/catalog/screening-compounds/compound-Y503-1754/	3.4886
unnamed molecule	Fc3ccc(OCc1onc(n1)c2cc(ccc2)C(=O)NC(C)C)cc3	active	CL7900	InChI=1S/C19H18FN3O3/c1-12(2)21-19(24)14-5-3-4-13(10-14)18-22-17(26-23-18)11-25-16-8-6-15(20)7-9-16/h3-10,12H,11H2,1-2H3,(H,21,24)	115	25	21.1	OWLHFZJYEOQTBG-UHFFFAOYSA-N	3-{5-[(4-FLUOROPHENOXY)METHYL]-1,2,4-OXADIAZOL-3-YL}-N-(PROPAN-2-YL)BENZAMIDE	1	ACHIRAL	62.468	6	14.3485	1697	-3.1481	7	xar_mwt_logp_selected.ldb	ORANGE	(4WKQ) [A] IRE1101	CC(C)NC(c1cccc(-c2noc(COc(cc3)ccc3F)n2)c1)=O			F545-2017	-4.0465	47.7151	3.7468	47.72	Solid	DC	1	https://www.chemdiv.com/catalog/screening-compounds/compound-F545-2017/	3.7468
unnamed molecule	o1nc(nc1COc2ccccc2)c3cc(ccc3)C(=O)NC(C)C	active	CL7900	InChI=1S/C19H19N3O3/c1-13(2)20-19(23)15-8-6-7-14(11-15)18-21-17(25-22-18)12-24-16-9-4-3-5-10-16/h3-11,13H,12H2,1-2H3,(H,20,23)	200	25	21.1	GOXSZBVETLOVDV-UHFFFAOYSA-N	3-[5-(PHENOXYMETHYL)-1,2,4-OXADIAZOL-3-YL]-N-(PROPAN-2-YL)BENZAMIDE	1	ACHIRAL	62.468	6	14.3485	1695	-3.1481	7	xar_mwt_logp_selected.ldb	NOT COLORED	(4WKQ) [A] IRE1101	CC(C)NC(c1cc(-c2noc(COc3ccccc3)n2)ccc1)=O			F545-2009	-4.0056	47.7151	3.6892	47.72	Solid	DC	1	https://www.chemdiv.com/catalog/screening-compounds/compound-F545-2009/	3.6892
unnamed molecule	O=c1n(nc2n1c3c(c(=O)n2CCC)ccc(c3)C(=O)NC(C)C)Cc4ccc(cc4)C	active	CL8220A	InChI=1S/C24H27N5O3/c1-5-12-27-22(31)19-11-10-18(21(30)25-15(2)3)13-20(19)29-23(27)26-28(24(29)32)14-17-8-6-16(4)7-9-17/h6-11,13,15H,5,12,14H2,1-4H3,(H,25,30)	110	25	33.3	HCTJWOQYXNBHLX-UHFFFAOYSA-N	2-[(4-METHYLPHENYL)METHYL]-1,5-DIOXO-N-(PROPAN-2-YL)-4-PROPYL-1H,2H,4H,5H-[1,2,4]TRIAZOLO[4,3-A]QUINAZOLINE-8-CARBOXAMIDE	1	ACHIRAL	71.844	8	13.7166	6859	-1.0083	7	xaq_mwt_logp_selected.ldb	NOT COLORED	(4WKQ) [A] IRE1101	CCCN(C(N1c2c3ccc(C(NC(C)C)=O)c2)=NN(Cc2ccc(C)cc2)C1=O)C3=O			F471-0024	-3.7144	47.7147	3.4106	47.71	Solid	DC	1	https://www.chemdiv.com/catalog/screening-compounds/compound-F471-0024/	3.4106
unnamed molecule	Fc1ccc(cc1)Cn2nc3n(c2=O)c4c(c(=O)n3CCC)ccc(c4)C(=O)NCC(C)C	active	CL8220A	InChI=1S/C24H26FN5O3/c1-4-11-28-22(32)19-10-7-17(21(31)26-13-15(2)3)12-20(19)30-23(28)27-29(24(30)33)14-16-5-8-18(25)9-6-16/h5-10,12,15H,4,11,13-14H2,1-3H3,(H,26,31)	104	25	33.3	ABOHNTLXDPINQN-UHFFFAOYSA-N	2-[(4-FLUOROPHENYL)METHYL]-N-(2-METHYLPROPYL)-1,5-DIOXO-4-PROPYL-1H,2H,4H,5H-[1,2,4]TRIAZOLO[4,3-A]QUINAZOLINE-8-CARBOXAMIDE	1	ACHIRAL	72.87	8	14.295	6889	-1.0083	8	xaq_mwt_logp_selected.ldb	NOT COLORED	(4WKQ) [A] IRE1101	CCCN(C(N1c2c3ccc(C(NCC(C)C)=O)c2)=NN(Cc(cc2)ccc2F)C1=O)C3=O			F471-0155	-3.7947	47.7146	3.4476	47.71	Solid	DC	1	https://www.chemdiv.com/catalog/screening-compounds/compound-F471-0155/	3.4476
unnamed molecule	Fc1cc(ccc1)Cn2nc3n(c2=O)c4c(c(=O)n3CCC)ccc(c4)C(=O)NCC(C)C	active	CL8220A	InChI=1S/C24H26FN5O3/c1-4-10-28-22(32)19-9-8-17(21(31)26-13-15(2)3)12-20(19)30-23(28)27-29(24(30)33)14-16-6-5-7-18(25)11-16/h5-9,11-12,15H,4,10,13-14H2,1-3H3,(H,26,31)	149	25	33.3	GIZXORBIEJVLJK-UHFFFAOYSA-N	2-[(3-FLUOROPHENYL)METHYL]-N-(2-METHYLPROPYL)-1,5-DIOXO-4-PROPYL-1H,2H,4H,5H-[1,2,4]TRIAZOLO[4,3-A]QUINAZOLINE-8-CARBOXAMIDE	1	ACHIRAL	72.87	8	14.295	6887	-1.0083	8	xaq_mwt_logp_selected.ldb	NOT COLORED	(4WKQ) [A] IRE1101	CCCN(C(N1c2c3ccc(C(NCC(C)C)=O)c2)=NN(Cc2cccc(F)c2)C1=O)C3=O			F471-0152	-3.8194	47.7146	3.5407	47.71	Solid	DC	1	https://www.chemdiv.com/catalog/screening-compounds/compound-F471-0152/	3.5407
unnamed molecule	Clc1ccc(cc1)Cn2nc3n(c2=O)c4c(c(=O)n3CCC)ccc(c4)C(=O)NCC(C)C	active	CL8220A	InChI=1S/C24H26ClN5O3/c1-4-11-28-22(32)19-10-7-17(21(31)26-13-15(2)3)12-20(19)30-23(28)27-29(24(30)33)14-16-5-8-18(25)9-6-16/h5-10,12,15H,4,11,13-14H2,1-3H3,(H,26,31)	104	25	33.3	CCCGYANJNUTHRF-UHFFFAOYSA-N	2-[(4-CHLOROPHENYL)METHYL]-N-(2-METHYLPROPYL)-1,5-DIOXO-4-PROPYL-1H,2H,4H,5H-[1,2,4]TRIAZOLO[4,3-A]QUINAZOLINE-8-CARBOXAMIDE	1	ACHIRAL	72.87	8	14.295	6885	-1.0083	8	xaq_mwt_logp_selected.ldb	NOT COLORED	(4WKQ) [A] IRE1101	CCCN(C(N1c2c3ccc(C(NCC(C)C)=O)c2)=NN(Cc(cc2)ccc2Cl)C1=O)C3=O			F471-0149	-4.493	47.7146	4.0132	47.71	Solid	DC	1	https://www.chemdiv.com/catalog/screening-compounds/compound-F471-0149/	4.0132
unnamed molecule	s1c(nc(c1)C(=O)NCC2CC2)c4cc(OC)c(OCc3ccc(F)cc3)cc4	active	CV0104	InChI=1S/C22H21FN2O3S/c1-27-20-10-16(6-9-19(20)28-12-15-4-7-17(23)8-5-15)22-25-18(13-29-22)21(26)24-11-14-2-3-14/h4-10,13-14H,2-3,11-12H2,1H3,(H,24,26)	9	25	27.3	HUPXKIZMBGULEC-UHFFFAOYSA-N	N-(CYCLOPROPYLMETHYL)-2-{4-[(4-FLUOROPHENYL)METHOXY]-3-METHOXYPHENYL}-1,3-THIAZOLE-4-CARBOXAMIDE	1	ACHIRAL	49.854	5	15.9425	1677	-1.1517	9	xay_mwt_logp_selected.ldb	NOT COLORED	(4WKQ) [A] IRE1101	COc(cc(cc1)-c2nc(C(NCC3CC3)=O)cs2)c1OCc(cc1)ccc1F			V016-7815	-4.6823	47.7137	4.5564	47.71	Solid	DC	1	https://www.chemdiv.com/catalog/screening-compounds/compound-V016-7815/	4.5564
unnamed molecule	Fc4cc(F)cc(n1ncc2c1nc3c(c2N)C(=O)CC(C3)(C)C)c4	active		InChI=1S/C18H16F2N4O/c1-18(2)6-13-15(14(25)7-18)16(21)12-8-22-24(17(12)23-13)11-4-9(19)3-10(20)5-11/h3-5,8H,6-7H2,1-2H3,(H2,21,23)	32	6	27.78	DYTUVRQKJVVXIZ-UHFFFAOYSA-N	4-AMINO-1-(3,5-DIFLUOROPHENYL)-7,7-DIMETHYL-1H,5H,6H,7H,8H-PYRAZOLO[3,4-B]QUINOLIN-5-ONE	1	ACHIRAL	57.337	5	16.754	2384	1.4278	1	xaz_mwt_logp_selected.ldb	YELLOW	(4WKQ) [A] IRE1101	CC(C)(Cc1c2c(N)c(cnn3-c4cc(F)cc(F)c4)c3n1)CC2=O			Y021-1187	-3.9618	47.7129	3.5121	47.71	Solid	DC	2	https://www.chemdiv.com/catalog/screening-compounds/compound-Y021-1187/	3.5121
unnamed molecule	Fc4ccc(N(C(=O)Cn1nc2n(c1=O)c3c(c(=O)n2CCC)ccc(c3)C(=O)NCC(C)C)C)cc4	active	CL8220	InChI=1S/C26H29FN6O4/c1-5-12-31-24(36)20-11-6-17(23(35)28-14-16(2)3)13-21(20)33-25(31)29-32(26(33)37)15-22(34)30(4)19-9-7-18(27)8-10-19/h6-11,13,16H,5,12,14-15H2,1-4H3,(H,28,35)	38	25	34.6	KRXSWOZZJTVRKE-UHFFFAOYSA-N	2-{[(4-FLUOROPHENYL)(METHYL)CARBAMOYL]METHYL}-N-(2-METHYLPROPYL)-1,5-DIOXO-4-PROPYL-1H,2H,4H,5H-[1,2,4]TRIAZOLO[4,3-A]QUINAZOLINE-8-CARBOXAMIDE	1	ACHIRAL	87.983	10	14.295	6788	3.1677	10	xaq_mwt_logp_selected.ldb	NOT COLORED	(4WKQ) [A] IRE1101	CCCN(C(N1c2c3ccc(C(NCC(C)C)=O)c2)=NN(CC(N(C)c(cc2)ccc2F)=O)C1=O)C3=O			F470-0197	-3.1335	47.7127	2.3438	47.71	Solid	DC	1	https://www.chemdiv.com/catalog/screening-compounds/compound-F470-0197/	2.3438
unnamed molecule	S(c3n2nc(c1occc1)cc2c(=O)[nH]n3)CC(=O)Nc4cc(c(cc4)C)C	active	CL8128A	InChI=1S/C19H17N5O3S/c1-11-5-6-13(8-12(11)2)20-17(25)10-28-19-22-21-18(26)15-9-14(23-24(15)19)16-4-3-7-27-16/h3-9H,10H2,1-2H3,(H,20,25)(H,21,26)	92	25	15.8	YYPKJOPSXCRPBN-UHFFFAOYSA-N	N-(3,4-DIMETHYLPHENYL)-2-{[2-(FURAN-2-YL)-4-OXO-4H,5H-PYRAZOLO[1,5-D][1,2,4]TRIAZIN-7-YL]SULFANYL}ACETAMIDE	1	ACHIRAL	83.042	8	9.8297	5753	3.5325	6	xaq_mwt_logp_selected.ldb	NOT COLORED	(4WKQ) [A] IRE1101	Cc(cc1)c(C)cc1NC(CSC(n(c1c2)nc2-c2ccco2)=NNC1=O)=O			F424-0878	-3.6894	47.7119	3.3987	47.71	Solid	DC	2	https://www.chemdiv.com/catalog/screening-compounds/compound-F424-0878/	3.4003
unnamed molecule	s3c2nc(c1occc1)c5c(c2c4ncnc(N(CCCC)CCCC)c34)CC(OC5)(C)C	active	CL1547	InChI=1S/C26H32N4O2S/c1-5-7-11-30(12-8-6-2)24-23-22(27-16-28-24)20-17-14-26(3,4)32-15-18(17)21(29-25(20)33-23)19-10-9-13-31-19/h9-10,13,16H,5-8,11-12,14-15H2,1-4H3	160	25	50	SYNQKKOLTBFKRJ-UHFFFAOYSA-N	N,N-DIBUTYL-5-(2-FURYL)-2,2-DIMETHYL-1,4-DIHYDRO-2H-PYRANO[4'',3'':4',5']PYRIDO[3',2':4,5]THIENO[3,2-D]PYRIMIDIN-8-AMINE	1	ACHIRAL	50.126	6	21.1163	916	5.1653	8	xai_mwt_logp_selected.ldb	YELLOW	(4WKQ) [A] IRE1101	CCCCN(CCCC)c1c2sc3nc(-c4ccco4)c(COC(C)(C)C4)c4c3c2ncn1			8640-0607	-6.0208	47.7118	7.5022	47.71	Solid	DC	0	https://www.chemdiv.com/catalog/screening-compounds/compound-8640-0607/	7.5047
unnamed molecule	Clc4c(c1oc2c(n1)nccc2)cc(NC(=O)c3cc(F)ccc3)cc4	active	CL0711B	InChI=1S/C19H11ClFN3O2/c20-15-7-6-13(23-18(25)11-3-1-4-12(21)9-11)10-14(15)19-24-17-16(26-19)5-2-8-22-17/h1-10H,(H,23,25)	106	25	0	ZDEIMSBWYCMCAS-UHFFFAOYSA-N	N-(4-CHLORO-3-{[1,3]OXAZOLO[4,5-B]PYRIDIN-2-YL}PHENYL)-3-FLUOROBENZAMIDE	5	ACHIRAL	50.514	5	9.1757	2060	1.767	4	xbg_mwt_logp_selected.ldb	NOT COLORED	(4WKQ) [A] IRE1101	O=C(c1cc(F)ccc1)Nc(cc1)cc(-c2nc(nccc3)c3o2)c1Cl			2365-0003	-4.7152	47.7092	4.4436	47.71	Solid	DC	1	https://www.chemdiv.com/catalog/screening-compounds/compound-2365-0003/	4.4508
unnamed molecule	o1nc(nc1[C@@H](NC(=O)c2occc2)C)c4cc3ncn(c3cc4)C5CCCC5	active	CL7417	InChI=1S/C21H21N5O3/c1-13(23-20(27)18-7-4-10-28-18)21-24-19(25-29-21)14-8-9-17-16(11-14)22-12-26(17)15-5-2-3-6-15/h4,7-13,15H,2-3,5-6H2,1H3,(H,23,27)/t13-/m0/s1	25	25	33.3	CUBXKTYCXTWPBW-ZDUSSCGKSA-N	N-{1-[3-(1-CYCLOPENTYL-1H-1,3-BENZODIAZOL-5-YL)-1,2,4-OXADIAZOL-5-YL]ETHYL}FURAN-2-CARBOXAMIDE	2	RACEMIC MIXTURE	74.914	8	12.212	6723	1.5431	6	xau_mwt_logp_selected.ldb	ORANGE	(4WKQ) [A] IRE1101	CC(c1nc(-c(cc2)cc3c2n(C2CCCC2)cn3)no1)NC(c1ccco1)=O			G945-0612	-3.9633	47.7088	3.7923	47.71	Solid	DC	1	https://www.chemdiv.com/catalog/screening-compounds/compound-G945-0612/	3.7923
unnamed molecule	o1nc(nc1[C@@H](NC(=O)c2occc2)C)c4cc3ncn(c3cc4)C5CCCC5	active	CL7417	InChI=1S/C21H21N5O3/c1-13(23-20(27)18-7-4-10-28-18)21-24-19(25-29-21)14-8-9-17-16(11-14)22-12-26(17)15-5-2-3-6-15/h4,7-13,15H,2-3,5-6H2,1H3,(H,23,27)/t13-/m0/s1	25	25	33.3	CUBXKTYCXTWPBW-ZDUSSCGKSA-N	N-{1-[3-(1-CYCLOPENTYL-1H-1,3-BENZODIAZOL-5-YL)-1,2,4-OXADIAZOL-5-YL]ETHYL}FURAN-2-CARBOXAMIDE	2	RACEMIC MIXTURE	74.914	8	12.212	6723	1.5431	6	xau_mwt_logp_selected.ldb	ORANGE	(4WKQ) [A] IRE1101	CC(c1nc(-c(cc2)cc3c2n(C2CCCC2)cn3)no1)NC(c1ccco1)=O			G945-0612	-3.9633	47.7088	3.7923	47.71	Solid	DC	1	https://www.chemdiv.com/catalog/screening-compounds/compound-G945-0612/	3.7923
unnamed molecule	o1nc(nc1[C@@H](NC(=O)c2occc2)C)c4cc3ncn(c3cc4)C5CCCC5	active	CL7417	InChI=1S/C21H21N5O3/c1-13(23-20(27)18-7-4-10-28-18)21-24-19(25-29-21)14-8-9-17-16(11-14)22-12-26(17)15-5-2-3-6-15/h4,7-13,15H,2-3,5-6H2,1H3,(H,23,27)/t13-/m0/s1	25	25	33.3	CUBXKTYCXTWPBW-ZDUSSCGKSA-N	N-{1-[3-(1-CYCLOPENTYL-1H-1,3-BENZODIAZOL-5-YL)-1,2,4-OXADIAZOL-5-YL]ETHYL}FURAN-2-CARBOXAMIDE	7	RACEMIC MIXTURE	74.914	8	12.212	6723	1.5431	6	xau_mwt_logp_selected.ldb	ORANGE	(4WKQ) [A] IRE1101	CC(c1nc(-c(cc2)cc3c2n(C2CCCC2)cn3)no1)NC(c1ccco1)=O			G945-0612	-3.9633	47.7088	3.7923	47.71	Solid	DC	1	https://www.chemdiv.com/catalog/screening-compounds/compound-G945-0612/	3.7923
unnamed molecule	s1c(nc(c1C)c2ccccc2)\N=c\4c5c(oc(c3cc(OCC)c(O)cc3)c\4)cccc5	active		InChI=1S/C27H22N2O3S/c1-3-31-25-15-19(13-14-22(25)30)24-16-21(20-11-7-8-12-23(20)32-24)28-27-29-26(17(2)33-27)18-9-5-4-6-10-18/h4-16,30H,3H2,1-2H3	112	25	11.1	YPXLLSQEVBBVTK-UHFFFAOYSA-N	2-ETHOXY-4-[(4E)-4-[(5-METHYL-4-PHENYL-1,3-THIAZOL-2-YL)IMINO]-4H-CHROMEN-2-YL]PHENOL	5	ACHIRAL	50.312	5	10.5013	7068	7.6544	5	xae_mwt_logp_selected.ldb	BROWN	(4WKQ) [A] IRE1101	CCOc(cc(cc1)C(Oc2c3cccc2)=C/C3=N\c2nc(-c3ccccc3)c(C)s2)c1O			6557-0025	-5.5832	47.7081	6.2831	47.71	Solid	DC	1	https://www.chemdiv.com/catalog/screening-compounds/compound-6557-0025/	6.7296
unnamed molecule	S(c2nc(c1occc1)cc(n2)C(F)(F)F)CCCC(=O)Nc3c(cccc3C)C	active	CL2436	InChI=1S/C21H20F3N3O2S/c1-13-6-3-7-14(2)19(13)27-18(28)9-5-11-30-20-25-15(16-8-4-10-29-16)12-17(26-20)21(22,23)24/h3-4,6-8,10,12H,5,9,11H2,1-2H3,(H,27,28)	124	25	28.6	INVDGZBXQXIRMU-UHFFFAOYSA-N	N-(2,6-DIMETHYLPHENYL)-4-{[4-(FURAN-2-YL)-6-(TRIFLUOROMETHYL)PYRIMIDIN-2-YL]SULFANYL}BUTANAMIDE	6	ACHIRAL	47.321	5	12.046	6342	1.0024	9	xae_mwt_logp_selected.ldb	NOT COLORED	(4WKQ) [A] IRE1101	Cc1cccc(C)c1NC(CCCSc1nc(-c2ccco2)cc(C(F)(F)F)n1)=O			7213-0330	-4.3794	47.7077	4.5392	47.71	Solid	DC	1	https://www.chemdiv.com/catalog/screening-compounds/compound-7213-0330/	4.5392
unnamed molecule	s3c2nc(N1CCCC1)c5c(c2c4ncnc(N(CCCC)CC)c34)CC(OC5)(C)C	active	CL1546	InChI=1S/C24H33N5OS/c1-5-7-10-28(6-2)22-20-19(25-15-26-22)18-16-13-24(3,4)30-14-17(16)21(27-23(18)31-20)29-11-8-9-12-29/h15H,5-14H2,1-4H3	135	25	62.5	CSWBOGNJFKTWAF-UHFFFAOYSA-N	N-BUTYL-N-[2,2-DIMETHYL-5-(1-PYRROLIDINYL)-1,4-DIHYDRO-2H-PYRANO[4'',3'':4',5']PYRIDO[3',2':4,5]THIENO[3,2-D]PYRIMIDIN-8-YL]-N-ETHYLAMINE	4	ACHIRAL	44.546	6	21.6484	5600	6.2192	6	xae_mwt_logp_selected.ldb	YELLOW	(4WKQ) [A] IRE1101	CCCCN(CC)c1c2sc3nc(N4CCCC4)c(COC(C)(C)C4)c4c3c2ncn1			7245-0231	-5.9239	47.7073	6.5248	47.71	Solid	DC	0	https://www.chemdiv.com/catalog/screening-compounds/compound-7245-0231/	6.5525
unnamed molecule	Fc4cc(n3c1c(NC(=O)C[C@H]1c2cc(F)ccc2)c(c3)C(=O)O)ccc4	active		InChI=1S/C20H14F2N2O3/c21-12-4-1-3-11(7-12)15-9-17(25)23-18-16(20(26)27)10-24(19(15)18)14-6-2-5-13(22)8-14/h1-8,10,15H,9H2,(H,23,25)(H,26,27)/t15-/m1/s1	24	25	10	ABSSGPYIXKQBOD-OAHLLOKOSA-N	1,7-BIS(3-FLUOROPHENYL)-5-OXO-4,5,6,7-TETRAHYDRO-1H-PYRROLO[3,2-B]PYRIDINE-3-CARBOXYLIC ACID	5	RACEMIC MIXTURE	53.273	5	3.6129	6527	-4.2834	3	xah_mwt_logp_selected.ldb	NOT COLORED	(4WKQ) [A] IRE1101	OC(c(c(NC(C1)=O)c2C1c1cc(F)ccc1)cn2-c1cccc(F)c1)=O			8020-2960	-3.6037	47.7068	-0.287	47.71	Solid	DC	2	https://www.chemdiv.com/catalog/screening-compounds/compound-8020-2960/	3.5001
unnamed molecule	Clc3c(NC(=O)c1c(=O)n(c(=O)[nH]c1)c2cc(OC)ccc2)cc(cc3)C(F)(F)F	active	CL3659	InChI=1S/C19H13ClF3N3O4/c1-30-12-4-2-3-11(8-12)26-17(28)13(9-24-18(26)29)16(27)25-15-7-10(19(21,22)23)5-6-14(15)20/h2-9H,1H3,(H,24,29)(H,25,27)	144	25	10.5	VSHFIFGDADZGPF-UHFFFAOYSA-N	N-[2-CHLORO-5-(TRIFLUOROMETHYL)PHENYL]-3-(3-METHOXYPHENYL)-2,4-DIOXO-1,2,3,4-TETRAHYDROPYRIMIDINE-5-CARBOXAMIDE	7	ACHIRAL	69.695	7	4.4203	2900	-3.3279	6	xbt_mwt_logp_selected.ldb	NOT COLORED	(4WKQ) [A] IRE1101	COc1cccc(N(C(C(C(Nc(cc(C(F)(F)F)cc2)c2Cl)=O)=CN2)=O)C2=O)c1			E200-0287	-4.3974	47.7065	0.7686	47.71	Solid	DC	2	https://www.chemdiv.com/catalog/screening-compounds/compound-E200-0287/	3.7487
unnamed molecule	o1c(nc(c1N2C[C@@H](O[C@H](C2)C)C)C#N)c3oc(cc3)COc4cc(c(cc4)C)C	active	CL7092	InChI=1S/C23H25N3O4/c1-14-5-6-18(9-15(14)2)27-13-19-7-8-21(29-19)22-25-20(10-24)23(30-22)26-11-16(3)28-17(4)12-26/h5-9,16-17H,11-13H2,1-4H3	105	25	39.1	OWAWOODWWNHRNE-UHFFFAOYSA-N	5-(2,6-DIMETHYLMORPHOLIN-4-YL)-2-{5-[(3,4-DIMETHYLPHENOXY)METHYL]FURAN-2-YL}-1,3-OXAZOLE-4-CARBONITRILE	3	UNKNOWN	61.756	7	26.215	2333	-4.8482	6	xan_mwt_logp_selected.ldb	NOT COLORED	(4WKQ) [A] IRE1101	CC(C1)OC(C)CN1c1c(C#N)nc(-c2ccc(COc3cc(C)c(C)cc3)o2)o1			D561-0849	-4.4815	47.7064	4.597	47.71	Solid	DC	0	https://www.chemdiv.com/catalog/screening-compounds/compound-D561-0849/	4.597
unnamed molecule	Fc4cc(n1ncc2c1nc3c(c2N)C(=O)C[C@@H](C3)C)ccc4	active		InChI=1S/C17H15FN4O/c1-9-5-13-15(14(23)6-9)16(19)12-8-20-22(17(12)21-13)11-4-2-3-10(18)7-11/h2-4,7-9H,5-6H2,1H3,(H2,19,21)/t9-/m1/s1	34	12	23.53	JEZGJEHZUQKHAR-SECBINFHSA-N	4-AMINO-1-(3-FLUOROPHENYL)-7-METHYL-1H,5H,6H,7H,8H-PYRAZOLO[3,4-B]QUINOLIN-5-ONE	2	RACEMIC MIXTURE	57.337	5	16.754	2386	1.6226	1	xaz_mwt_logp_selected.ldb	NOT COLORED	(4WKQ) [A] IRE1101	CC(Cc1c2c(N)c(cnn3-c4cccc(F)c4)c3n1)CC2=O			Y021-1220	-3.8598	47.7041	3.4176	47.7	Solid	DC	2	https://www.chemdiv.com/catalog/screening-compounds/compound-Y021-1220/	3.4176
unnamed molecule	Clc4c(c2n1nc(sc1nn2)c3cnccc3)cc(F)cc4	active		InChI=1S/C14H7ClFN5S/c15-11-4-3-9(16)6-10(11)12-18-19-14-21(12)20-13(22-14)8-2-1-5-17-7-8/h1-7H	11	12	0	OSZJGVDCSHPCKW-UHFFFAOYSA-N	3-(2-CHLORO-5-FLUOROPHENYL)-6-(3-PYRIDYL)[1,2,4]TRIAZOLO[3,4-B][1,3,4]THIADIAZOLE	4	ACHIRAL	43.239	5	14	7512	5.9453	2	xbm_mwt_logp_selected.ldb	ORANGE	(4WKQ) [A] IRE1101	Fc(cc1)cc(-c2nnc3sc(-c4cnccc4)nn23)c1Cl			8020-5621	-3.9402	47.7028	2.8572	47.7	Solid	DC	0	https://www.chemdiv.com/catalog/screening-compounds/compound-8020-5621/	2.8721
unnamed molecule	S(Cc1onc(n1)c2cc(OC)c(OC)cc2)CC(=O)Nc3c(c(ccc3)C)C	active	CL5553	InChI=1S/C21H23N3O4S/c1-13-6-5-7-16(14(13)2)22-19(25)11-29-12-20-23-21(24-28-20)15-8-9-17(26-3)18(10-15)27-4/h5-10H,11-12H2,1-4H3,(H,22,25)	105	25	28.6	SZVZNDTVMUTPSA-UHFFFAOYSA-N	2-({[3-(3,4-DIMETHOXYPHENYL)-1,2,4-OXADIAZOL-5-YL]METHYL}SULFANYL)-N-(2,3-DIMETHYLPHENYL)ACETAMIDE	1	ACHIRAL	69.022	7	12.7182	4533	-0.8097	9	xap_mwt_logp_selected.ldb	ORANGE	(4WKQ) [A] IRE1101	Cc1cccc(NC(CSCc2nc(-c(cc3)cc(OC)c3OC)no2)=O)c1C			F034-0037	-4.4235	47.7014	4.5636	47.7	Solid	DC	1	https://www.chemdiv.com/catalog/screening-compounds/compound-F034-0037/	4.5636
unnamed molecule	Clc3c(F)ccc(NC(=O)c1c(=O)n(c(=O)[nH]c1)c2cc(OC)ccc2)c3	active	CL3659	InChI=1S/C18H13ClFN3O4/c1-27-12-4-2-3-11(8-12)23-17(25)13(9-21-18(23)26)16(24)22-10-5-6-15(20)14(19)7-10/h2-9H,1H3,(H,21,26)(H,22,24)	103	25	5.6	ATMJGYKJUFXMMK-UHFFFAOYSA-N	N-(3-CHLORO-4-FLUOROPHENYL)-3-(3-METHOXYPHENYL)-2,4-DIOXO-1,2,3,4-TETRAHYDROPYRIMIDINE-5-CARBOXAMIDE	7	ACHIRAL	70.393	7	5.0352	2901	-2.8998	5	xbt_mwt_logp_selected.ldb	NOT COLORED	(4WKQ) [A] IRE1101	COc1cccc(N(C(C(C(Nc(cc2)cc(Cl)c2F)=O)=CN2)=O)C2=O)c1			E200-0294	-3.6847	47.6998	0.689	47.7	Solid	DC	2	https://www.chemdiv.com/catalog/screening-compounds/compound-E200-0294/	3.0557
unnamed molecule	FC(F)(F)c2nc(nc(c1c(nn(c1)C)C)c2)NCCCOC(C)C	active		InChI=1S/C16H22F3N5O/c1-10(2)25-7-5-6-20-15-21-13(8-14(22-15)16(17,18)19)12-9-24(4)23-11(12)3/h8-10H,5-7H2,1-4H3,(H,20,21,22)	29	25	56.3	DBKJWAZJOWDFNL-UHFFFAOYSA-N	N-[4-(1,3-DIMETHYL-1H-PYRAZOL-4-YL)-6-(TRIFLUOROMETHYL)-2-PYRIMIDINYL]-N-(3-ISOPROPOXYPROPYL)AMINE	1	ACHIRAL	52.383	6	18.8195	3416	4.123	8	xbd_mwt_logp_selected.ldb	NOT COLORED	(4WKQ) [A] IRE1101	CC(C)OCCCNc1nc(-c2cn(C)nc2C)cc(C(F)(F)F)n1			Y505-1220	-3.2121	47.6991	2.7252	47.7	Solid	DC	1	https://www.chemdiv.com/catalog/screening-compounds/compound-Y505-1220/	2.7254
unnamed molecule	s1c(oc3c1cc(N(S(=O)(=O)c2ccc(cc2)C)C(=O)C(C)C)c4c3cccc4)=O	active	CL4745A	InChI=1S/C22H19NO5S2/c1-13(2)21(24)23(30(26,27)15-10-8-14(3)9-11-15)18-12-19-20(28-22(25)29-19)17-7-5-4-6-16(17)18/h4-13H,1-3H3	118	25	18.2	WBIKDWYDIDCNPR-UHFFFAOYSA-N	2-METHYL-N-(4-METHYLBENZENESULFONYL)-N-{2-OXO-2H-NAPHTHO[2,1-D][1,3]OXATHIOL-5-YL}PROPANAMIDE	10	ACHIRAL	67.002	6	19.5	1283	-14.0633	5	xae_mwt_logp_selected.ldb	NOT COLORED	(4WKQ) [A] IRE1101	CC(C)C(N(c(c1ccccc11)cc(S2)c1OC2=O)S(c1ccc(C)cc1)(=O)=O)=O			6807-1320	-4.9515	47.6991	5.0404	47.7	Solid	DC	0	https://www.chemdiv.com/catalog/screening-compounds/compound-6807-1320/	5.0404
unnamed molecule	O(c5cc(c2nc1n(nc(c1c(c2)C(=O)Nc4ccc(n3nccc3)cc4)C)C)ccc5)C	active		InChI=1S/C25H22N6O2/c1-16-23-21(25(32)27-18-8-10-19(11-9-18)31-13-5-12-26-31)15-22(28-24(23)30(2)29-16)17-6-4-7-20(14-17)33-3/h4-15H,1-3H3,(H,27,32)	31	25	12	SJLAAIXJKIKEID-UHFFFAOYSA-N	6-(3-METHOXYPHENYL)-1,3-DIMETHYL-N~4~-[4-(1H-PYRAZOL-1-YL)PHENYL]-1H-PYRAZOLO[3,4-B]PYRIDINE-4-CARBOXAMIDE	1	ACHIRAL	68.794	8	12.0763	3655	2.9102	6	xbd_mwt_logp_selected.ldb	BROWN	(4WKQ) [A] IRE1101	Cc1nn(C)c2nc(-c3cc(OC)ccc3)cc(C(Nc(cc3)ccc3-n3nccc3)=O)c12			Y505-2341	-4.4588	47.6986	4.0235	47.7	Solid	DC	1	https://www.chemdiv.com/catalog/screening-compounds/compound-Y505-2341/	4.0236
unnamed molecule	o1c(nc2ncccc12)c4c(c(NC(=O)c3occc3)ccc4)C	active		InChI=1S/C18H13N3O3/c1-11-12(18-21-16-14(24-18)7-3-9-19-16)5-2-6-13(11)20-17(22)15-8-4-10-23-15/h2-10H,1H3,(H,20,22)	11	25	5.6	QIIKJANAWUWKFB-UHFFFAOYSA-N	N-(2-METHYL-3-{[1,3]OXAZOLO[4,5-B]PYRIDIN-2-YL}PHENYL)FURAN-2-CARBOXAMIDE	1	ACHIRAL	58.394	6	12.0816	5330	2.5163	4	xax_mwt_logp_selected.ldb	NOT COLORED	(4WKQ) [A] IRE1101	Cc(c(-c1nc(nccc2)c2o1)ccc1)c1NC(c1ccco1)=O			V009-4711	-3.5874	47.6986	3.1642	47.7	Solid	DC	1	https://www.chemdiv.com/catalog/screening-compounds/compound-V009-4711/	3.1642
unnamed molecule	o1c(nc2ncccc12)c4c(c(NC(=O)c3occc3)ccc4)C	decoy		InChI=1S/C18H13N3O3/c1-11-12(18-21-16-14(24-18)7-3-9-19-16)5-2-6-13(11)20-17(22)15-8-4-10-23-15/h2-10H,1H3,(H,20,22)	11	25	5.6	QIIKJANAWUWKFB-UHFFFAOYSA-N	N-(2-METHYL-3-{[1,3]OXAZOLO[4,5-B]PYRIDIN-2-YL}PHENYL)FURAN-2-CARBOXAMIDE	1	ACHIRAL	58.394	6	12.0816	5330	2.5163	4	xax_mwt_logp_selected.ldb	NOT COLORED	(4WKQ) [A] IRE1101	Cc(c(-c1nc(nccc2)c2o1)ccc1)c1NC(c1ccco1)=O			V009-4711	-3.5874	47.6986	3.1642	47.7	Solid	DC	1	https://www.chemdiv.com/catalog/screening-compounds/compound-V009-4711/	3.1642
unnamed molecule	o1c(nc2ncccc12)c4c(c(NC(=O)c3occc3)ccc4)C	decoy		InChI=1S/C18H13N3O3/c1-11-12(18-21-16-14(24-18)7-3-9-19-16)5-2-6-13(11)20-17(22)15-8-4-10-23-15/h2-10H,1H3,(H,20,22)	11	25	5.6	QIIKJANAWUWKFB-UHFFFAOYSA-N	N-(2-METHYL-3-{[1,3]OXAZOLO[4,5-B]PYRIDIN-2-YL}PHENYL)FURAN-2-CARBOXAMIDE	6	ACHIRAL	58.394	6	12.0816	5330	2.5163	4	xax_mwt_logp_selected.ldb	NOT COLORED	(4WKQ) [A] IRE1101	Cc(c(-c1nc(nccc2)c2o1)ccc1)c1NC(c1ccco1)=O			V009-4711	-3.5874	47.6986	3.1642	47.7	Solid	DC	1	https://www.chemdiv.com/catalog/screening-compounds/compound-V009-4711/	3.1642
unnamed molecule	s3c2nc(c1ccccc1)c5c(c2c4ncnc(N(CCCC)CC)c34)CC(OC5)(C)C	active	CL1547	InChI=1S/C26H30N4OS/c1-5-7-13-30(6-2)24-23-22(27-16-28-24)20-18-14-26(3,4)31-15-19(18)21(29-25(20)32-23)17-11-9-8-10-12-17/h8-12,16H,5-7,13-15H2,1-4H3	137	25	42.3	QWHXOLGXBSLBRV-UHFFFAOYSA-N	N-BUTYL-N-(2,2-DIMETHYL-5-PHENYL-1,4-DIHYDRO-2H-PYRANO[4'',3'':4',5']PYRIDO[3',2':4,5]THIENO[3,2-D]PYRIMIDIN-8-YL)-N-ETHYLAMINE	1	ACHIRAL	41.294	5	20.2862	914	5.1653	6	xai_mwt_logp_selected.ldb	NOT COLORED	(4WKQ) [A] IRE1101	CCCCN(CC)c1c2sc3nc(-c4ccccc4)c(COC(C)(C)C4)c4c3c2ncn1			8640-0590	-6.0991	47.6985	7.0207	47.7	Solid	DC	0	https://www.chemdiv.com/catalog/screening-compounds/compound-8640-0590/	7.0232
unnamed molecule	O=C(c3cc2n1c(nnc1)c(nc2cc3)N4CCC(CC4)C)c5ccccc5	active	CL1509	InChI=1S/C22H21N5O/c1-15-9-11-26(12-10-15)21-22-25-23-14-27(22)19-13-17(7-8-18(19)24-21)20(28)16-5-3-2-4-6-16/h2-8,13-15H,9-12H2,1H3	33	25	27.3	OSPUTXALGRBHGF-UHFFFAOYSA-N	1-{8-BENZOYL-[1,2,4]TRIAZOLO[4,3-A]QUINOXALIN-4-YL}-4-METHYLPIPERIDINE	5	ACHIRAL	47.379	6	23.1024	2909	9.9802	3	xbu_mwt_logp_selected.ldb	ORANGE	(4WKQ) [A] IRE1101	CC(CC1)CCN1c1nc(ccc(C(c2ccccc2)=O)c2)c2n2c1nnc2			E869-0053	-4.2107	47.6982	4.1088	47.7	Solid	DC	0	https://www.chemdiv.com/catalog/screening-compounds/compound-E869-0053/	4.1095
unnamed molecule	s4c3nc(SCc1ccccc1)n2c(nnc2)c3c5c4COC(C5)(C)C	active	CL1987	InChI=1S/C19H18N4OS2/c1-19(2)8-13-14(9-24-19)26-17-15(13)16-22-20-11-23(16)18(21-17)25-10-12-6-4-3-5-7-12/h3-7,11H,8-10H2,1-2H3	165	25	31.6	JLHXUXKZJYKPMP-UHFFFAOYSA-N	5-(BENZYLSULFANYL)-10,10-DIMETHYL-10,11-DIHYDRO-8H-PYRANO[4',3':4,5]THIENO[3,2-E][1,2,4]TRIAZOLO[4,3-C]PYRIMIDINE	5	ACHIRAL	42.591	5	26.2871	1253	3.513	3	xbn_mwt_logp_selected.ldb	YELLOW	(4WKQ) [A] IRE1101	CC(C)(C1)OCc2c1c(c1nncn1c(SCc1ccccc1)n1)c1s2			8640-0012	-4.201	47.6981	3.6737	47.7	Solid	DC	0	https://www.chemdiv.com/catalog/screening-compounds/compound-8640-0012/	3.6738
unnamed molecule	s2c1c(=O)n(c(=O)n(c1cc2)CC(=O)N3[C@H](CCCC3)C)c4cc(OC)ccc4	active	CL2861	InChI=1S/C21H23N3O4S/c1-14-6-3-4-10-22(14)18(25)13-23-17-9-11-29-19(17)20(26)24(21(23)27)15-7-5-8-16(12-15)28-2/h5,7-9,11-12,14H,3-4,6,10,13H2,1-2H3/t14-/m0/s1	1	25	38.1	GLMRVCRPYHXOFC-AWEZNQCLSA-N	3-(3-METHOXYPHENYL)-1-[2-(2-METHYLPIPERIDIN-1-YL)-2-OXOETHYL]-1H,2H,3H,4H-THIENO[3,2-D]PYRIMIDINE-2,4-DIONE	2	RACEMIC MIXTURE	54.895	7	24.6206	80	6.5663	5	xaj_mwt_logp_selected.ldb	NOT COLORED	(4WKQ) [A] IRE1101	CC(CCCC1)N1C(CN(c1c(C(N2c3cc(OC)ccc3)=O)scc1)C2=O)=O			C241-0329	-3.2013	47.696	2.7514	47.7	Solid	DC	0	https://www.chemdiv.com/catalog/screening-compounds/compound-C241-0329/	2.7514
unnamed molecule	s3c(NC(=O)CCCS(=O)(=O)c2nc(c1sccc1)cc(n2)C(F)(F)F)c(c(c3C)C)C(=O)OCC	active	CL2434	InChI=1S/C22H22F3N3O5S3/c1-4-33-20(30)18-12(2)13(3)35-19(18)28-17(29)8-6-10-36(31,32)21-26-14(15-7-5-9-34-15)11-16(27-21)22(23,24)25/h5,7,9,11H,4,6,8,10H2,1-3H3,(H,28,29)	340	25	36.4	STANLARDDIBILA-UHFFFAOYSA-N	ETHYL 4,5-DIMETHYL-2-(4-{[4-(THIOPHEN-2-YL)-6-(TRIFLUOROMETHYL)PYRIMIDIN-2-YL]SULFONYL}BUTANAMIDO)THIOPHENE-3-CARBOXYLATE	11	ACHIRAL	91.568	8	4.2205	2418	-5.2504	12	xbn_mwt_logp_selected.ldb	PINK	(4WKQ) [A] IRE1101	CCOC(c1c(NC(CCCS(c2nc(-c3cccs3)cc(C(F)(F)F)n2)(=O)=O)=O)sc(C)c1C)=O			C071-0660	-4.358	47.6948	1.1777	47.69	Solid	DC	1	https://www.chemdiv.com/catalog/screening-compounds/compound-C071-0660/	4.3575
unnamed molecule	s1c(nc(c1)C(=O)NCC=C)c3cc(OCc2cc(F)c(F)cc2)ccc3	active	CV0106	InChI=1S/C20H16F2N2O2S/c1-2-8-23-19(25)18-12-27-20(24-18)14-4-3-5-15(10-14)26-11-13-6-7-16(21)17(22)9-13/h2-7,9-10,12H,1,8,11H2,(H,23,25)	18	25	10	MOZZSUFPVHMRSD-UHFFFAOYSA-N	2-{3-[(3,4-DIFLUOROPHENYL)METHOXY]PHENYL}-N-(PROP-2-EN-1-YL)-1,3-THIAZOLE-4-CARBOXAMIDE	1	ACHIRAL	41.726	4	13.7055	1633	-2.068	8	xay_mwt_logp_selected.ldb	NOT COLORED	(4WKQ) [A] IRE1101	C=CCNC(c1csc(-c2cc(OCc(cc3)cc(F)c3F)ccc2)n1)=O			V016-6444	-4.823	47.6947	4.6315	47.69	Solid	DC	1	https://www.chemdiv.com/catalog/screening-compounds/compound-V016-6444/	4.6315
unnamed molecule	Clc3c(NC(=O)CSCc1onc(n1)c2cc(OC)c(OC)cc2)cccc3	active	CL5553	InChI=1S/C19H18ClN3O4S/c1-25-15-8-7-12(9-16(15)26-2)19-22-18(27-23-19)11-28-10-17(24)21-14-6-4-3-5-13(14)20/h3-9H,10-11H2,1-2H3,(H,21,24)	36	25	21.1	MHRPVJDHCIPYGR-UHFFFAOYSA-N	N-(2-CHLOROPHENYL)-2-({[3-(3,4-DIMETHOXYPHENYL)-1,2,4-OXADIAZOL-5-YL]METHYL}SULFANYL)ACETAMIDE	1	ACHIRAL	69.022	7	10.8905	4535	-2.3963	9	xap_mwt_logp_selected.ldb	ORANGE	(4WKQ) [A] IRE1101	COc(ccc(-c1noc(CSCC(Nc(cccc2)c2Cl)=O)n1)c1)c1OC			F034-0056	-4.3188	47.6939	3.9838	47.69	Solid	DC	1	https://www.chemdiv.com/catalog/screening-compounds/compound-F034-0056/	3.9839
unnamed molecule	S(=O)(=O)(N(c1c(F)cccc1)CCC)c3c(OC)ccc(c2onc(c2)C(=O)OCC)c3	active	CL6496	InChI=1S/C22H23FN2O6S/c1-4-12-25(18-9-7-6-8-16(18)23)32(27,28)21-13-15(10-11-19(21)29-3)20-14-17(24-31-20)22(26)30-5-2/h6-11,13-14H,4-5,12H2,1-3H3	116	25	27.3	QJUZJADIQQHWBJ-UHFFFAOYSA-N	ETHYL 5-{3-[(2-FLUOROPHENYL)(PROPYL)SULFAMOYL]-4-METHOXYPHENYL}-1,2-OXAZOLE-3-CARBOXYLATE	1	ACHIRAL	81.661	8	27.1245	3010	-7.9068	10	xas_mwt_logp_selected.ldb	NOT COLORED	(4WKQ) [A] IRE1101	CCCN(c(cccc1)c1F)S(c(cc(cc1)-c2cc(C(OCC)=O)no2)c1OC)(=O)=O			G189-2288	-4.2682	47.6934	4.3722	47.69	Solid	DC	0	https://www.chemdiv.com/catalog/screening-compounds/compound-G189-2288/	4.3722
unnamed molecule	S(c1n(c(=O)c2c(n1)cccc2)Cc3cnccc3)Cc4nc(oc4C)c5cc(OC)c(OC)c(OC)c5	active	CL0637B	InChI=1S/C28H26N4O5S/c1-17-22(30-26(37-17)19-12-23(34-2)25(36-4)24(13-19)35-3)16-38-28-31-21-10-6-5-9-20(21)27(33)32(28)15-18-8-7-11-29-14-18/h5-14H,15-16H2,1-4H3	39	25	21.4	KYCVTABCXBGBGN-UHFFFAOYSA-N	2-({[5-METHYL-2-(3,4,5-TRIMETHOXYPHENYL)-1,3-OXAZOL-4-YL]METHYL}SULFANYL)-3-[(PYRIDIN-3-YL)METHYL]-3,4-DIHYDROQUINAZOLIN-4-ONE	1	ACHIRAL	76.389	9	28.4099	5428	2.8194	9	xaq_mwt_logp_selected.ldb	BROWN	(4WKQ) [A] IRE1101	Cc1c(CSC(N2Cc3cnccc3)=Nc(cccc3)c3C2=O)nc(-c(cc2OC)cc(OC)c2OC)o1			F413-0490	-3.8032	47.6923	3.664	47.69	Solid	DC	0	https://www.chemdiv.com/catalog/screening-compounds/compound-F413-0490/	3.664
unnamed molecule	Clc1c(cccc1)C(=O)Nc4c(OC)ccc(c2nc3n(c2)cccn3)c4	active	CL3364B	InChI=1S/C20H15ClN4O2/c1-27-18-8-7-13(17-12-25-10-4-9-22-20(25)24-17)11-16(18)23-19(26)14-5-2-3-6-15(14)21/h2-12H,1H3,(H,23,26)	1	25	5	AAPVLWMKDMUMOQ-UHFFFAOYSA-N	2-CHLORO-N-(5-{IMIDAZO[12-A]PYRIMIDIN-2-YL}-2-METHOXYPHENYL)BENZAMIDE	1	ACHIRAL	50.133	6	9.4814	2931	3.959	5	xau_mwt_logp_selected.ldb	NOT COLORED	(4WKQ) [A] IRE1101	COc(ccc(-c1cn(cccn2)c2n1)c1)c1NC(c(cccc1)c1Cl)=O			G856-0364	-3.8103	47.6917	3.301	47.69	Solid	DC	1	https://www.chemdiv.com/catalog/screening-compounds/compound-G856-0364/	3.3047
unnamed molecule	Clc1c(cccc1)C(=O)Nc4c(OC)ccc(c2nc3n(c2)cccn3)c4	active	CL3364B	InChI=1S/C20H15ClN4O2/c1-27-18-8-7-13(17-12-25-10-4-9-22-20(25)24-17)11-16(18)23-19(26)14-5-2-3-6-15(14)21/h2-12H,1H3,(H,23,26)	1	25	5	AAPVLWMKDMUMOQ-UHFFFAOYSA-N	2-CHLORO-N-(5-{IMIDAZO[12-A]PYRIMIDIN-2-YL}-2-METHOXYPHENYL)BENZAMIDE	1	ACHIRAL	50.133	6	9.4814	2931	3.959	5	xau_mwt_logp_selected.ldb	NOT COLORED	(4WKQ) [A] IRE1101	COc(ccc(-c1cn(cccn2)c2n1)c1)c1NC(c(cccc1)c1Cl)=O			G856-0364	-3.8103	47.6917	3.301	47.69	Solid	DC	1	https://www.chemdiv.com/catalog/screening-compounds/compound-G856-0364/	3.3047
unnamed molecule	Clc1c(cccc1)C(=O)Nc4c(OC)ccc(c2nc3n(c2)cccn3)c4	active	CL3364B	InChI=1S/C20H15ClN4O2/c1-27-18-8-7-13(17-12-25-10-4-9-22-20(25)24-17)11-16(18)23-19(26)14-5-2-3-6-15(14)21/h2-12H,1H3,(H,23,26)	1	25	5	AAPVLWMKDMUMOQ-UHFFFAOYSA-N	2-CHLORO-N-(5-{IMIDAZO[12-A]PYRIMIDIN-2-YL}-2-METHOXYPHENYL)BENZAMIDE	5	ACHIRAL	50.133	6	9.4814	2931	3.959	5	xau_mwt_logp_selected.ldb	NOT COLORED	(4WKQ) [A] IRE1101	COc(ccc(-c1cn(cccn2)c2n1)c1)c1NC(c(cccc1)c1Cl)=O			G856-0364	-3.8103	47.6917	3.301	47.69	Solid	DC	1	https://www.chemdiv.com/catalog/screening-compounds/compound-G856-0364/	3.3047
unnamed molecule	Fc1c(ccc(F)c1)C(=O)Cn2nc3n(c2=O)c4c(c(=O)n3CCC)ccc(c4)C(=O)NCC(C)C	active	CL8220A	InChI=1S/C25H25F2N5O4/c1-4-9-30-23(35)18-7-5-15(22(34)28-12-14(2)3)10-20(18)32-24(30)29-31(25(32)36)13-21(33)17-8-6-16(26)11-19(17)27/h5-8,10-11,14H,4,9,12-13H2,1-3H3,(H,28,34)	64	25	32	XWOLTEKFBIVYBB-UHFFFAOYSA-N	2-[2-(2,4-DIFLUOROPHENYL)-2-OXOETHYL]-N-(2-METHYLPROPYL)-1,5-DIOXO-4-PROPYL-1H,2H,4H,5H-[1,2,4]TRIAZOLO[4,3-A]QUINAZOLINE-8-CARBOXAMIDE	1	ACHIRAL	86.117	9	14.295	6884	-2.6483	9	xaq_mwt_logp_selected.ldb	NOT COLORED	(4WKQ) [A] IRE1101	CCCN(C(N1c2c3ccc(C(NCC(C)C)=O)c2)=NN(CC(c(ccc(F)c2)c2F)=O)C1=O)C3=O			F471-0146	-3.7299	47.6915	3.2956	47.69	Solid	DC	1	https://www.chemdiv.com/catalog/screening-compounds/compound-F471-0146/	3.2956
unnamed molecule	Clc1cc(ccc1)C(=O)Cn2nc3n(c2=O)c4c(c(=O)n3CCC)ccc(c4)C(=O)NCC(C)C	active	CL8220A	InChI=1S/C25H26ClN5O4/c1-4-10-29-23(34)19-9-8-17(22(33)27-13-15(2)3)12-20(19)31-24(29)28-30(25(31)35)14-21(32)16-6-5-7-18(26)11-16/h5-9,11-12,15H,4,10,13-14H2,1-3H3,(H,27,33)	15	25	32	DSYDKNBEQGIWEI-UHFFFAOYSA-N	2-[2-(3-CHLOROPHENYL)-2-OXOETHYL]-N-(2-METHYLPROPYL)-1,5-DIOXO-4-PROPYL-1H,2H,4H,5H-[1,2,4]TRIAZOLO[4,3-A]QUINAZOLINE-8-CARBOXAMIDE	1	ACHIRAL	86.117	9	14.295	6882	-2.6483	9	xaq_mwt_logp_selected.ldb	NOT COLORED	(4WKQ) [A] IRE1101	CCCN(C(N1c2c3ccc(C(NCC(C)C)=O)c2)=NN(CC(c2cccc(Cl)c2)=O)C1=O)C3=O			F471-0142	-4.3337	47.6915	3.7946	47.69	Solid	DC	1	https://www.chemdiv.com/catalog/screening-compounds/compound-F471-0142/	3.7946
unnamed molecule	o2nc(NC(=O)c1c(OC)cccc1)c(n2)c3cc(OCC)c(OCC)cc3	active	CL5346	InChI=1S/C20H21N3O5/c1-4-26-16-11-10-13(12-17(16)27-5-2)18-19(23-28-22-18)21-20(24)14-8-6-7-9-15(14)25-3/h6-12H,4-5H2,1-3H3,(H,21,23,24)	232	25	25	OPWJXRJGXLTEGA-UHFFFAOYSA-N	N-[4-(3,4-DIETHOXYPHENYL)-1,2,5-OXADIAZOL-3-YL]-2-METHOXYBENZAMIDE	8	ACHIRAL	82.137	8	7.0343	5974	-6.1797	9	xbq_mwt_logp_selected.ldb	NOT COLORED	(4WKQ) [A] IRE1101	CCOc(ccc(-c1nonc1NC(c(cccc1)c1OC)=O)c1)c1OCC			D109-0101	-3.8346	47.6871	3.0918	47.69	Solid	DC	1	https://www.chemdiv.com/catalog/screening-compounds/compound-D109-0101/	3.6131
unnamed molecule	Clc4c(c1sc2n(n1)c(nn2)c3cc(OC)c(OC)cc3)cccc4	active		InChI=1S/C17H13ClN4O2S/c1-23-13-8-7-10(9-14(13)24-2)15-19-20-17-22(15)21-16(25-17)11-5-3-4-6-12(11)18/h3-9H,1-2H3	4	25	11.8	VBFKTJMXEUDBJD-UHFFFAOYSA-N	4-[6-(2-CHLOROPHENYL)[1,2,4]TRIAZOLO[3,4-B][1,3,4]THIADIAZOL-3-YL]-2-METHOXYPHENYL METHYL ETHER	5	ACHIRAL	48.982	6	32.859	5975	1.6137	4	xah_mwt_logp_selected.ldb	ORANGE	(4WKQ) [A] IRE1101	COc(ccc(-c1nnc2sc(-c(cccc3)c3Cl)nn12)c1)c1OC			8019-9869	-4.2329	47.6863	3.7517	47.69	Solid	DC	0	https://www.chemdiv.com/catalog/screening-compounds/compound-8019-9869/	3.7517
unnamed molecule	Clc4ccc(c2nn1c(=O)cc(n(c1n2)CC(=O)Nc3c(c(ccc3)C)C)C)cc4	active	CL9249	InChI=1S/C22H20ClN5O2/c1-13-5-4-6-18(15(13)3)24-19(29)12-27-14(2)11-20(30)28-22(27)25-21(26-28)16-7-9-17(23)10-8-16/h4-11H,12H2,1-3H3,(H,24,29)	198	25	18.2	DJWJLJZMFJIOOA-UHFFFAOYSA-N	2-[2-(4-CHLOROPHENYL)-5-METHYL-7-OXO-4H,7H-[1,2,4]TRIAZOLO[1,5-A]PYRIMIDIN-4-YL]-N-(2,3-DIMETHYLPHENYL)ACETAMIDE	1	ACHIRAL	60.797	7	12.521	1767	1.1155	5	xbs_mwt_logp_selected.ldb	NOT COLORED	(4WKQ) [A] IRE1101	Cc1cccc(NC(CN(c2nc(-c(cc3)ccc3Cl)nn22)C(C)=CC2=O)=O)c1C			D475-1326	-4.7588	47.6862	4.585	47.69	Solid	DC	1	https://www.chemdiv.com/catalog/screening-compounds/compound-D475-1326/	4.585
unnamed molecule	o1nc(nc1C(=O)NCCc2c(OC)cccc2)c3cc(OC)ccc3	active	CL7705	InChI=1S/C19H19N3O4/c1-24-15-8-5-7-14(12-15)17-21-19(26-22-17)18(23)20-11-10-13-6-3-4-9-16(13)25-2/h3-9,12H,10-11H2,1-2H3,(H,20,23)	21	25	21.1	GDDVYMSDRVSBAF-UHFFFAOYSA-N	3-(3-METHOXYPHENYL)-N-[2-(2-METHOXYPHENYL)ETHYL]-1,2,4-OXADIAZOLE-5-CARBOXAMIDE	7	ACHIRAL	71.345	7	13.2058	371	-1.6652	8	xbm_mwt_logp_selected.ldb	NOT COLORED	(4WKQ) [A] IRE1101	COc1cccc(-c2noc(C(NCCc(cccc3)c3OC)=O)n2)c1			8016-5338	-3.7732	47.6837	3.5376	47.68	Solid	DC	1	https://www.chemdiv.com/catalog/screening-compounds/compound-8016-5338/	3.5376
unnamed molecule	s1c(oc4c1cc(N(S(=O)(=O)c2c(OC)ccc(OC)c2)C(=O)c3occc3)c5c4cccc5)=O	active	CL4745A	InChI=1S/C24H17NO8S2/c1-30-14-9-10-18(31-2)21(12-14)35(28,29)25(23(26)19-8-5-11-32-19)17-13-20-22(33-24(27)34-20)16-7-4-3-6-15(16)17/h3-13H,1-2H3	113	25	8.3	JOORIYLIKQPMIM-UHFFFAOYSA-N	N-(2,5-DIMETHOXYBENZENESULFONYL)-N-{2-OXO-2H-NAPHTHO[2,1-D][1,3]OXATHIOL-5-YL}FURAN-2-CARBOXAMIDE	13	ACHIRAL	90.483	9	33.286	3635	-14.3173	7	xbj_mwt_logp_selected.ldb	NOT COLORED	(4WKQ) [A] IRE1101	COc(cc1)cc(S(N(C(c2ccco2)=O)c(c2ccccc22)cc(S3)c2OC3=O)(=O)=O)c1OC			6807-0679	-4.514	47.6824	4.2491	47.68	Solid	DC	0	https://www.chemdiv.com/catalog/screening-compounds/compound-6807-0679/	4.2491
unnamed molecule	s3c1n(c2c(=O)n(c(=O)n(c2n1)C)C)c(c3)CN(CCCC)CCCC	active		InChI=1S/C18H27N5O2S/c1-5-7-9-22(10-8-6-2)11-13-12-26-17-19-15-14(23(13)17)16(24)21(4)18(25)20(15)3/h12H,5-11H2,1-4H3	28	25	61.11	FNBBLKKEGSYNQC-UHFFFAOYSA-N	6-[(DIBUTYLAMINO)METHYL]-1,3-DIMETHYL-1H,2H,3H,4H-[1,3]THIAZOLO[3,2-G]PURINE-2,4-DIONE	7	ACHIRAL	47.593	7	28.0447	354	6.3034	8	xah_mwt_logp_selected.ldb	NOT COLORED	(4WKQ) [A] IRE1101	CCCCN(CCCC)Cc1csc2nc(N(C)C(N(C)C3=O)=O)c3n12			8016-6869	-3.5886	47.6816	3.6768	47.68	Solid	DC	0	https://www.chemdiv.com/catalog/screening-compounds/compound-8016-6869/	3.7103
unnamed molecule	S(Cc1nc(oc1C)c2cc(OC)c(OC)cc2)CC(=O)NCCc3ccc(cc3)C	active	CL3401	InChI=1S/C24H28N2O4S/c1-16-5-7-18(8-6-16)11-12-25-23(27)15-31-14-20-17(2)30-24(26-20)19-9-10-21(28-3)22(13-19)29-4/h5-10,13H,11-12,14-15H2,1-4H3,(H,25,27)	262	25	33.3	AOVYVGGYXYNAJH-UHFFFAOYSA-N	2-({[2-(3,4-DIMETHOXYPHENYL)-5-METHYL-1,3-OXAZOL-4-YL]METHYL}SULFANYL)-N-[2-(4-METHYLPHENYL)ETHYL]ACETAMIDE	1	ACHIRAL	57.663	6	14.1615	660	1.359	11	xak_mwt_logp_selected.ldb	NOT COLORED	(4WKQ) [A] IRE1101	Cc1c(CSCC(NCCc2ccc(C)cc2)=O)nc(-c(cc2)cc(OC)c2OC)o1			C523-0599	-4.0106	47.681	3.8748	47.68	Solid	DC	1	https://www.chemdiv.com/catalog/screening-compounds/compound-C523-0599/	3.8748
unnamed molecule	Brc3cc(c(NC(=O)CCCc1onc(n1)c2cc(OC)c(OC)cc2)c(c3)C)C	active	CL5000	InChI=1S/C22H24BrN3O4/c1-13-10-16(23)11-14(2)21(13)24-19(27)6-5-7-20-25-22(26-30-20)15-8-9-17(28-3)18(12-15)29-4/h8-12H,5-7H2,1-4H3,(H,24,27)	402	25	31	IBUVWDDASLMAKH-UHFFFAOYSA-N	N-(4-BROMO-2,6-DIMETHYLPHENYL)-4-[3-(3,4-DIMETHOXYPHENYL)-1,2,4-OXADIAZOL-5-YL]BUTANAMIDE	1	ACHIRAL	68.324	7	10.2491	3258	-0.2888	9	xam_mwt_logp_selected.ldb	NOT COLORED	(4WKQ) [A] IRE1101	Cc1cc(Br)cc(C)c1NC(CCCc1nc(-c(cc2)cc(OC)c2OC)no1)=O			D321-0909	-4.4141	47.6799	4.4317	47.68	Solid	DC	1	https://www.chemdiv.com/catalog/screening-compounds/compound-D321-0909/	4.4323
unnamed molecule	O=c1[nH]nc2n1c3c(c(=O)n2CCC)ccc(c3)C(=O)NCC(C)C	active		InChI=1S/C17H21N5O3/c1-4-7-21-15(24)12-6-5-11(14(23)18-9-10(2)3)8-13(12)22-16(21)19-20-17(22)25/h5-6,8,10H,4,7,9H2,1-3H3,(H,18,23)(H,20,25)	23	25	41.2	VWFZZQBXMNCOGN-UHFFFAOYSA-N	N-(2-METHYLPROPYL)-1,5-DIOXO-4-PROPYL-1H,2H,4H,5H-[1,2,4]TRIAZOLO[4,3-A]QUINAZOLINE-8-CARBOXAMIDE	1	ACHIRAL	81.471	8	6.9433	5508	-0.7082	6	xai_mwt_logp_selected.ldb	NOT COLORED	(4WKQ) [A] IRE1101	CCCN(C(N1c2c3ccc(C(NCC(C)C)=O)c2)=NNC1=O)C3=O			C200-7685	-2.6163	47.6796	-4.3296	47.68	Solid	DC	2	https://www.chemdiv.com/catalog/screening-compounds/compound-C200-7685/	1.8173
unnamed molecule	O=C(c3cc2n1c(nnc1)c(nc2cc3)Nc4c(c(ccc4)C)C)c5ccccc5	active	CL1509	InChI=1S/C24H19N5O/c1-15-7-6-10-19(16(15)2)26-23-24-28-25-14-29(24)21-13-18(11-12-20(21)27-23)22(30)17-8-4-3-5-9-17/h3-14H,1-2H3,(H,26,27)	148	18	8.3	TVDRZNFKDMQFNV-UHFFFAOYSA-N	8-BENZOYL-N-(2,3-DIMETHYLPHENYL)-[1,2,4]TRIAZOLO[4,3-A]QUINOXALIN-4-AMINE	1	ACHIRAL	52.847	6	21.0548	1970	3.8464	4	xap_mwt_logp_selected.ldb	YELLOW	(4WKQ) [A] IRE1101	Cc1cccc(Nc2nc(ccc(C(c3ccccc3)=O)c3)c3n3c2nnc3)c1C			E869-0077	-4.6341	47.678	5.0202	47.68	Solid	DC	1	https://www.chemdiv.com/catalog/screening-compounds/compound-E869-0077/	5.0203
unnamed molecule	O=c2n1nc(nc1n(c3c2ccc3)CC(=O)Nc4c(c(ccc4)C)C)c5ccccc5	active	CL9249	InChI=1S/C24H23N5O2/c1-15-8-6-12-19(16(15)2)25-21(30)14-28-20-13-7-11-18(20)23(31)29-24(28)26-22(27-29)17-9-4-3-5-10-17/h3-6,8-10,12H,7,11,13-14H2,1-2H3,(H,25,30)	188	25	25	GMKPHVZOGSYCFT-UHFFFAOYSA-N	N-(23-DIMETHYLPHENYL)-2-{2-OXO-11-PHENYL-181012-TETRAAZATRICYCLO[7.3.0.0{37}]DODECA-3(7)911-TRIEN-8-YL}ACETAMIDE	1	ACHIRAL	61.401	7	12.521	2572	0.4065	5	xan_mwt_logp_selected.ldb	NOT COLORED	(4WKQ) [A] IRE1101	Cc1cccc(NC(CN(C2=C3CCC2)c2nc(-c4ccccc4)nn2C3=O)=O)c1C			D584-4736	-4.1318	47.6771	4.1516	47.68	Solid	DC	1	https://www.chemdiv.com/catalog/screening-compounds/compound-D584-4736/	4.1516
unnamed molecule	FC(F)(F)c4c(NC(=O)c1nn(c(=O)c2c1cccc2)c3cc(OC)ccc3)cccc4	active	CL0962	InChI=1S/C23H16F3N3O3/c1-32-15-8-6-7-14(13-15)29-22(31)17-10-3-2-9-16(17)20(28-29)21(30)27-19-12-5-4-11-18(19)23(24,25)26/h2-13H,1H3,(H,27,30)	1	25	8.7	ARXZDULKNMHKCP-UHFFFAOYSA-N	3-(3-METHOXYPHENYL)-4-OXO-N-[2-(TRIFLUOROMETHYL)PHENYL]-3,4-DIHYDROPHTHALAZINE-1-CARBOXAMIDE	1	ACHIRAL	55.985	6	10.57	6367	2.0254	6	xaw_mwt_logp_selected.ldb	NOT COLORED	(4WKQ) [A] IRE1101	COc1cccc(N2N=C(C(Nc3c(C(F)(F)F)cccc3)=O)c(cccc3)c3C2=O)c1			K979-0500	-4.4858	47.6728	4.6103	47.67	Solid	DC	1	https://www.chemdiv.com/catalog/screening-compounds/compound-K979-0500/	4.6106
unnamed molecule	FC(F)(F)c4c(NC(=O)c1nn(c(=O)c2c1cccc2)c3cc(OC)ccc3)cccc4	decoy	CL0962	InChI=1S/C23H16F3N3O3/c1-32-15-8-6-7-14(13-15)29-22(31)17-10-3-2-9-16(17)20(28-29)21(30)27-19-12-5-4-11-18(19)23(24,25)26/h2-13H,1H3,(H,27,30)	1	25	8.7	ARXZDULKNMHKCP-UHFFFAOYSA-N	3-(3-METHOXYPHENYL)-4-OXO-N-[2-(TRIFLUOROMETHYL)PHENYL]-3,4-DIHYDROPHTHALAZINE-1-CARBOXAMIDE	1	ACHIRAL	55.985	6	10.57	6367	2.0254	6	xaw_mwt_logp_selected.ldb	NOT COLORED	(4WKQ) [A] IRE1101	COc1cccc(N2N=C(C(Nc3c(C(F)(F)F)cccc3)=O)c(cccc3)c3C2=O)c1			K979-0500	-4.4858	47.6728	4.6103	47.67	Solid	DC	1	https://www.chemdiv.com/catalog/screening-compounds/compound-K979-0500/	4.6106
unnamed molecule	FC(F)(F)c4c(NC(=O)c1nn(c(=O)c2c1cccc2)c3cc(OC)ccc3)cccc4	decoy	CL0962	InChI=1S/C23H16F3N3O3/c1-32-15-8-6-7-14(13-15)29-22(31)17-10-3-2-9-16(17)20(28-29)21(30)27-19-12-5-4-11-18(19)23(24,25)26/h2-13H,1H3,(H,27,30)	1	25	8.7	ARXZDULKNMHKCP-UHFFFAOYSA-N	3-(3-METHOXYPHENYL)-4-OXO-N-[2-(TRIFLUOROMETHYL)PHENYL]-3,4-DIHYDROPHTHALAZINE-1-CARBOXAMIDE	6	ACHIRAL	55.985	6	10.57	6367	2.0254	6	xaw_mwt_logp_selected.ldb	NOT COLORED	(4WKQ) [A] IRE1101	COc1cccc(N2N=C(C(Nc3c(C(F)(F)F)cccc3)=O)c(cccc3)c3C2=O)c1			K979-0500	-4.4858	47.6728	4.6103	47.67	Solid	DC	1	https://www.chemdiv.com/catalog/screening-compounds/compound-K979-0500/	4.6106
unnamed molecule	Clc1c(ccc(Cl)c1)C(=O)Nc2n(nc3c2CS(=O)(=O)C3)c4ccc([N+](=O)[O-])cc4	active	CL2346	InChI=1S/C18H12Cl2N4O5S/c19-10-1-6-13(15(20)7-10)18(25)21-17-14-8-30(28,29)9-16(14)22-23(17)11-2-4-12(5-3-11)24(26)27/h1-7H,8-9H2,(H,21,25)	224	25	11.1	RIDQCODEKNVLRI-UHFFFAOYSA-N	24-DICHLORO-N-[2-(4-NITROPHENYL)-55-DIOXO-2H4H6H-5LAMBDA6-THIENO[34-C]PYRAZOL-3-YL]BENZAMIDE	1	ACHIRAL	100.083	9	7.7302	131	-4.6611	5	xaw_mwt_logp_selected.ldb	NOT COLORED	(4WKQ) [A] IRE1101	[O-][N+](c(cc1)ccc1-n1nc(CS(C2)(=O)=O)c2c1NC(c(ccc(Cl)c1)c1Cl)=O)=O			K410-0496	-3.9003	47.6721	2.9317	47.67	Solid	DC	1	https://www.chemdiv.com/catalog/screening-compounds/compound-K410-0496/	3.0983
unnamed molecule	Clc1c(ccc(Cl)c1)C(=O)Nc2n(nc3c2CS(=O)(=O)C3)c4ccc([N+](=O)[O-])cc4	decoy	CL2346	InChI=1S/C18H12Cl2N4O5S/c19-10-1-6-13(15(20)7-10)18(25)21-17-14-8-30(28,29)9-16(14)22-23(17)11-2-4-12(5-3-11)24(26)27/h1-7H,8-9H2,(H,21,25)	224	25	11.1	RIDQCODEKNVLRI-UHFFFAOYSA-N	24-DICHLORO-N-[2-(4-NITROPHENYL)-55-DIOXO-2H4H6H-5LAMBDA6-THIENO[34-C]PYRAZOL-3-YL]BENZAMIDE	1	ACHIRAL	100.083	9	7.7302	131	-4.6611	5	xaw_mwt_logp_selected.ldb	NOT COLORED	(4WKQ) [A] IRE1101	[O-][N+](c(cc1)ccc1-n1nc(CS(C2)(=O)=O)c2c1NC(c(ccc(Cl)c1)c1Cl)=O)=O			K410-0496	-3.9003	47.6721	2.9317	47.67	Solid	DC	1	https://www.chemdiv.com/catalog/screening-compounds/compound-K410-0496/	3.0983
unnamed molecule	Clc1c(ccc(Cl)c1)C(=O)Nc2n(nc3c2CS(=O)(=O)C3)c4ccc([N+](=O)[O-])cc4	decoy	CL2346	InChI=1S/C18H12Cl2N4O5S/c19-10-1-6-13(15(20)7-10)18(25)21-17-14-8-30(28,29)9-16(14)22-23(17)11-2-4-12(5-3-11)24(26)27/h1-7H,8-9H2,(H,21,25)	224	25	11.1	RIDQCODEKNVLRI-UHFFFAOYSA-N	24-DICHLORO-N-[2-(4-NITROPHENYL)-55-DIOXO-2H4H6H-5LAMBDA6-THIENO[34-C]PYRAZOL-3-YL]BENZAMIDE	11	ACHIRAL	100.083	9	7.7302	131	-4.6611	5	xaw_mwt_logp_selected.ldb	NOT COLORED	(4WKQ) [A] IRE1101	[O-][N+](c(cc1)ccc1-n1nc(CS(C2)(=O)=O)c2c1NC(c(ccc(Cl)c1)c1Cl)=O)=O			K410-0496	-3.9003	47.6721	2.9317	47.67	Solid	DC	1	https://www.chemdiv.com/catalog/screening-compounds/compound-K410-0496/	3.0983
unnamed molecule	O=c4nc1n(n(c2c1cccc2)[C@H](C(=O)N[C@@H]3[C@H]([C@@H](CCC3)C)C)C)c(c4)C	active	CL4202	InChI=1S/C22H28N4O2/c1-13-8-7-10-18(15(13)3)23-22(28)16(4)26-19-11-6-5-9-17(19)21-24-20(27)12-14(2)25(21)26/h5-6,9,11-13,15-16,18H,7-8,10H2,1-4H3,(H,23,28)	1	25	50	AWKZRRIWSYSCPQ-UHFFFAOYSA-N	N-(2,3-DIMETHYLCYCLOHEXYL)-2-{4-METHYL-2-OXO-2H,6H-PYRIMIDO[1,2-B]INDAZOL-6-YL}PROPANAMIDE	5	UNKNOWN	52.553	6	15.4556	335	1.6444	4	xao_mwt_logp_selected.ldb	NOT COLORED	(4WKQ) [A] IRE1101	CC(C(NC1C(C)C(C)CCC1)=O)N(c(cccc1)c1C1=N2)N1C(C)=CC2=O			E005-0467	-3.3556	47.6679	2.6277	47.67	Solid	DC	1	https://www.chemdiv.com/catalog/screening-compounds/compound-E005-0467/	2.6277
unnamed molecule	s2c1nc(c4c(c1c3ncnc(N(CCCC)CC)c23)CC(OC4)(C)C)C(C)C	active	CL1547	InChI=1S/C23H32N4OS/c1-7-9-10-27(8-2)21-20-19(24-13-25-21)17-15-11-23(5,6)28-12-16(15)18(14(3)4)26-22(17)29-20/h13-14H,7-12H2,1-6H3	99	25	60.9	QSFWZOUXLISCFX-UHFFFAOYSA-N	N-BUTYL-N-ETHYL-N-(5-ISOPROPYL-2,2-DIMETHYL-1,4-DIHYDRO-2H-PYRANO[4'',3'':4',5']PYRIDO[3',2':4,5]THIENO[3,2-D]PYRIMIDIN-8-YL)AMINE	4	ACHIRAL	41.565	5	22.4429	6303	5.6511	6	xae_mwt_logp_selected.ldb	NOT COLORED	(4WKQ) [A] IRE1101	CCCCN(CC)c1c2sc3nc(C(C)C)c(COC(C)(C)C4)c4c3c2ncn1			6940-0081	-5.9388	47.6672	7.011	47.67	Solid	DC	0	https://www.chemdiv.com/catalog/screening-compounds/compound-6940-0081/	7.0187
unnamed molecule	O(c5c(c4nn1c(nc(cc1N2CCN(CC2)C\C=C\c3ccccc3)C)c4)cccc5)C	active	CL3050A	InChI=1S/C27H29N5O/c1-21-19-27(31-17-15-30(16-18-31)14-8-11-22-9-4-3-5-10-22)32-26(28-21)20-24(29-32)23-12-6-7-13-25(23)33-2/h3-13,19-20H,14-18H2,1-2H3	232	25	25.9	YOSAQWYEYCJQME-UHFFFAOYSA-N	1-[2-(2-METHOXYPHENYL)-5-METHYLPYRAZOLO[1,5-A]PYRIMIDIN-7-YL]-4-[(2E)-3-PHENYLPROP-2-EN-1-YL]PIPERAZINE	1	ACHIRAL	32.883	6	25.4436	252	9.6223	6	xbs_mwt_logp_selected.ldb	NOT COLORED	(4WKQ) [A] IRE1101	Cc1nc2cc(-c(cccc3)c3OC)nn2c(N2CCN(C/C=C/c3ccccc3)CC2)c1			D393-0397	-4.9783	47.667	2.871	47.67	Solid	DC	0	https://www.chemdiv.com/catalog/screening-compounds/compound-D393-0397/	5.0959
unnamed molecule	O=[N+](O)c4ccc(n1c(ccc1)\C=N\c2c(=O)n(n(c2C)C)c3ccccc3)cc4	active		InChI=1S/C22H19N5O3/c1-16-21(22(28)26(24(16)2)18-7-4-3-5-8-18)23-15-20-9-6-14-25(20)17-10-12-19(13-11-17)27(29)30/h3-15H,1-2H3	59	25	9.1	BITNCWXIERBHDL-UHFFFAOYSA-N	1,5-DIMETHYL-4-[(E)-{[1-(4-NITROPHENYL)-1H-PYRROL-2-YL]METHYLIDENE}AMINO]-2-PHENYL-2,3-DIHYDRO-1H-PYRAZOL-3-ONE	7	ACHIRAL	64.66	8	29.44	1435	-1.363	5	xaa_mwt_logp_selected.ldb	ORANGE	(4WKQ) [A] IRE1101	CC(N(C)N(C1=O)c2ccccc2)=C1/N=C/c1cccn1-c(cc1)ccc1[N+]([O-])=O			1889-3032	-3.613	47.6664	3.373	47.67	Solid	DC	0	https://www.chemdiv.com/catalog/screening-compounds/compound-1889-3032/	3.373
unnamed molecule	[S@](=O)(Cc1nc(oc1C)c2cc(OC)c(OC)cc2)CC(=O)NCCc3cc(OC)c(OC)cc3	active	CL3403	InChI=1S/C25H32N2O7S/c1-16-19(27-25(34-16)18-7-9-21(31-3)23(13-18)33-5)14-35(29)15-24(28)26-11-10-17-6-8-20(30-2)22(12-17)32-4/h6-9,12-13H,10-11,14-15,35H2,1-5H3,(H,26,28)	482	25	36	DMZUSJFWWMHNRO-UHFFFAOYSA-N	2-{[2-(3,4-DIMETHOXYPHENYL)-5-METHYL-1,3-OXAZOL-4-YL]METHANESULFINYL}-N-[2-(3,4-DIMETHOXYPHENYL)ETHYL]ACETAMIDE	1	ACHIRAL	87.968	9	14.1615	782	0.127	13	xak_mwt_logp_selected.ldb	NOT COLORED	(4WKQ) [A] IRE1101	Cc1c(CS(CC(NCCc(cc2)cc(OC)c2OC)=O)=O)nc(-c(cc2)cc(OC)c2OC)o1			C527-1640	-2.4828	47.6638	1.5626	47.66	Solid	DC	1	https://www.chemdiv.com/catalog/screening-compounds/compound-C527-1640/	1.5626
unnamed molecule	S(c1nnc2n1c3c(c(=O)n2CCC)ccc(c3)C(=O)NC(C)C)CC(=O)Nc4ccc(cc4)C(=O)C	active	CL8221	InChI=1S/C26H28N6O4S/c1-5-12-31-24(36)20-11-8-18(23(35)27-15(2)3)13-21(20)32-25(31)29-30-26(32)37-14-22(34)28-19-9-6-17(7-10-19)16(4)33/h6-11,13,15H,5,12,14H2,1-4H3,(H,27,35)(H,28,34)	112	25	30.8	SVAPTRWHFAYPPH-UHFFFAOYSA-N	1-({[(4-ACETYLPHENYL)CARBAMOYL]METHYL}SULFANYL)-5-OXO-N-(PROPAN-2-YL)-4-PROPYL-4H,5H-[1,2,4]TRIAZOLO[4,3-A]QUINAZOLINE-8-CARBOXAMIDE	1	ACHIRAL	100.197	10	10.7961	6998	-1.3727	11	xaq_mwt_logp_selected.ldb	NOT COLORED	(4WKQ) [A] IRE1101	CCCN(c(n1-c2c3ccc(C(NC(C)C)=O)c2)nnc1SCC(Nc(cc1)ccc1C(C)=O)=O)C3=O			F472-0055	-3.2462	47.663	2.5875	47.66	Solid	DC	2	https://www.chemdiv.com/catalog/screening-compounds/compound-F472-0055/	2.5877
unnamed molecule	O=C(c3cc2n1c(nnc1)c(nc2cc3)Nc4c(cc(cc4C)C)C)c5ccccc5	active	CL1509	InChI=1S/C25H21N5O/c1-15-11-16(2)22(17(3)12-15)28-24-25-29-26-14-30(25)21-13-19(9-10-20(21)27-24)23(31)18-7-5-4-6-8-18/h4-14H,1-3H3,(H,27,28)	143	16	12	PTYVABOZIJWYCY-UHFFFAOYSA-N	8-BENZOYL-N-(2,4,6-TRIMETHYLPHENYL)-[1,2,4]TRIAZOLO[4,3-A]QUINOXALIN-4-AMINE	1	ACHIRAL	52.15	6	20.5136	1972	3.4833	4	xap_mwt_logp_selected.ldb	ORANGE	(4WKQ) [A] IRE1101	Cc(cc1C)cc(C)c1Nc1nc(ccc(C(c2ccccc2)=O)c2)c2n2c1nnc2			E869-0115	-4.3544	47.6629	4.5271	47.66	Solid	DC	1	https://www.chemdiv.com/catalog/screening-compounds/compound-E869-0115/	4.5272
unnamed molecule	o1nc(cc1c2cc(OC)ccc2)CN(C(=O)c3occc3)C(C)C	active	CV0057	InChI=1S/C19H20N2O4/c1-13(2)21(19(22)17-8-5-9-24-17)12-15-11-18(25-20-15)14-6-4-7-16(10-14)23-3/h4-11,13H,12H2,1-3H3	8	25	26.3	MVPRUXHTRQMDCM-UHFFFAOYSA-N	N-{[5-(3-METHOXYPHENYL)-1,2-OXAZOL-3-YL]METHYL}-N-(PROPAN-2-YL)FURAN-2-CARBOXAMIDE	1	ACHIRAL	54.346	6	27.3605	5567	-3.2186	7	xay_mwt_logp_selected.ldb	NOT COLORED	(4WKQ) [A] IRE1101	CC(C)N(Cc1noc(-c2cc(OC)ccc2)c1)C(c1ccco1)=O			V024-3299	-3.7333	47.6556	3.5964	47.66	Solid	DC	0	https://www.chemdiv.com/catalog/screening-compounds/compound-V024-3299/	3.5964
unnamed molecule	s4c3nc(SCc1ccccc1)n2c(SC)nnc2c3c5c4COC(C5)(C)C	active	CL1987	InChI=1S/C20H20N4OS3/c1-20(2)9-13-14(10-25-20)28-17-15(13)16-22-23-19(26-3)24(16)18(21-17)27-11-12-7-5-4-6-8-12/h4-8H,9-11H2,1-3H3	210	25	35	CAYYOOYTLLPYFY-UHFFFAOYSA-N	5-(BENZYLSULFANYL)-10,10-DIMETHYL-3-(METHYLSULFANYL)-10,11-DIHYDRO-8H-PYRANO[4',3':4,5]THIENO[3,2-E][1,2,4]TRIAZOLO[4,3-C]PYRIMIDINE	6	ACHIRAL	42.721	5	26.2871	1254	4.2593	4	xbn_mwt_logp_selected.ldb	YELLOW	(4WKQ) [A] IRE1101	CC(C)(C1)OCc2c1c(c(n1c(SCc3ccccc3)n3)nnc1SC)c3s2			8640-0017	-4.6726	47.6549	4.5135	47.65	Solid	DC	0	https://www.chemdiv.com/catalog/screening-compounds/compound-8640-0017/	4.5135
unnamed molecule	FC(F)(F)c3c(NC(=O)CCCc1onc(n1)c2cc(OC)ccc2)cccc3	active	CL5000	InChI=1S/C20H18F3N3O3/c1-28-14-7-4-6-13(12-14)19-25-18(29-26-19)11-5-10-17(27)24-16-9-3-2-8-15(16)20(21,22)23/h2-4,6-9,12H,5,10-11H2,1H3,(H,24,27)	261	25	25	XEVIITBKPGIYSW-UHFFFAOYSA-N	4-[3-(3-METHOXYPHENYL)-1,2,4-OXADIAZOL-5-YL]-N-[2-(TRIFLUOROMETHYL)PHENYL]BUTANAMIDE	1	ACHIRAL	61.305	6	12.2846	5964	-0.7468	9	xal_mwt_logp_selected.ldb	NOT COLORED	(4WKQ) [A] IRE1101	COc1cccc(-c2noc(CCCC(Nc3c(C(F)(F)F)cccc3)=O)n2)c1			D134-0362	-4.4812	47.6548	4.3968	47.65	Solid	DC	1	https://www.chemdiv.com/catalog/screening-compounds/compound-D134-0362/	4.3968
unnamed molecule	Clc1c([N+](=O)O)cc(cc1)C(=O)Nc4cc(c2oc3c(n2)nccc3)ccc4	active	CL0711B	InChI=1S/C19H11ClN4O4/c20-14-7-6-11(10-15(14)24(26)27)18(25)22-13-4-1-3-12(9-13)19-23-17-16(28-19)5-2-8-21-17/h1-10H,(H,22,25)	1829	25	0	XQGGSFHJTIDALM-UHFFFAOYSA-N	4-CHLORO-3-NITRO-N-(3-{[1,3]OXAZOLO[4,5-B]PYRIDIN-2-YL}PHENYL)BENZAMIDE	9	ACHIRAL	83.594	8	9.7936	935	1.767	5	xab_mwt_logp_selected.ldb	ORANGE	(4WKQ) [A] IRE1101	[O-][N+](c(cc(cc1)C(Nc2cc(-c3nc(nccc4)c4o3)ccc2)=O)c1Cl)=O			2783-5029	-4.5189	47.6547	4.0336	47.65	Solid	DC	1	https://www.chemdiv.com/catalog/screening-compounds/compound-2783-5029/	4.0354
unnamed molecule	Fc4c(F)c(F)c(NC(=O)[C@H](n2n1c(nc(=O)cc1C)c3c2cccc3)C)c(F)c4F	active	CL4202	InChI=1S/C20H13F5N4O2/c1-8-7-12(30)26-19-10-5-3-4-6-11(10)29(28(8)19)9(2)20(31)27-18-16(24)14(22)13(21)15(23)17(18)25/h3-7,9H,1-2H3,(H,27,31)/t9-/m0/s1	89	25	15	YLPWAELCMDZHCQ-VIFPVBQESA-N	2-{4-METHYL-2-OXO-2H,6H-PYRIMIDO[1,2-B]INDAZOL-6-YL}-N-(2,3,4,5,6-PENTAFLUOROPHENYL)PROPANAMIDE	5	RACEMIC MIXTURE	49.72	6	3.4308	1128	1.6444	4	xbt_mwt_logp_selected.ldb	PINK	(4WKQ) [A] IRE1101	CC(C(Nc(c(F)c(c(F)c1F)F)c1F)=O)N(c(cccc1)c1C1=N2)N1C(C)=CC2=O			E005-0425	-3.654	47.6528	-0.8726	47.65	Solid	DC	1	https://www.chemdiv.com/catalog/screening-compounds/compound-E005-0425/	3.0967
unnamed molecule	O(c1c(ccc(c1)C)C)Cc5cc(c2nn4c(n2)c3c([nH]nc3)nc4)ccc5	active		InChI=1S/C21H18N6O/c1-13-6-7-14(2)18(8-13)28-11-15-4-3-5-16(9-15)19-24-21-17-10-23-25-20(17)22-12-27(21)26-19/h3-10,12H,11H2,1-2H3,(H,23,25)	31	25	14.29	MHMQGEUXYOAYGA-UHFFFAOYSA-N	2,5-DIMETHYLPHENYL [3-(7H-PYRAZOLO[4,3-E][1,2,4]TRIAZOLO[1,5-C]PYRIMIDIN-2-YL)BENZYL] ETHER	1	ACHIRAL	62.061	7	9.2305	3448	5.9375	4	xbc_mwt_logp_selected.ldb	NOT COLORED	(4WKQ) [A] IRE1101	Cc1cc(OCc2cc(-c3nn(cnc4c5cn[nH]4)c5n3)ccc2)c(C)cc1			Y500-3778	-4.3352	47.6523	4.2355	47.65	Solid	DC	1	https://www.chemdiv.com/catalog/screening-compounds/compound-Y500-3778/	4.2503
unnamed molecule	Fc5c(c4nnn1c4[nH]c(=O)c2c1cc(cc2)C(=O)NCc3c(OC)cccc3)cccc5	active	CL4259	InChI=1S/C24H18FN5O3/c1-33-20-9-5-2-6-15(20)13-26-23(31)14-10-11-17-19(12-14)30-22(27-24(17)32)21(28-29-30)16-7-3-4-8-18(16)25/h2-12H,13H2,1H3,(H,26,31)(H,27,32)	110	25	8	IIZLLXOBSBXTGS-UHFFFAOYSA-N	3-(2-FLUOROPHENYL)-N-[(2-METHOXYPHENYL)METHYL]-5-OXO-4H,5H-[1,2,3]TRIAZOLO[1,5-A]QUINAZOLINE-8-CARBOXAMIDE	7	ACHIRAL	82.274	8	10.1828	4339	-5.2692	6	xao_mwt_logp_selected.ldb	YELLOW	(4WKQ) [A] IRE1101	COc1c(CNC(c(cc2)cc(-n3nnc(-c(cccc4)c4F)c3N3)c2C3=O)=O)cccc1			E543-0352	-3.7458	47.6507	3.2398	47.65	Solid	DC	2	https://www.chemdiv.com/catalog/screening-compounds/compound-E543-0352/	3.2405
unnamed molecule	Brc3c(OC)c(OCC)cc(c1noc(n1)CCCC(=O)Nc2c(cc(cc2)C)C)c3	active	CL5000	InChI=1S/C23H26BrN3O4/c1-5-30-19-13-16(12-17(24)22(19)29-4)23-26-21(31-27-23)8-6-7-20(28)25-18-10-9-14(2)11-15(18)3/h9-13H,5-8H2,1-4H3,(H,25,28)	265	25	34	YBTVINKZNMZUBW-UHFFFAOYSA-N	4-[3-(3-BROMO-5-ETHOXY-4-METHOXYPHENYL)-1,2,4-OXADIAZOL-5-YL]-N-(2,4-DIMETHYLPHENYL)BUTANAMIDE	1	ACHIRAL	68.689	7	12.1634	638	0.9549	10	xam_mwt_logp_selected.ldb	NOT COLORED	(4WKQ) [A] IRE1101	CCOc1cc(-c2noc(CCCC(Nc3c(C)cc(C)cc3)=O)n2)cc(Br)c1OC			D237-0166	-4.826	47.6486	5.1173	47.65	Solid	DC	1	https://www.chemdiv.com/catalog/screening-compounds/compound-D237-0166/	5.1173
unnamed molecule	o1nc(nc1CNC(=O)c2ccc(cc2)C)c4cc3nc(c(=O)n(c3cc4)C)C	active	CL8017	InChI=1S/C21H19N5O3/c1-12-4-6-14(7-5-12)20(27)22-11-18-24-19(25-29-18)15-8-9-17-16(10-15)23-13(2)21(28)26(17)3/h4-10H,11H2,1-3H3,(H,22,27)	48	25	19	DKGUINPUJWUUHH-UHFFFAOYSA-N	N-{[3-(1,3-DIMETHYL-2-OXO-1,2-DIHYDROQUINOXALIN-6-YL)-1,2,4-OXADIAZOL-5-YL]METHYL}-4-METHYLBENZAMIDE	1	ACHIRAL	78.416	8	11.6859	1561	0.6378	5	xar_mwt_logp_selected.ldb	YELLOW	(4WKQ) [A] IRE1101	Cc(cc1)ccc1C(NCc1nc(-c(cc2)cc(N=C3C)c2N(C)C3=O)no1)=O			F541-0030	-3.2204	47.6486	2.7734	47.65	Solid	DC	1	https://www.chemdiv.com/catalog/screening-compounds/compound-F541-0030/	2.7735
unnamed molecule	o1nc5c(c1c2ccccc2)cc(n3nnc(c3C)C(=O)NC[C@@H]4OCCC4)cc5	active	CL7953	InChI=1S/C22H21N5O3/c1-14-20(22(28)23-13-17-8-5-11-29-17)24-26-27(14)16-9-10-19-18(12-16)21(30-25-19)15-6-3-2-4-7-15/h2-4,6-7,9-10,12,17H,5,8,11,13H2,1H3,(H,23,28)/t17-/m1/s1	125	25	27.3	OHFZMWFKWIICFA-QGZVFWFLSA-N	5-METHYL-N-[(OXOLAN-2-YL)METHYL]-1-(3-PHENYL-2,1-BENZOXAZOL-5-YL)-1H-1,2,3-TRIAZOLE-4-CARBOXAMIDE	2	RACEMIC MIXTURE	81.632	8	12.8834	773	-0.7135	6	xan_mwt_logp_selected.ldb	NOT COLORED	(4WKQ) [A] IRE1101	Cc1c(C(NCC2OCCC2)=O)nnn1-c1cc2c(-c3ccccc3)onc2cc1			D443-1900	-3.2827	47.6464	2.7453	47.65	Solid	DC	1	https://www.chemdiv.com/catalog/screening-compounds/compound-D443-1900/	2.7454
unnamed molecule	O=c1n(c(=O)c(c[nH]1)C(=O)Nc2ccc(cc2)CC)c3cc(OC)ccc3	active	CL3659	InChI=1S/C20H19N3O4/c1-3-13-7-9-14(10-8-13)22-18(24)17-12-21-20(26)23(19(17)25)15-5-4-6-16(11-15)27-2/h4-12H,3H2,1-2H3,(H,21,26)(H,22,24)	97	25	15	SVTWUNLLNADXJD-UHFFFAOYSA-N	N-(4-ETHYLPHENYL)-3-(3-METHOXYPHENYL)-2,4-DIOXO-1,2,3,4-TETRAHYDROPYRIMIDINE-5-CARBOXAMIDE	7	ACHIRAL	70.393	7	7.5084	2051	-0.8759	6	xao_mwt_logp_selected.ldb	NOT COLORED	(4WKQ) [A] IRE1101	CCc(cc1)ccc1NC(C(C(N1c2cc(OC)ccc2)=O)=CNC1=O)=O			E200-0276	-3.5294	47.6457	3.006	47.65	Solid	DC	2	https://www.chemdiv.com/catalog/screening-compounds/compound-E200-0276/	3.2562
unnamed molecule	s5c(S(=O)(=O)N(c2c3c(c1oc(sc1c2)=O)cccc3)C(=O)c4c(cccc4)C)ccc5	active	CL4745A	InChI=1S/C23H15NO5S3/c1-14-7-2-3-8-15(14)22(25)24(32(27,28)20-11-6-12-30-20)18-13-19-21(29-23(26)31-19)17-10-5-4-9-16(17)18/h2-13H,1H3	116	25	4.3	UAIOJLDYXIFVGJ-UHFFFAOYSA-N	2-METHYL-N-{2-OXO-2H-NAPHTHO[2,1-D][1,3]OXATHIOL-5-YL}-N-(THIOPHENE-2-SULFONYL)BENZAMIDE	10	ACHIRAL	67.749	6	27.2615	6136	-15.9903	5	xae_mwt_logp_selected.ldb	NOT COLORED	(4WKQ) [A] IRE1101	Cc(cccc1)c1C(N(c(c1ccccc11)cc(S2)c1OC2=O)S(c1cccs1)(=O)=O)=O			6807-0260	-5.191	47.6456	5.1454	47.65	Solid	DC	0	https://www.chemdiv.com/catalog/screening-compounds/compound-6807-0260/	5.1454
unnamed molecule	o1nc(nc1CCCC(=O)Nc2cc(c(cc2)C)C)c3cc(OC)c(OC)c(OC)c3	active	CL5000	InChI=1S/C23H27N3O5/c1-14-9-10-17(11-15(14)2)24-20(27)7-6-8-21-25-23(26-31-21)16-12-18(28-3)22(30-5)19(13-16)29-4/h9-13H,6-8H2,1-5H3,(H,24,27)	269	25	34	WCDBRTZHYZRFIO-UHFFFAOYSA-N	N-(3,4-DIMETHYLPHENYL)-4-[3-(3,4,5-TRIMETHOXYPHENYL)-1,2,4-OXADIAZOL-5-YL]BUTANAMIDE	1	ACHIRAL	77.437	8	12.5834	5991	2.9147	10	xal_mwt_logp_selected.ldb	NOT COLORED	(4WKQ) [A] IRE1101	Cc(cc1)c(C)cc1NC(CCCc1nc(-c(cc2OC)cc(OC)c2OC)no1)=O			D134-0563	-4.3607	47.6443	4.2906	47.64	Solid	DC	1	https://www.chemdiv.com/catalog/screening-compounds/compound-D134-0563/	4.2906
unnamed molecule	o1c(nc2ncccc12)c4cc(NC(=O)c3ccc(OC)cc3)c(cc4)C	active	CL0711B	InChI=1S/C21H17N3O3/c1-13-5-6-15(21-24-19-18(27-21)4-3-11-22-19)12-17(13)23-20(25)14-7-9-16(26-2)10-8-14/h3-12H,1-2H3,(H,23,25)	398	12	9.5	ZPICYDLXWBVNBL-UHFFFAOYSA-N	4-METHOXY-N-(2-METHYL-5-{[1,3]OXAZOLO[4,5-B]PYRIDIN-2-YL}PHENYL)BENZAMIDE	6	ACHIRAL	57.36	6	11.9364	4958	1.767	5	xbg_mwt_logp_selected.ldb	NOT COLORED	(4WKQ) [A] IRE1101	Cc(ccc(-c1nc(nccc2)c2o1)c1)c1NC(c(cc1)ccc1OC)=O			3205-0121	-3.9796	47.6422	3.7821	47.64	Solid	DC	1	https://www.chemdiv.com/catalog/screening-compounds/compound-3205-0121/	3.7822
unnamed molecule	o1nc(nc1CCCC(=O)Nc2c(c(ccc2)C)C)c3cc(OC)ccc3	active	CL5000	InChI=1S/C21H23N3O3/c1-14-7-4-10-18(15(14)2)22-19(25)11-6-12-20-23-21(24-27-20)16-8-5-9-17(13-16)26-3/h4-5,7-10,13H,6,11-12H2,1-3H3,(H,22,25)	232	25	28.6	LQQXLYGFJNIDAY-UHFFFAOYSA-N	N-(2,3-DIMETHYLPHENYL)-4-[3-(3-METHOXYPHENYL)-1,2,4-OXADIAZOL-5-YL]BUTANAMIDE	6	ACHIRAL	61.305	6	12.466	6321	0.4908	8	xbq_mwt_logp_selected.ldb	NOT COLORED	(4WKQ) [A] IRE1101	Cc1cccc(NC(CCCc2nc(-c3cc(OC)ccc3)no2)=O)c1C			D134-0334	-4.4287	47.6417	4.5116	47.64	Solid	DC	1	https://www.chemdiv.com/catalog/screening-compounds/compound-D134-0334/	4.5116
unnamed molecule	FC(F)(F)c3ccc(NC(=O)c1c(=O)n(c(=O)[nH]c1)c2cc(OC)ccc2)cc3	active	CL3659	InChI=1S/C19H14F3N3O4/c1-29-14-4-2-3-13(9-14)25-17(27)15(10-23-18(25)28)16(26)24-12-7-5-11(6-8-12)19(20,21)22/h2-10H,1H3,(H,23,28)(H,24,26)	100	25	10	NOEQOLHUTLODIG-UHFFFAOYSA-N	3-(3-METHOXYPHENYL)-2,4-DIOXO-N-[4-(TRIFLUOROMETHYL)PHENYL]-1,2,3,4-TETRAHYDROPYRIMIDINE-5-CARBOXAMIDE	7	ACHIRAL	70.393	7	7.5084	2049	-2.7484	6	xao_mwt_logp_selected.ldb	NOT COLORED	(4WKQ) [A] IRE1101	COc1cccc(N(C(C(C(Nc2ccc(C(F)(F)F)cc2)=O)=CN2)=O)C2=O)c1			E200-0273	-3.722	47.6417	2.9481	47.64	Solid	DC	2	https://www.chemdiv.com/catalog/screening-compounds/compound-E200-0273/	3.1983
unnamed molecule	s1c(ccc1)CN(S(=O)(=O)c3c(OC)ccc(c2onc(c2)C(=O)OCC)c3)C4CCCC4	active	CL6496	InChI=1S/C23H26N2O6S2/c1-3-30-23(26)19-14-21(31-24-19)16-10-11-20(29-2)22(13-16)33(27,28)25(17-7-4-5-8-17)15-18-9-6-12-32-18/h6,9-14,17H,3-5,7-8,15H2,1-2H3	103	25	39.1	JLUSTECGXZUJAH-UHFFFAOYSA-N	ETHYL 5-(3-{CYCLOPENTYL[(THIOPHEN-2-YL)METHYL]SULFAMOYL}-4-METHOXYPHENYL)-1,2-OXAZOLE-3-CARBOXYLATE	1	ACHIRAL	82.929	8	24.7189	3006	-5.1503	10	xas_mwt_logp_selected.ldb	NOT COLORED	(4WKQ) [A] IRE1101	CCOC(c1noc(-c(cc2)cc(S(N(Cc3cccs3)C3CCCC3)(=O)=O)c2OC)c1)=O			G189-2217	-4.5596	47.6397	4.7213	47.64	Solid	DC	0	https://www.chemdiv.com/catalog/screening-compounds/compound-G189-2217/	4.7213
unnamed molecule	Clc5cc(N1CCN(CC1)CCNC(=O)Cn4ncc2c(n(c3c2cccc3)C)c4=O)c(cc5)C	active	CL3599	InChI=1S/C26H29ClN6O2/c1-18-7-8-19(27)15-23(18)32-13-11-31(12-14-32)10-9-28-24(34)17-33-26(35)25-21(16-29-33)20-5-3-4-6-22(20)30(25)2/h3-8,15-16H,9-14,17H2,1-2H3,(H,28,34)	320	25	34.6	HICMQLSZYLGKTI-UHFFFAOYSA-N	N-{2-[4-(5-CHLORO-2-METHYLPHENYL)PIPERAZIN-1-YL]ETHYL}-2-{5-METHYL-4-OXO-3H,4H,5H-PYRIDAZINO[4,5-B]INDOL-3-YL}ACETAMIDE	6	ACHIRAL	61.408	8	14.3862	2024	7.4161	7	xbq_mwt_logp_selected.ldb	NOT COLORED	(4WKQ) [A] IRE1101	Cc(ccc(Cl)c1)c1N1CCN(CCNC(CN(C2=O)N=Cc3c2n(C)c2c3cccc2)=O)CC1			C880-0262	-3.428	47.6385	2.5926	47.64	Solid	DC	1	https://www.chemdiv.com/catalog/screening-compounds/compound-C880-0262/	2.9018
unnamed molecule	s2c1nc(cc(c1c3nc([nH]c(=O)c23)c4cscc4)c5c(nn(c5)CC)C)C(F)F	active	CL2482	InChI=1S/C20H15F2N5OS2/c1-3-27-7-12(9(2)26-27)11-6-13(17(21)22)23-20-14(11)15-16(30-20)19(28)25-18(24-15)10-4-5-29-8-10/h4-8,17H,3H2,1-2H3,(H,24,25,28)	1	25	20	QFCOZLABXLAXAH-UHFFFAOYSA-N	7-(DIFLUOROMETHYL)-9-(1-ETHYL-3-METHYL-1H-PYRAZOL-4-YL)-2-(3-THIENYL)PYRIDO[3',2':4,5]THIENO[3,2-D]PYRIMIDIN-4(3H)-ONE	1	ACHIRAL	57.961	6	9.4212	4359	3.6848	4	xap_mwt_logp_selected.ldb	YELLOW	(4WKQ) [A] IRE1101	CCn1nc(C)c(-c2c(c(N=C(c3cscc3)NC3=O)c3s3)c3nc(C(F)F)c2)c1			F018-0110	-3.9462	47.6379	3.426	47.64	Solid	DC	1	https://www.chemdiv.com/catalog/screening-compounds/compound-F018-0110/	3.4302
unnamed molecule	o2c1nc4c(cc1c3ncnc(NCCC(C)C)c23)COC(C4)(C)C	active		InChI=1S/C19H24N4O2/c1-11(2)5-6-20-17-16-15(21-10-22-17)13-7-12-9-24-19(3,4)8-14(12)23-18(13)25-16/h7,10-11H,5-6,8-9H2,1-4H3,(H,20,21,22)	61	25	52.6	HULPFYZOMCPIHL-UHFFFAOYSA-N	N-(8,8-DIMETHYL-7,10-DIHYDRO-8H-PYRANO[3'',4'':5',6']PYRIDO[3',2':4,5]FURO[3,2-D]PYRIMIDIN-4-YL)-N-ISOPENTYLAMINE	1	ACHIRAL	57.848	6	17.2723	5900	4.6304	4	xap_mwt_logp_selected.ldb	NOT COLORED	(4WKQ) [A] IRE1101	CC(C)CCNc1c2oc3nc(CC(C)(C)OC4)c4cc3c2ncn1			F081-1353	-4.2055	47.6378	4.1152	47.64	Solid	DC	1	https://www.chemdiv.com/catalog/screening-compounds/compound-F081-1353/	4.116
unnamed molecule	o1nc(nc1CCCC(=O)Nc2c(cc(cc2)C)C)c3cc(OC)ccc3	active	CL5000	InChI=1S/C21H23N3O3/c1-14-10-11-18(15(2)12-14)22-19(25)8-5-9-20-23-21(24-27-20)16-6-4-7-17(13-16)26-3/h4,6-7,10-13H,5,8-9H2,1-3H3,(H,22,25)	228	25	28.6	BLGXFPHZSWKQKW-UHFFFAOYSA-N	N-(2,4-DIMETHYLPHENYL)-4-[3-(3-METHOXYPHENYL)-1,2,4-OXADIAZOL-5-YL]BUTANAMIDE	6	ACHIRAL	61.305	6	12.1634	6320	0.9549	8	xbq_mwt_logp_selected.ldb	NOT COLORED	(4WKQ) [A] IRE1101	Cc(cc1)cc(C)c1NC(CCCc1nc(-c2cc(OC)ccc2)no1)=O			D134-0333	-4.3718	47.6372	4.3637	47.64	Solid	DC	1	https://www.chemdiv.com/catalog/screening-compounds/compound-D134-0333/	4.3638
unnamed molecule	s1c(ccc1)C(=O)N[C@H](c2onc(n2)c3cc(OC)c(OC)cc3)C	active	CL3239	InChI=1S/C17H17N3O4S/c1-10(18-16(21)14-5-4-8-25-14)17-19-15(20-24-17)11-6-7-12(22-2)13(9-11)23-3/h4-10H,1-3H3,(H,18,21)/t10-/m0/s1	114	25	23	UQEIDZDOADALME-JTQLQIEISA-N	N-{1-[3-(3,4-DIMETHOXYPHENYL)-1,2,4-OXADIAZOL-5-YL]ETHYL}THIOPHENE-2-CARBOXAMIDE	2	RACEMIC MIXTURE	71.771	7	12.6607	903	-4.3294	7	xam_mwt_logp_selected.ldb	NOT COLORED	(4WKQ) [A] IRE1101	CC(c1nc(-c(cc2)cc(OC)c2OC)no1)NC(c1cccs1)=O			D247-0155	-3.7682	47.6363	3.3375	47.64	Solid	DC	1	https://www.chemdiv.com/catalog/screening-compounds/compound-D247-0155/	3.3375
unnamed molecule	O=c3n(nc(c1c3n(c2c1cccc2)C)C(=O)Nc4nc(ccc4)C)c5ccc(cc5)C	active	CL2596	InChI=1S/C25H21N5O2/c1-15-11-13-17(14-12-15)30-25(32)23-21(18-8-4-5-9-19(18)29(23)3)22(28-30)24(31)27-20-10-6-7-16(2)26-20/h4-14H,1-3H3,(H,26,27,31)	156	16	12	VEIOXTGPSQTXHF-UHFFFAOYSA-N	5-METHYL-3-(4-METHYLPHENYL)-N-(6-METHYLPYRIDIN-2-YL)-4-OXO-3H,4H,5H-PYRIDAZINO[4,5-B]INDOLE-1-CARBOXAMIDE	1	ACHIRAL	60.051	7	9.8921	6131	4.1894	4	xaj_mwt_logp_selected.ldb	ORANGE	(4WKQ) [A] IRE1101	Cc(cc1)ccc1N(C1=O)N=C(C(Nc2nc(C)ccc2)=O)c2c1n(C)c1c2cccc1			C448-1411	-4.4796	47.6351	4.4411	47.64	Solid	DC	1	https://www.chemdiv.com/catalog/screening-compounds/compound-C448-1411/	4.4427
unnamed molecule	s1c4n(nc1c3oc(c2cc(ccc2)C(F)(F)F)cc3)c(nn4)c5occc5	active	CL0781	InChI=1S/C18H9F3N4O2S/c19-18(20,21)11-4-1-3-10(9-11)12-6-7-14(27-12)16-24-25-15(13-5-2-8-26-13)22-23-17(25)28-16/h1-9H	94	25	5.6	WXLSVRDPPQPYJN-UHFFFAOYSA-N	3-(FURAN-2-YL)-6-{5-[3-(TRIFLUOROMETHYL)PHENYL]FURAN-2-YL}-[1,2,4]TRIAZOLO[3,4-B][1,3,4]THIADIAZOLE	5	ACHIRAL	50.699	6	14	5705	-1.3843	4	xae_mwt_logp_selected.ldb	NOT COLORED	(4WKQ) [A] IRE1101	FC(c1cccc(-c2ccc(-c(s3)nn4c3nnc4-c3ccco3)o2)c1)(F)F			6682-0322	-4.6444	47.6348	4.4888	47.63	Solid	DC	0	https://www.chemdiv.com/catalog/screening-compounds/compound-6682-0322/	4.4888
unnamed molecule	s1c(nc2c1cccc2)NC(=O)CSc5[nH]c(=O)c3c(n(nc3)c4ccccc4)n5	active	CL2552	InChI=1S/C20H14N6O2S2/c27-16(23-20-22-14-8-4-5-9-15(14)30-20)11-29-19-24-17-13(18(28)25-19)10-21-26(17)12-6-2-1-3-7-12/h1-10H,11H2,(H,22,23,27)(H,24,25,28)	318	25	5	NGJVUXBPHXQKGF-UHFFFAOYSA-N	N-(1,3-BENZOTHIAZOL-2-YL)-2-({4-OXO-1-PHENYL-1H,4H,5H-PYRAZOLO[3,4-D]PYRIMIDIN-6-YL}SULFANYL)ACETAMIDE	1	ACHIRAL	81.362	8	8.2067	3240	0.0957	6	xau_mwt_logp_selected.ldb	PINK	(4WKQ) [A] IRE1101	O=C(CSC(N1)=Nc(n(-c2ccccc2)nc2)c2C1=O)Nc1nc(cccc2)c2s1			G856-2479	-4.0009	47.6347	3.6949	47.63	Solid	DC	2	https://www.chemdiv.com/catalog/screening-compounds/compound-G856-2479/	3.7579
unnamed molecule	s1c(nc2c1cccc2)NC(=O)CSc5[nH]c(=O)c3c(n(nc3)c4ccccc4)n5	active	CL2552	InChI=1S/C20H14N6O2S2/c27-16(23-20-22-14-8-4-5-9-15(14)30-20)11-29-19-24-17-13(18(28)25-19)10-21-26(17)12-6-2-1-3-7-12/h1-10H,11H2,(H,22,23,27)(H,24,25,28)	318	25	5	NGJVUXBPHXQKGF-UHFFFAOYSA-N	N-(1,3-BENZOTHIAZOL-2-YL)-2-({4-OXO-1-PHENYL-1H,4H,5H-PYRAZOLO[3,4-D]PYRIMIDIN-6-YL}SULFANYL)ACETAMIDE	1	ACHIRAL	81.362	8	8.2067	3240	0.0957	6	xau_mwt_logp_selected.ldb	PINK	(4WKQ) [A] IRE1101	O=C(CSC(N1)=Nc(n(-c2ccccc2)nc2)c2C1=O)Nc1nc(cccc2)c2s1			G856-2479	-4.0009	47.6347	3.6949	47.63	Solid	DC	2	https://www.chemdiv.com/catalog/screening-compounds/compound-G856-2479/	3.7579
unnamed molecule	s1c(nc2c1cccc2)NC(=O)CSc5[nH]c(=O)c3c(n(nc3)c4ccccc4)n5	active	CL2552	InChI=1S/C20H14N6O2S2/c27-16(23-20-22-14-8-4-5-9-15(14)30-20)11-29-19-24-17-13(18(28)25-19)10-21-26(17)12-6-2-1-3-7-12/h1-10H,11H2,(H,22,23,27)(H,24,25,28)	318	25	5	NGJVUXBPHXQKGF-UHFFFAOYSA-N	N-(1,3-BENZOTHIAZOL-2-YL)-2-({4-OXO-1-PHENYL-1H,4H,5H-PYRAZOLO[3,4-D]PYRIMIDIN-6-YL}SULFANYL)ACETAMIDE	8	ACHIRAL	81.362	8	8.2067	3240	0.0957	6	xau_mwt_logp_selected.ldb	PINK	(4WKQ) [A] IRE1101	O=C(CSC(N1)=Nc(n(-c2ccccc2)nc2)c2C1=O)Nc1nc(cccc2)c2s1			G856-2479	-4.0009	47.6347	3.6949	47.63	Solid	DC	2	https://www.chemdiv.com/catalog/screening-compounds/compound-G856-2479/	3.7579
unnamed molecule	Clc1ccc(cc1)CSc3nn(c2nc(nc(n2)NCC(C)C)N(C)C)cn3	active	CL7574	InChI=1S/C18H23ClN8S/c1-12(2)9-20-15-22-16(26(3)4)24-17(23-15)27-11-21-18(25-27)28-10-13-5-7-14(19)8-6-13/h5-8,11-12H,9-10H2,1-4H3,(H,20,22,23,24)	254	25	38.9	AHKGFOXAYJWXLG-UHFFFAOYSA-N	6-(3-{[(4-CHLOROPHENYL)METHYL]SULFANYL}-1H-1,2,4-TRIAZOL-1-YL)-N2,N2-DIMETHYL-N4-(2-METHYLPROPYL)-1,3,5-TRIAZINE-2,4-DIAMINE	1	ACHIRAL	64.794	8	18.3847	3441	4.9446	8	xbs_mwt_logp_selected.ldb	NOT COLORED	(4WKQ) [A] IRE1101	CC(C)CNc1nc(-n(cn2)nc2SCc(cc2)ccc2Cl)nc(N(C)C)n1			D684-0337	-5.6937	47.6345	5.1823	47.63	Solid	DC	1	https://www.chemdiv.com/catalog/screening-compounds/compound-D684-0337/	5.1839
unnamed molecule	s5c(n3c2ncn1nc(nc1c2c(c3C)C)CO\N=C/c4cc(OC)c(OC)cc4)ncc5	active		InChI=1S/C22H21N7O3S/c1-13-14(2)29(22-23-7-8-33-22)20-19(13)21-26-18(27-28(21)12-24-20)11-32-25-10-15-5-6-16(30-3)17(9-15)31-4/h5-10,12H,11H2,1-4H3	100	25	22.7	AMGFLMCBUQSWFO-UHFFFAOYSA-N	3,4-DIMETHOXYBENZALDEHYDE O~1~-{[8,9-DIMETHYL-7-(1,3-THIAZOL-2-YL)-7H-PYRROLO[3,2-E][1,2,4]TRIAZOLO[1,5-C]PYRIMIDIN-2-YL]METHYL}OXIME	1	ACHIRAL	76.69	10	27.14	6962	6.28	7	xbe_mwt_logp_selected.ldb	BROWN	(4WKQ) [A] IRE1101	c12c(n(c(c1C)C)c1nccs1)ncn1c2nc(n1)CO\N=C/c1cc(c(cc1)OC)OC			Y512-9662	-3.25	47.6328	2.964	47.63	Solid	DC	0	https://www.chemdiv.com/catalog/screening-compounds/compound-Y512-9662/	2.996
unnamed molecule	Clc4c(cc(NC(=O)CSc3n2nc(c1sccc1)cc2c(=O)[nH]n3)cc4)C(F)(F)F	active	CL8128A	InChI=1S/C18H11ClF3N5O2S2/c19-11-4-3-9(6-10(11)18(20,21)22)23-15(28)8-31-17-25-24-16(29)13-7-12(26-27(13)17)14-2-1-5-30-14/h1-7H,8H2,(H,23,28)(H,24,29)	161	25	11.1	UJHYKLFNEWAUSE-UHFFFAOYSA-N	N-[4-CHLORO-3-(TRIFLUOROMETHYL)PHENYL]-2-{[4-OXO-2-(THIOPHEN-2-YL)-4H,5H-PYRAZOLO[1,5-D][1,2,4]TRIAZIN-7-YL]SULFANYL}ACETAMIDE	1	ACHIRAL	75.482	7	8.6609	5743	1.5747	7	xaq_mwt_logp_selected.ldb	NOT COLORED	(4WKQ) [A] IRE1101	O=C(CSC(n(c1c2)nc2-c2cccs2)=NNC1=O)Nc(cc1)cc(C(F)(F)F)c1Cl			F424-0778	-5.0634	47.629	4.7348	47.63	Solid	DC	2	https://www.chemdiv.com/catalog/screening-compounds/compound-F424-0778/	4.758
unnamed molecule	s1c3n(nc1NC(=O)c2c(cccc2)C)c(nn3)c4cc(F)c(cc4)C	active	CL4657	InChI=1S/C18H14FN5OS/c1-10-5-3-4-6-13(10)16(25)20-17-23-24-15(21-22-18(24)26-17)12-8-7-11(2)14(19)9-12/h3-9H,1-2H3,(H,20,23,25)	63	25	11.1	HUJNTQSZWPQKHK-UHFFFAOYSA-N	N-[3-(3-FLUORO-4-METHYLPHENYL)-[1,2,4]TRIAZOLO[3,4-B][1,3,4]THIADIAZOL-6-YL]-2-METHYLBENZAMIDE	1	ACHIRAL	57.125	6	8.0402	6916	1.3044	4	xau_mwt_logp_selected.ldb	BROWN	(4WKQ) [A] IRE1101	Cc(cccc1)c1C(Nc(s1)nn2c1nnc2-c1cc(F)c(C)cc1)=O			G952-0910	-4.3208	47.6269	4.0998	47.63	Solid	DC	1	https://www.chemdiv.com/catalog/screening-compounds/compound-G952-0910/	4.1894
unnamed molecule	s1c3n(nc1NC(=O)c2c(cccc2)C)c(nn3)c4cc(F)c(cc4)C	active	CL4657	InChI=1S/C18H14FN5OS/c1-10-5-3-4-6-13(10)16(25)20-17-23-24-15(21-22-18(24)26-17)12-8-7-11(2)14(19)9-12/h3-9H,1-2H3,(H,20,23,25)	63	25	11.1	HUJNTQSZWPQKHK-UHFFFAOYSA-N	N-[3-(3-FLUORO-4-METHYLPHENYL)-[1,2,4]TRIAZOLO[3,4-B][1,3,4]THIADIAZOL-6-YL]-2-METHYLBENZAMIDE	1	ACHIRAL	57.125	6	8.0402	6916	1.3044	4	xau_mwt_logp_selected.ldb	BROWN	(4WKQ) [A] IRE1101	Cc(cccc1)c1C(Nc(s1)nn2c1nnc2-c1cc(F)c(C)cc1)=O			G952-0910	-4.3208	47.6269	4.0998	47.63	Solid	DC	1	https://www.chemdiv.com/catalog/screening-compounds/compound-G952-0910/	4.1894
unnamed molecule	s1c3n(nc1NC(=O)c2c(cccc2)C)c(nn3)c4cc(F)c(cc4)C	active	CL4657	InChI=1S/C18H14FN5OS/c1-10-5-3-4-6-13(10)16(25)20-17-23-24-15(21-22-18(24)26-17)12-8-7-11(2)14(19)9-12/h3-9H,1-2H3,(H,20,23,25)	63	25	11.1	HUJNTQSZWPQKHK-UHFFFAOYSA-N	N-[3-(3-FLUORO-4-METHYLPHENYL)-[1,2,4]TRIAZOLO[3,4-B][1,3,4]THIADIAZOL-6-YL]-2-METHYLBENZAMIDE	5	ACHIRAL	57.125	6	8.0402	6916	1.3044	4	xau_mwt_logp_selected.ldb	BROWN	(4WKQ) [A] IRE1101	Cc(cccc1)c1C(Nc(s1)nn2c1nnc2-c1cc(F)c(C)cc1)=O			G952-0910	-4.3208	47.6269	4.0998	47.63	Solid	DC	1	https://www.chemdiv.com/catalog/screening-compounds/compound-G952-0910/	4.1894
unnamed molecule	Clc7c(OCc6cc(c1nn5c(n1)c3c(Oc2n[nH]c(c2[C@H]3c4cn(nc4)C)C)nc5)ccc6)cc(cc7)C	active		InChI=1S/C28H23ClN8O2/c1-15-7-8-20(29)21(9-15)38-13-17-5-4-6-18(10-17)25-32-26-24-23(19-11-31-36(3)12-19)22-16(2)33-34-28(22)39-27(24)30-14-37(26)35-25/h4-12,14,23H,13H2,1-3H3,(H,33,34)/t23-/m0/s1	31	25	17.9	ZQRZBNDVOFIADG-QHCPKHFHSA-N	2-{3-[(2-CHLORO-5-METHYLPHENOXY)METHYL]PHENYL}-10-METHYL-11-(1-METHYL-1H-PYRAZOL-4-YL)-9,11-DIHYDROPYRAZOLO[4',3':5,6]PYRANO[3,2-E][1,2,4]TRIAZOLO[1,5-C]PYRIMIDINE	2	RACEMIC MIXTURE	87.688	10	4.7827	2175	6.4545	5	xbd_mwt_logp_selected.ldb	NOT COLORED	(4WKQ) [A] IRE1101	Cc1c(C(c2cn(C)nc2)c(c2nc(-c3cccc(COc(cc(C)cc4)c4Cl)c3)nn2cn2)c2O2)c2n[nH]1			Y504-4953	-5.0357	47.625	2.0784	47.63	Solid	DC	1	https://www.chemdiv.com/catalog/screening-compounds/compound-Y504-4953/	4.6967
unnamed molecule	s1c3n(nc1c2cc(NC(=O)CCC)c(cc2)C)c(nn3)C	active	CL0781	InChI=1S/C15H17N5OS/c1-4-5-13(21)16-12-8-11(7-6-9(12)2)14-19-20-10(3)17-18-15(20)22-14/h6-8H,4-5H2,1-3H3,(H,16,21)	23	20	33.3	QXJUFDOGMVNDLT-UHFFFAOYSA-N	N-(2-METHYL-5-{3-METHYL-[1,2,4]TRIAZOLO[3,4-B][1,3,4]THIADIAZOL-6-YL}PHENYL)BUTANAMIDE	5	ACHIRAL	57.222	6	12.7612	3350	0.5498	5	xae_mwt_logp_selected.ldb	NOT COLORED	(4WKQ) [A] IRE1101	CCCC(Nc1c(C)ccc(-c(s2)nn3c2nnc3C)c1)=O			6979-0554	-2.6353	47.6237	1.9225	47.62	Solid	DC	1	https://www.chemdiv.com/catalog/screening-compounds/compound-6979-0554/	1.9225
unnamed molecule	O=c4[nH]c(n1nc(cc1NC(=O)c2c3c(ccc2)cccc3)C)nc(c4CC)C	active	CL7686	InChI=1S/C22H21N5O2/c1-4-16-14(3)23-22(25-20(16)28)27-19(12-13(2)26-27)24-21(29)18-11-7-9-15-8-5-6-10-17(15)18/h5-12H,4H2,1-3H3,(H,24,29)(H,23,25,28)	2	25	18.2	RZHPNXOUBGRQQN-UHFFFAOYSA-N	N-[1-(5-ETHYL-4-METHYL-6-OXO-1,6-DIHYDROPYRIMIDIN-2-YL)-3-METHYL-1H-PYRAZOL-5-YL]NAPHTHALENE-1-CARBOXAMIDE	6	ACHIRAL	71.217	7	7.9574	2873	-2.5469	5	xbv_mwt_logp_selected.ldb	NOT COLORED	(4WKQ) [A] IRE1101	CCC(C(N1)=O)=C(C)N=C1n1nc(C)cc1NC(c1cccc2ccccc12)=O			F269-0544	-3.4424	47.6221	2.795	47.62	Solid	DC	2	https://www.chemdiv.com/catalog/screening-compounds/compound-F269-0544/	2.9012
unnamed molecule	S(c3[nH]c(=O)c1c(n(nc1)c2ccc(F)cc2)n3)CC(=O)Nc4c(c(ccc4)C)C	active	CL2552	InChI=1S/C21H18FN5O2S/c1-12-4-3-5-17(13(12)2)24-18(28)11-30-21-25-19-16(20(29)26-21)10-23-27(19)15-8-6-14(22)7-9-15/h3-10H,11H2,1-2H3,(H,24,28)(H,25,26,29)	70	25	14.3	ICYURFGQDAVPBA-UHFFFAOYSA-N	N-(2,3-DIMETHYLPHENYL)-2-{[1-(4-FLUOROPHENYL)-4-OXO-1H,4H,5H-PYRAZOLO[3,4-D]PYRIMIDIN-6-YL]SULFANYL}ACETAMIDE	7	ACHIRAL	70.903	7	8.2067	3189	0.4067	6	xbn_mwt_logp_selected.ldb	NOT COLORED	(4WKQ) [A] IRE1101	Cc1cccc(NC(CSC(N2)=Nc(n(-c(cc3)ccc3F)nc3)c3C2=O)=O)c1C			C099-0345	-3.8141	47.6221	3.7064	47.62	Solid	DC	2	https://www.chemdiv.com/catalog/screening-compounds/compound-C099-0345/	3.7693
unnamed molecule	Clc1ccc(cc1)CSc3nn(c2nc(nc(n2)NCC)NCC(C)C)cn3	active	CL7574	InChI=1S/C18H23ClN8S/c1-4-20-15-23-16(21-9-12(2)3)25-17(24-15)27-11-22-18(26-27)28-10-13-5-7-14(19)8-6-13/h5-8,11-12H,4,9-10H2,1-3H3,(H2,20,21,23,24,25)	240	25	38.9	HAOIZVWMENFRFR-UHFFFAOYSA-N	6-(3-{[(4-CHLOROPHENYL)METHYL]SULFANYL}-1H-1,2,4-TRIAZOL-1-YL)-N2-ETHYL-N4-(2-METHYLPROPYL)-1,3,5-TRIAZINE-2,4-DIAMINE	1	ACHIRAL	74.328	8	17.8346	3435	4.6263	9	xbs_mwt_logp_selected.ldb	NOT COLORED	(4WKQ) [A] IRE1101	CCNc1nc(-n(cn2)nc2SCc(cc2)ccc2Cl)nc(NCC(C)C)n1			D684-0212	-5.6578	47.6208	5.1447	47.62	Solid	DC	2	https://www.chemdiv.com/catalog/screening-compounds/compound-D684-0212/	5.1454
unnamed molecule	Clc4cc(N(C(=O)c1cn(c(=O)c2c1cccc2)c3cc(OC)ccc3)C)c(OC)cc4	active	CL0961	InChI=1S/C25H21ClN2O4/c1-27(22-13-16(26)11-12-23(22)32-3)24(29)21-15-28(17-7-6-8-18(14-17)31-2)25(30)20-10-5-4-9-19(20)21/h4-15H,1-3H3	155	25	12	JSFOOEJZDNFSCO-UHFFFAOYSA-N	N-(5-CHLORO-2-METHOXYPHENYL)-2-(3-METHOXYPHENYL)-N-METHYL-1-OXO-1,2-DIHYDROISOQUINOLINE-4-CARBOXAMIDE	6	ACHIRAL	45.997	6	30.7196	3244	-1	6	xao_mwt_logp_selected.ldb	NOT COLORED	(4WKQ) [A] IRE1101	CN(C(C(c1c2cccc1)=CN(c1cc(OC)ccc1)C2=O)=O)c(cc(cc1)Cl)c1OC			E456-2168	-4.3491	47.6199	3.8966	47.62	Solid	DC	0	https://www.chemdiv.com/catalog/screening-compounds/compound-E456-2168/	3.8966
unnamed molecule	Clc5cc2c(oc1n(n(c(=O)c1c2)c3ccc(cc3)CC)CC(=O)Nc4cc(F)c(cc4)C)cc5	active	CL6340	InChI=1S/C27H23ClFN3O3/c1-3-17-5-9-21(10-6-17)32-26(34)22-13-18-12-19(28)7-11-24(18)35-27(22)31(32)15-25(33)30-20-8-4-16(2)23(29)14-20/h4-12,14H,3,13,15H2,1-2H3,(H,30,33)	82	25	18.5	XERADCNBPOQYPL-UHFFFAOYSA-N	2-[6-CHLORO-2-(4-ETHYLPHENYL)-3-OXO-1H,2H,3H,4H-CHROMENO[2,3-C]PYRAZOL-1-YL]-N-(3-FLUORO-4-METHYLPHENYL)ACETAMIDE	1	ACHIRAL	49.476	6	11.258	5812	-0.4051	6	xai_mwt_logp_selected.ldb	ORANGE	(4WKQ) [A] IRE1101	CCc(cc1)ccc1N1N(CC(Nc2cc(F)c(C)cc2)=O)C(Oc(cc2)c(C3)cc2Cl)=C3C1=O			C201-0808	-6.2432	47.6188	6.4794	47.62	Solid	DC	1	https://www.chemdiv.com/catalog/screening-compounds/compound-C201-0808/	6.4795
unnamed molecule	O=c1n(c(=O)c3n(c4c(c3n1CC(=O)NCc2ccc(cc2)C)cc(OC)cc4)C)Cc5ccccc5	active	CL5400	InChI=1S/C29H28N4O4/c1-19-9-11-20(12-10-19)16-30-25(34)18-32-26-23-15-22(37-3)13-14-24(23)31(2)27(26)28(35)33(29(32)36)17-21-7-5-4-6-8-21/h4-15H,16-18H2,1-3H3,(H,30,34)	25	25	20.7	PXSBCFSDTHNNGW-UHFFFAOYSA-N	2-{3-BENZYL-8-METHOXY-5-METHYL-2,4-DIOXO-1H,2H,3H,4H,5H-PYRIMIDO[5,4-B]INDOL-1-YL}-N-[(4-METHYLPHENYL)METHYL]ACETAMIDE	7	ACHIRAL	66.362	8	13.3322	1253	-1.325	8	xbu_mwt_logp_selected.ldb	NOT COLORED	(4WKQ) [A] IRE1101	Cc1ccc(CNC(CN(c2c(C(N3Cc4ccccc4)=O)n(C)c(cc4)c2cc4OC)C3=O)=O)cc1			E737-1176	-4.4167	47.6181	4.4913	47.62	Solid	DC	1	https://www.chemdiv.com/catalog/screening-compounds/compound-E737-1176/	4.4913
unnamed molecule	s1c(nnc1C)NC(=O)CSc2n(c(=O)c3[nH]c4c(c3n2)cccc4)c5ccc([N+](=O)[O-])cc5	active	CL2212	InChI=1S/C21H15N7O4S2/c1-11-25-26-20(34-11)23-16(29)10-33-21-24-17-14-4-2-3-5-15(14)22-18(17)19(30)27(21)12-6-8-13(9-7-12)28(31)32/h2-9,22H,10H2,1H3,(H,23,26,29)	11	25	9.5	SJJNZKKVPVWTIO-UHFFFAOYSA-N	N-(5-METHYL-1,3,4-THIADIAZOL-2-YL)-2-{[3-(4-NITROPHENYL)-4-OXO-3H,4H,5H-PYRIMIDO[5,4-B]INDOL-2-YL]SULFANYL}ACETAMIDE	12	ACHIRAL	113	11	8.6299	4000	0.3915	7	xbn_mwt_logp_selected.ldb	ORANGE	(4WKQ) [A] IRE1101	Cc1nnc(NC(CSC(N(c(cc2)ccc2[N+]([O-])=O)C2=O)=Nc3c2[nH]c2c3cccc2)=O)s1			C145-0476	-3.3242	47.618	2.7759	47.62	Solid	DC	2	https://www.chemdiv.com/catalog/screening-compounds/compound-C145-0476/	2.8008
unnamed molecule	Clc4c(NC(=O)c1c(OC)cccc1)cc(c2oc3c(n2)nccc3)cc4	active	CL0711B	InChI=1S/C20H14ClN3O3/c1-26-16-6-3-2-5-13(16)19(25)23-15-11-12(8-9-14(15)21)20-24-18-17(27-20)7-4-10-22-18/h2-11H,1H3,(H,23,25)	69	25	5	LNNHQHHHJIYNNT-UHFFFAOYSA-N	N-(2-CHLORO-5-{[1,3]OXAZOLO[4,5-B]PYRIDIN-2-YL}PHENYL)-2-METHOXYBENZAMIDE	1	ACHIRAL	57.446	6	8.7035	3556	1.767	5	xan_mwt_logp_selected.ldb	NOT COLORED	(4WKQ) [A] IRE1101	COc(cccc1)c1C(Nc(cc(cc1)-c2nc(nccc3)c3o2)c1Cl)=O			D725-0191	-4.4413	47.6159	4.0041	47.62	Solid	DC	1	https://www.chemdiv.com/catalog/screening-compounds/compound-D725-0191/	4.0252
unnamed molecule	Fc5c(c4nnn1c4[nH]c(=O)c2c1cc(cc2)C(=O)NCc3ccc(F)cc3)cccc5	active	CL4259	InChI=1S/C23H15F2N5O2/c24-15-8-5-13(6-9-15)12-26-22(31)14-7-10-17-19(11-14)30-21(27-23(17)32)20(28-29-30)16-3-1-2-4-18(16)25/h1-11H,12H2,(H,26,31)(H,27,32)	96	25	4	IBTMBMWXFFJUQS-UHFFFAOYSA-N	3-(2-FLUOROPHENYL)-N-[(4-FLUOROPHENYL)METHYL]-5-OXO-4H,5H-[1,2,3]TRIAZOLO[1,5-A]QUINAZOLINE-8-CARBOXAMIDE	6	ACHIRAL	74.644	7	10.1828	4337	-5.6911	5	xao_mwt_logp_selected.ldb	NOT COLORED	(4WKQ) [A] IRE1101	O=C(c(cc1)cc(-n2nnc(-c(cccc3)c3F)c2N2)c1C2=O)NCc(cc1)ccc1F			E543-0345	-3.6707	47.6094	3.0476	47.61	Solid	DC	2	https://www.chemdiv.com/catalog/screening-compounds/compound-E543-0345/	3.0483
unnamed molecule	S(c1n(c(=O)c2[nH]c3c(c2n1)cccc3)c4ccc(OC)cc4)CC(=O)N5CCC(CC5)C	active	CL0783	InChI=1S/C25H26N4O3S/c1-16-11-13-28(14-12-16)21(30)15-33-25-27-22-19-5-3-4-6-20(19)26-23(22)24(31)29(25)17-7-9-18(32-2)10-8-17/h3-10,16,26H,11-15H2,1-2H3	13	25	32	ADSYTMQXMJTCOC-UHFFFAOYSA-N	3-(4-METHOXYPHENYL)-2-{[2-(4-METHYLPIPERIDIN-1-YL)-2-OXOETHYL]SULFANYL}-3H,4H,5H-PYRIMIDO[5,4-B]INDOL-4-ONE	1	ACHIRAL	57.054	7	14.5304	3006	2.3714	6	xau_mwt_logp_selected.ldb	NOT COLORED	(4WKQ) [A] IRE1101	CC(CC1)CCN1C(CSC(N(c(cc1)ccc1OC)C1=O)=Nc2c1[nH]c1c2cccc1)=O			G856-1030	-3.9701	47.6088	3.6235	47.61	Solid	DC	1	https://www.chemdiv.com/catalog/screening-compounds/compound-G856-1030/	3.6235
unnamed molecule	S(c1n(c(=O)c2[nH]c3c(c2n1)cccc3)c4ccc(OC)cc4)CC(=O)N5CCC(CC5)C	active	CL0783	InChI=1S/C25H26N4O3S/c1-16-11-13-28(14-12-16)21(30)15-33-25-27-22-19-5-3-4-6-20(19)26-23(22)24(31)29(25)17-7-9-18(32-2)10-8-17/h3-10,16,26H,11-15H2,1-2H3	13	25	32	ADSYTMQXMJTCOC-UHFFFAOYSA-N	3-(4-METHOXYPHENYL)-2-{[2-(4-METHYLPIPERIDIN-1-YL)-2-OXOETHYL]SULFANYL}-3H,4H,5H-PYRIMIDO[5,4-B]INDOL-4-ONE	1	ACHIRAL	57.054	7	14.5304	3006	2.3714	6	xau_mwt_logp_selected.ldb	NOT COLORED	(4WKQ) [A] IRE1101	CC(CC1)CCN1C(CSC(N(c(cc1)ccc1OC)C1=O)=Nc2c1[nH]c1c2cccc1)=O			G856-1030	-3.9701	47.6088	3.6235	47.61	Solid	DC	1	https://www.chemdiv.com/catalog/screening-compounds/compound-G856-1030/	3.6235
unnamed molecule	S(c1n(c(=O)c2[nH]c3c(c2n1)cccc3)c4ccc(OC)cc4)CC(=O)N5CCC(CC5)C	active	CL0783	InChI=1S/C25H26N4O3S/c1-16-11-13-28(14-12-16)21(30)15-33-25-27-22-19-5-3-4-6-20(19)26-23(22)24(31)29(25)17-7-9-18(32-2)10-8-17/h3-10,16,26H,11-15H2,1-2H3	13	25	32	ADSYTMQXMJTCOC-UHFFFAOYSA-N	3-(4-METHOXYPHENYL)-2-{[2-(4-METHYLPIPERIDIN-1-YL)-2-OXOETHYL]SULFANYL}-3H,4H,5H-PYRIMIDO[5,4-B]INDOL-4-ONE	7	ACHIRAL	57.054	7	14.5304	3006	2.3714	6	xau_mwt_logp_selected.ldb	NOT COLORED	(4WKQ) [A] IRE1101	CC(CC1)CCN1C(CSC(N(c(cc1)ccc1OC)C1=O)=Nc2c1[nH]c1c2cccc1)=O			G856-1030	-3.9701	47.6088	3.6235	47.61	Solid	DC	1	https://www.chemdiv.com/catalog/screening-compounds/compound-G856-1030/	3.6235
unnamed molecule	o1nc(nc1CN(C(=O)Nc2c(cccc2)C)C)c3cc(OC)c(OC)cc3	active	CL5637	InChI=1S/C20H22N4O4/c1-13-7-5-6-8-15(13)21-20(25)24(2)12-18-22-19(23-28-18)14-9-10-16(26-3)17(11-14)27-4/h5-11H,12H2,1-4H3,(H,21,25)	121	25	25	CUDLQPBGUJOUEJ-UHFFFAOYSA-N	3-{[3-(3,4-DIMETHOXYPHENYL)-1,2,4-OXADIAZOL-5-YL]METHYL}-3-METHYL-1-(2-METHYLPHENYL)UREA	7	ACHIRAL	71.116	8	13.3936	7186	-2.2647	8	xbq_mwt_logp_selected.ldb	NOT COLORED	(4WKQ) [A] IRE1101	Cc(cccc1)c1NC(N(C)Cc1nc(-c(cc2)cc(OC)c2OC)no1)=O			D169-0434	-3.5187	47.6081	3.3616	47.61	Solid	DC	1	https://www.chemdiv.com/catalog/screening-compounds/compound-D169-0434/	3.3616
unnamed molecule	Clc1c(cccc1)Cn2c(=O)c3n(c4c(c3nc2)cc(F)cc4)CC(=O)NCc5cc(OC)ccc5	active	CL3562A	InChI=1S/C27H22ClFN4O3/c1-36-20-7-4-5-17(11-20)13-30-24(34)15-33-23-10-9-19(29)12-21(23)25-26(33)27(35)32(16-31-25)14-18-6-2-3-8-22(18)28/h2-12,16H,13-15H2,1H3,(H,30,34)	146	25	14.8	OWORNDVGHBZGSB-UHFFFAOYSA-N	2-{3-[(2-CHLOROPHENYL)METHYL]-8-FLUORO-4-OXO-3H,4H,5H-PYRIMIDO[5,4-B]INDOL-5-YL}-N-[(3-METHOXYPHENYL)METHYL]ACETAMIDE	1	ACHIRAL	56.944	7	13.3629	4925	-0.3052	8	xaq_mwt_logp_selected.ldb	NOT COLORED	(4WKQ) [A] IRE1101	COc1cccc(CNC(Cn(c(cc2)c3cc2F)c2c3N=CN(Cc(cccc3)c3Cl)C2=O)=O)c1			F394-0363	-4.7855	47.6072	4.6308	47.61	Solid	DC	1	https://www.chemdiv.com/catalog/screening-compounds/compound-F394-0363/	4.6308
unnamed molecule	S(Cc1nc(oc1C)c2cc(OC)c(OC)cc2)CC(=O)NCCc3ccccc3	active	CL3401	InChI=1S/C23H26N2O4S/c1-16-19(14-30-15-22(26)24-12-11-17-7-5-4-6-8-17)25-23(29-16)18-9-10-20(27-2)21(13-18)28-3/h4-10,13H,11-12,14-15H2,1-3H3,(H,24,26)	277	25	30.4	YFVCEUZUQGRJKO-UHFFFAOYSA-N	2-({[2-(3,4-DIMETHOXYPHENYL)-5-METHYL-1,3-OXAZOL-4-YL]METHYL}SULFANYL)-N-(2-PHENYLETHYL)ACETAMIDE	1	ACHIRAL	57.663	6	14.1615	665	1.359	11	xak_mwt_logp_selected.ldb	NOT COLORED	(4WKQ) [A] IRE1101	Cc1c(CSCC(NCCc2ccccc2)=O)nc(-c(cc2)cc(OC)c2OC)o1			C523-0618	-3.8458	47.6072	3.4514	47.61	Solid	DC	1	https://www.chemdiv.com/catalog/screening-compounds/compound-C523-0618/	3.4514
unnamed molecule	O=C(c3cc2n1c(nnc1C)c(nc2cc3)N5Cc4c(cccc4)CC5)c6ccccc6	active	CL1509	InChI=1S/C26H21N5O/c1-17-28-29-26-25(30-14-13-18-7-5-6-10-21(18)16-30)27-22-12-11-20(15-23(22)31(17)26)24(32)19-8-3-2-4-9-19/h2-12,15H,13-14,16H2,1H3	117	25	15.4	WWZNUMYTRALPGT-UHFFFAOYSA-N	2-{8-BENZOYL-1-METHYL-[1,2,4]TRIAZOLO[4,3-A]QUINOXALIN-4-YL}-1,2,3,4-TETRAHYDROISOQUINOLINE	1	ACHIRAL	47.212	6	20.2218	2087	2.5355	3	xap_mwt_logp_selected.ldb	ORANGE	(4WKQ) [A] IRE1101	Cc1nnc2n1c(cc(cc1)C(c3ccccc3)=O)c1nc2N(CC1)Cc2c1cccc2			E881-0201	-4.4125	47.607	4.5453	47.61	Solid	DC	0	https://www.chemdiv.com/catalog/screening-compounds/compound-E881-0201/	4.5453
unnamed molecule	Clc5cc(c4oc(c1sc2n(n1)c(nn2)c3occc3)cc4)ccc5	active	CL0781	InChI=1S/C17H9ClN4O2S/c18-11-4-1-3-10(9-11)12-6-7-14(24-12)16-21-22-15(13-5-2-8-23-13)19-20-17(22)25-16/h1-9H	196	25	0	LSXWGQNZGGRCRV-UHFFFAOYSA-N	6-[5-(3-CHLOROPHENYL)FURAN-2-YL]-3-(FURAN-2-YL)-[1,2,4]TRIAZOLO[3,4-B][1,3,4]THIADIAZOLE	1	ACHIRAL	50.699	6	14	472	-1.3843	3	xam_mwt_logp_selected.ldb	ORANGE	(4WKQ) [A] IRE1101	Clc1cc(-c2ccc(-c(s3)nn4c3nnc4-c3ccco3)o2)ccc1			D228-1193	-4.672	47.607	4.3481	47.61	Solid	DC	0	https://www.chemdiv.com/catalog/screening-compounds/compound-D228-1193/	4.3481
unnamed molecule	Brc4csc1c4n(c(c1)C(=O)NC2CC2)Cc3cc(F)ccc3	active	CV0223	InChI=1S/C17H14BrFN2OS/c18-13-9-23-15-7-14(17(22)20-12-4-5-12)21(16(13)15)8-10-2-1-3-11(19)6-10/h1-3,6-7,9,12H,4-5,8H2,(H,20,22)	1	25	23.53	GSXYABWJMYLCSH-UHFFFAOYSA-N	3-BROMO-N-CYCLOPROPYL-4-(3-FLUOROBENZYL)-4H-THIENO[3,2-B]PYRROLE-5-CARBOXAMIDE	1	ACHIRAL	25.9564	3	13.0369	1323	-1.9369	5	xay_mwt_logp_selected.ldb	NOT COLORED	(4WKQ) [A] IRE1101	O=C(c1cc(scc2Br)c2n1Cc1cc(F)ccc1)NC1CC1			V015-7606	-4.4603	47.6068	4.3008	47.61	Solid	DC	1	https://www.chemdiv.com/catalog/screening-compounds/compound-V015-7606/	4.3008
unnamed molecule	Clc1ccc(cc1)CNC(=O)c4cc3n2nnc(c2[nH]c(=O)c3cc4)c5c(F)cccc5	active	CL4259	InChI=1S/C23H15ClFN5O2/c24-15-8-5-13(6-9-15)12-26-22(31)14-7-10-17-19(11-14)30-21(27-23(17)32)20(28-29-30)16-3-1-2-4-18(16)25/h1-11H,12H2,(H,26,31)(H,27,32)	133	25	4	RRRFWTRALSCMAE-UHFFFAOYSA-N	N-[(4-CHLOROPHENYL)METHYL]-3-(2-FLUOROPHENYL)-5-OXO-4H,5H-[1,2,3]TRIAZOLO[1,5-A]QUINAZOLINE-8-CARBOXAMIDE	6	ACHIRAL	74.644	7	10.1828	4338	-5.8473	5	xao_mwt_logp_selected.ldb	NOT COLORED	(4WKQ) [A] IRE1101	O=C(c(cc1)cc(-n2nnc(-c(cccc3)c3F)c2N2)c1C2=O)NCc(cc1)ccc1Cl			E543-0349	-4.2473	47.6057	3.6132	47.61	Solid	DC	2	https://www.chemdiv.com/catalog/screening-compounds/compound-E543-0349/	3.614
unnamed molecule	s1c3ncccc3nc1c2cc(NC(=O)C(CC)CC)ccc2	active	CL4609	InChI=1S/C18H19N3OS/c1-3-12(4-2)16(22)20-14-8-5-7-13(11-14)17-21-15-9-6-10-19-18(15)23-17/h5-12H,3-4H2,1-2H3,(H,20,22)	32	25	27.8	OSLSOKIKXASWMF-UHFFFAOYSA-N	2-ETHYL-N-(3-{[1,3]THIAZOLO[5,4-B]PYRIDIN-2-YL}PHENYL)BUTANAMIDE	4	ACHIRAL	42.456	4	12.5751	2390	2.5499	6	xbt_mwt_logp_selected.ldb	NOT COLORED	(4WKQ) [A] IRE1101	CCC(CC)C(Nc1cccc(-c2nc3cccnc3s2)c1)=O			E153-0193	-4.2695	47.6026	4.4596	47.6	Solid	DC	1	https://www.chemdiv.com/catalog/screening-compounds/compound-E153-0193/	4.4597
unnamed molecule	Clc3c(cc(c1oc(cc1)C=C2C(=O)OC(OC2=O)(C)C)cc3)C(=O)OCC	active	CL1415	InChI=1S/C20H17ClO7/c1-4-25-17(22)13-9-11(5-7-15(13)21)16-8-6-12(26-16)10-14-18(23)27-20(2,3)28-19(14)24/h5-10H,4H2,1-3H3	134	25	25	VYOGOPCVQQYQEX-UHFFFAOYSA-N	ETHYL 2-CHLORO-5-{5-[(2,2-DIMETHYL-4,6-DIOXO-1,3-DIOXAN-5-YLIDENE)METHYL]FURAN-2-YL}BENZOATE	10	ACHIRAL	69.768	7	30.1648	5996	0	5	xbh_mwt_logp_selected.ldb	YELLOW	(4WKQ) [A] IRE1101	CCOC(c(cc(cc1)-c2ccc(C=C(C(OC(C)(C)O3)=O)C3=O)o2)c1Cl)=O			4167-0077	-4.9316	47.6021	4.6639	47.6	Solid	DC	0	https://www.chemdiv.com/catalog/screening-compounds/compound-4167-0077/	4.6639
unnamed molecule	Brc1oc(cc1)C(=O)Nc4c(ccc(c2sc3ncccc3n2)c4)C	active	CL4609	InChI=1S/C18H12BrN3O2S/c1-10-4-5-11(17-22-12-3-2-8-20-18(12)25-17)9-13(10)21-16(23)14-6-7-15(19)24-14/h2-9H,1H3,(H,21,23)	115	16	5	BGFGOJJZPCBEHF-UHFFFAOYSA-N	5-BROMO-N-(2-METHYL-5-{[1,3]THIAZOLO[5,4-B]PYRIDIN-2-YL}PHENYL)FURAN-2-CARBOXAMIDE	5	ACHIRAL	50.412	5	10.0825	1552	2.5499	4	xao_mwt_logp_selected.ldb	YELLOW	(4WKQ) [A] IRE1101	Cc(ccc(-c1nc(cccn2)c2s1)c1)c1NC(c(o1)ccc1Br)=O			E153-0510	-4.3512	47.6021	4.5871	47.6	Solid	DC	1	https://www.chemdiv.com/catalog/screening-compounds/compound-E153-0510/	4.588
unnamed molecule	Fc4cc(c3nn1c(nc(c(c1C)CCC(=O)NCCc2cc(OCC)c(OCC)cc2)C)c3)ccc4	active	CL4403B	InChI=1S/C29H33FN4O3/c1-5-36-26-12-10-21(16-27(26)37-6-2)14-15-31-29(35)13-11-24-19(3)32-28-18-25(33-34(28)20(24)4)22-8-7-9-23(30)17-22/h7-10,12,16-18H,5-6,11,13-15H2,1-4H3,(H,31,35)	205	25	34.5	YAYCHSAOHAXUEI-UHFFFAOYSA-N	N-[2-(3,4-DIETHOXYPHENYL)ETHYL]-3-[2-(3-FLUOROPHENYL)-5,7-DIMETHYLPYRAZOLO[1,5-A]PYRIMIDIN-6-YL]PROPANAMIDE	6	ACHIRAL	58.183	7	14.2439	1423	5.6808	12	xbp_mwt_logp_selected.ldb	NOT COLORED	(4WKQ) [A] IRE1101	CCOc(ccc(CCNC(CCc(c(C)nc1c2)c(C)n1nc2-c1cccc(F)c1)=O)c1)c1OCC			C561-1083	-4.0463	47.6006	3.8632	47.6	Solid	DC	1	https://www.chemdiv.com/catalog/screening-compounds/compound-C561-1083/	3.8714
unnamed molecule	o1nc(nc1C(=O)NCc2c(OCC)cccc2)c3cc(OC)c(OC)cc3	active	CL7705	InChI=1S/C20H21N3O5/c1-4-27-15-8-6-5-7-14(15)12-21-19(24)20-22-18(23-28-20)13-9-10-16(25-2)17(11-13)26-3/h5-11H,4,12H2,1-3H3,(H,21,24)	27	25	25	NXDPAWWZNQAYKQ-UHFFFAOYSA-N	3-(34-DIMETHOXYPHENYL)-N-[(2-ETHOXYPHENYL)METHYL]-124-OXADIAZOLE-5-CARBOXAMIDE	8	ACHIRAL	78.8	8	11.8323	293	-4.9623	9	xah_mwt_logp_selected.ldb	NOT COLORED	(4WKQ) [A] IRE1101	CCOc1c(CNC(c2nc(-c(cc3)cc(OC)c3OC)no2)=O)cccc1			8016-6515	-3.5604	47.5988	3.4898	47.6	Solid	DC	1	https://www.chemdiv.com/catalog/screening-compounds/compound-8016-6515/	3.4898
unnamed molecule	o1coc2c1cc(cc2)CNc4nc5c(n3c4nnc3C)cc(cc5)C(=O)c6ccccc6	active	CL1509	InChI=1S/C25H19N5O3/c1-15-28-29-25-24(26-13-16-7-10-21-22(11-16)33-14-32-21)27-19-9-8-18(12-20(19)30(15)25)23(31)17-5-3-2-4-6-17/h2-12H,13-14H2,1H3,(H,26,27)	84	25	12	OARKQUQBJCWZJT-UHFFFAOYSA-N	8-BENZOYL-N-[(2H-1,3-BENZODIOXOL-5-YL)METHYL]-1-METHYL-[1,2,4]TRIAZOLO[4,3-A]QUINOXALIN-4-AMINE	7	ACHIRAL	72.154	8	21.1115	3192	10.5447	5	xbo_mwt_logp_selected.ldb	YELLOW	(4WKQ) [A] IRE1101	Cc1nnc2n1c(cc(cc1)C(c3ccccc3)=O)c1nc2NCc(cc1)cc2c1OCO2			C301-5121	-3.88	47.5973	3.6662	47.6	Solid	DC	1	https://www.chemdiv.com/catalog/screening-compounds/compound-C301-5121/	3.6662
unnamed molecule	Clc4c(OCC(=O)Nc3cc(c1oc2c(n1)nccc2)ccc3)cccc4	active		InChI=1S/C20H14ClN3O3/c21-15-7-1-2-8-16(15)26-12-18(25)23-14-6-3-5-13(11-14)20-24-19-17(27-20)9-4-10-22-19/h1-11H,12H2,(H,23,25)	8	25	5	SYTDYOCKTNUAFX-UHFFFAOYSA-N	2-(2-CHLOROPHENOXY)-N~1~-(3-[1,3]OXAZOLO[4,5-B]PYRIDIN-2-YLPHENYL)ACETAMIDE	1	ACHIRAL	57.886	6	13.3269	6825	1.767	6	xbd_mwt_logp_selected.ldb	BROWN	(4WKQ) [A] IRE1101	O=C(COc(cccc1)c1Cl)Nc1cc(-c2nc(nccc3)c3o2)ccc1			Y508-5836	-4.4913	47.597	4.2492	47.6	Solid	DC	1	https://www.chemdiv.com/catalog/screening-compounds/compound-Y508-5836/	4.2492
unnamed molecule	Clc4cc(NC(=O)c3c1c(n(nc1C)C)nc(c2cc(OC)ccc2)c3)c(cc4)C#N	active		InChI=1S/C23H18ClN5O2/c1-13-21-18(23(30)27-19-10-16(24)8-7-15(19)12-25)11-20(26-22(21)29(2)28-13)14-5-4-6-17(9-14)31-3/h4-11H,1-3H3,(H,27,30)	31	25	13	HXDCYAJGLJUQAP-UHFFFAOYSA-N	N~4~-(5-CHLORO-2-CYANOPHENYL)-6-(3-METHOXYPHENYL)-1,3-DIMETHYL-1H-PYRAZOLO[3,4-B]PYRIDINE-4-CARBOXAMIDE	1	ACHIRAL	70.777	7	7.5931	3691	2.9102	6	xbd_mwt_logp_selected.ldb	NOT COLORED	(4WKQ) [A] IRE1101	Cc1nn(C)c2nc(-c3cc(OC)ccc3)cc(C(Nc(cc(cc3)Cl)c3C#N)=O)c12			Y505-2532	-4.6961	47.5956	3.952	47.6	Solid	DC	1	https://www.chemdiv.com/catalog/screening-compounds/compound-Y505-2532/	4.1671
unnamed molecule	FC(F)(F)c2nc(nc(c1cc(OC)c(OC)cc1)c2)N4Cc3c(cccc3)CC4	active	CL2153	InChI=1S/C22H20F3N3O2/c1-29-18-8-7-15(11-19(18)30-2)17-12-20(22(23,24)25)27-21(26-17)28-10-9-14-5-3-4-6-16(14)13-28/h3-8,11-12H,9-10,13H2,1-2H3	128	25	27.3	NSGQSKNJUIUBSO-UHFFFAOYSA-N	2-[4-(3,4-DIMETHOXYPHENYL)-6-(TRIFLUOROMETHYL)PYRIMIDIN-2-YL]-1,2,3,4-TETRAHYDROISOQUINOLINE	1	ACHIRAL	35.84	5	17.3114	3326	5.0318	5	xai_mwt_logp_selected.ldb	YELLOW	(4WKQ) [A] IRE1101	COc(ccc(-c1cc(C(F)(F)F)nc(N(CC2)Cc3c2cccc3)n1)c1)c1OC			C130-0364	-5.65	47.5927	5.5526	47.59	Solid	DC	0	https://www.chemdiv.com/catalog/screening-compounds/compound-C130-0364/	5.5545
unnamed molecule	s1c2n(nc1NC(=O)C(C)C)c(nn2)c3cc(OC)c(OC)cc3	active	CL4657	InChI=1S/C15H17N5O3S/c1-8(2)13(21)16-14-19-20-12(17-18-15(20)24-14)9-5-6-10(22-3)11(7-9)23-4/h5-8H,1-4H3,(H,16,19,21)	219	25	33	CTWYOJSQZMJNLF-UHFFFAOYSA-N	N-[3-(3,4-DIMETHOXYPHENYL)-[1,2,4]TRIAZOLO[3,4-B][1,3,4]THIADIAZOL-6-YL]-2-METHYLPROPANAMIDE	7	ACHIRAL	72.658	8	9.8353	1755	2.0515	6	xao_mwt_logp_selected.ldb	NOT COLORED	(4WKQ) [A] IRE1101	CC(C)C(Nc(s1)nn2c1nnc2-c(cc1)cc(OC)c1OC)=O			E157-4242	-3.0677	47.5919	2.3425	47.59	Solid	DC	1	https://www.chemdiv.com/catalog/screening-compounds/compound-E157-4242/	2.3441
unnamed molecule	O=c1n(nc(c2c1cccc2)C(=O)N(c3c(OCC)cccc3)C)c4cc(OC)cc(OC)c4	active	CL0962	InChI=1S/C26H25N3O5/c1-5-34-23-13-9-8-12-22(23)28(2)26(31)24-20-10-6-7-11-21(20)25(30)29(27-24)17-14-18(32-3)16-19(15-17)33-4/h6-16H,5H2,1-4H3	2	25	19.2	OMZOPZRXTDLFMB-UHFFFAOYSA-N	3-(3,5-DIMETHOXYPHENYL)-N-(2-ETHOXYPHENYL)-N-METHYL-4-OXO-3,4-DIHYDROPHTHALAZINE-1-CARBOXAMIDE	1	ACHIRAL	63.414	8	29.8521	6428	1.602	8	xaw_mwt_logp_selected.ldb	NOT COLORED	(4WKQ) [A] IRE1101	CCOc(cccc1)c1N(C)C(C(c1c2cccc1)=NN(c1cc(OC)cc(OC)c1)C2=O)=O			K999-0325	-4.3484	47.5894	4.2415	47.59	Solid	DC	0	https://www.chemdiv.com/catalog/screening-compounds/compound-K999-0325/	4.2415
unnamed molecule	O=c1n(nc(c2c1cccc2)C(=O)N(c3c(OCC)cccc3)C)c4cc(OC)cc(OC)c4	decoy	CL0962	InChI=1S/C26H25N3O5/c1-5-34-23-13-9-8-12-22(23)28(2)26(31)24-20-10-6-7-11-21(20)25(30)29(27-24)17-14-18(32-3)16-19(15-17)33-4/h6-16H,5H2,1-4H3	2	25	19.2	OMZOPZRXTDLFMB-UHFFFAOYSA-N	3-(3,5-DIMETHOXYPHENYL)-N-(2-ETHOXYPHENYL)-N-METHYL-4-OXO-3,4-DIHYDROPHTHALAZINE-1-CARBOXAMIDE	1	ACHIRAL	63.414	8	29.8521	6428	1.602	8	xaw_mwt_logp_selected.ldb	NOT COLORED	(4WKQ) [A] IRE1101	CCOc(cccc1)c1N(C)C(C(c1c2cccc1)=NN(c1cc(OC)cc(OC)c1)C2=O)=O			K999-0325	-4.3484	47.5894	4.2415	47.59	Solid	DC	0	https://www.chemdiv.com/catalog/screening-compounds/compound-K999-0325/	4.2415
unnamed molecule	O=c1n(nc(c2c1cccc2)C(=O)N(c3c(OCC)cccc3)C)c4cc(OC)cc(OC)c4	decoy	CL0962	InChI=1S/C26H25N3O5/c1-5-34-23-13-9-8-12-22(23)28(2)26(31)24-20-10-6-7-11-21(20)25(30)29(27-24)17-14-18(32-3)16-19(15-17)33-4/h6-16H,5H2,1-4H3	2	25	19.2	OMZOPZRXTDLFMB-UHFFFAOYSA-N	3-(3,5-DIMETHOXYPHENYL)-N-(2-ETHOXYPHENYL)-N-METHYL-4-OXO-3,4-DIHYDROPHTHALAZINE-1-CARBOXAMIDE	8	ACHIRAL	63.414	8	29.8521	6428	1.602	8	xaw_mwt_logp_selected.ldb	NOT COLORED	(4WKQ) [A] IRE1101	CCOc(cccc1)c1N(C)C(C(c1c2cccc1)=NN(c1cc(OC)cc(OC)c1)C2=O)=O			K999-0325	-4.3484	47.5894	4.2415	47.59	Solid	DC	0	https://www.chemdiv.com/catalog/screening-compounds/compound-K999-0325/	4.2415
unnamed molecule	O=C(O)c1ccc(cc1)CNc3nc4c(n2c3nnc2)cc(cc4)C(=O)c5ccccc5	active	CL1509	InChI=1S/C24H17N5O3/c30-21(16-4-2-1-3-5-16)18-10-11-19-20(12-18)29-14-26-28-23(29)22(27-19)25-13-15-6-8-17(9-7-15)24(31)32/h1-12,14H,13H2,(H,25,27)(H,31,32)	1	25	4.2	ASHPWYBCGWSYEN-UHFFFAOYSA-N	4-{[(8-BENZOYL[1,2,4]TRIAZOLO[4,3-A]QUINOXALIN-4-YL)AMINO]METHYL}BENZOIC ACID	1	ACHIRAL	83.28		4.429	2529	2.603	6	xaj_mwt_logp_selected.ldb	YELLOW	(4WKQ) [A] IRE1101	OC(c1ccc(CNc2nc(ccc(C(c3ccccc3)=O)c3)c3n3c2nnc3)cc1)=O			C301-1925	-3.728	47.5886	0.5194	47.59	Solid	DC	2	https://www.chemdiv.com/catalog/screening-compounds/compound-C301-1925/	3.491
unnamed molecule	o1c(ccc1)CNc3nc4c(n2c3nnc2C)cc(cc4)C(=O)c5ccccc5	active	CL1509	InChI=1S/C22H17N5O2/c1-14-25-26-22-21(23-13-17-8-5-11-29-17)24-18-10-9-16(12-19(18)27(14)22)20(28)15-6-3-2-4-7-15/h2-12H,13H2,1H3,(H,23,24)	10	25	9.1	LKSKBKHQNFCJFL-UHFFFAOYSA-N	8-BENZOYL-N-[(FURAN-2-YL)METHYL]-1-METHYL-[1,2,4]TRIAZOLO[4,3-A]QUINOXALIN-4-AMINE	1	ACHIRAL	62.787	7	19.4431	2094	2.1822	5	xap_mwt_logp_selected.ldb	ORANGE	(4WKQ) [A] IRE1101	Cc1nnc2n1c(cc(cc1)C(c3ccccc3)=O)c1nc2NCc1ccco1			E881-0281	-3.7251	47.5882	3.5038	47.59	Solid	DC	1	https://www.chemdiv.com/catalog/screening-compounds/compound-E881-0281/	3.5038
unnamed molecule	Clc1c(cccc1)[C@@H](NC(=O)Cn2nnc(n2)c3ccc(cc3)C(F)(F)F)CC(=O)OCC	active	CL5633	InChI=1S/C21H19ClF3N5O3/c1-2-33-19(32)11-17(15-5-3-4-6-16(15)22)26-18(31)12-30-28-20(27-29-30)13-7-9-14(10-8-13)21(23,24)25/h3-10,17H,2,11-12H2,1H3,(H,26,31)/t17-/m0/s1	28	25	28.57	ARTLSRBONHPAAV-KRWDZBQOSA-N	ETHYL 3-(2-CHLOROPHENYL)-3-[(2-{5-[4-(TRIFLUOROMETHYL)PHENYL]-2H-1,2,3,4-TETRAAZOL-2-YL}ACETYL)AMINO]PROPANOATE	8	RACEMIC MIXTURE	82.602	8	13.4737	977	-2.2058	11	xah_mwt_logp_selected.ldb	NOT COLORED	(4WKQ) [A] IRE1101	CCOC(CC(c(cccc1)c1Cl)NC(Cn1nnc(-c2ccc(C(F)(F)F)cc2)n1)=O)=O			8017-0644	-4.3594	47.5879	4.2871	47.59	Solid	DC	1	https://www.chemdiv.com/catalog/screening-compounds/compound-8017-0644/	4.2871
unnamed molecule	s1c(nc(c1)C(=O)NCC=C)c2cc(OCC)ccc2	active	CV0106	InChI=1S/C15H16N2O2S/c1-3-8-16-14(18)13-10-20-15(17-13)11-6-5-7-12(9-11)19-4-2/h3,5-7,9-10H,1,4,8H2,2H3,(H,16,18)	4	25	20	VDXSQDDZJGIIGT-UHFFFAOYSA-N	2-(3-ETHOXYPHENYL)-N-(PROP-2-EN-1-YL)-1,3-THIAZOLE-4-CARBOXAMIDE	1	ACHIRAL	41.622	4	13.7055	6512	-2.068	7	xax_mwt_logp_selected.ldb	NOT COLORED	(4WKQ) [A] IRE1101	CCOc1cccc(-c2nc(C(NCC=C)=O)cs2)c1			V011-9857	-3.6014	47.5873	3.3107	47.59	Oil	DC	1	https://www.chemdiv.com/catalog/screening-compounds/compound-V011-9857/	3.3107
unnamed molecule	s1c(nc(c1)C(=O)NCC=C)c2cc(OCC)ccc2	decoy	CV0106	InChI=1S/C15H16N2O2S/c1-3-8-16-14(18)13-10-20-15(17-13)11-6-5-7-12(9-11)19-4-2/h3,5-7,9-10H,1,4,8H2,2H3,(H,16,18)	4	25	20	VDXSQDDZJGIIGT-UHFFFAOYSA-N	2-(3-ETHOXYPHENYL)-N-(PROP-2-EN-1-YL)-1,3-THIAZOLE-4-CARBOXAMIDE	1	ACHIRAL	41.622	4	13.7055	6512	-2.068	7	xax_mwt_logp_selected.ldb	NOT COLORED	(4WKQ) [A] IRE1101	CCOc1cccc(-c2nc(C(NCC=C)=O)cs2)c1			V011-9857	-3.6014	47.5873	3.3107	47.59	Oil	DC	1	https://www.chemdiv.com/catalog/screening-compounds/compound-V011-9857/	3.3107
unnamed molecule	s1c(nc(c1)C(=O)NCC=C)c2cc(OCC)ccc2	decoy	CV0106	InChI=1S/C15H16N2O2S/c1-3-8-16-14(18)13-10-20-15(17-13)11-6-5-7-12(9-11)19-4-2/h3,5-7,9-10H,1,4,8H2,2H3,(H,16,18)	4	25	20	VDXSQDDZJGIIGT-UHFFFAOYSA-N	2-(3-ETHOXYPHENYL)-N-(PROP-2-EN-1-YL)-1,3-THIAZOLE-4-CARBOXAMIDE	4	ACHIRAL	41.622	4	13.7055	6512	-2.068	7	xax_mwt_logp_selected.ldb	NOT COLORED	(4WKQ) [A] IRE1101	CCOc1cccc(-c2nc(C(NCC=C)=O)cs2)c1			V011-9857	-3.6014	47.5873	3.3107	47.59	Oil	DC	1	https://www.chemdiv.com/catalog/screening-compounds/compound-V011-9857/	3.3107
unnamed molecule	Clc5cc(c4oc(c1sc2n(n1)c(nn2)c3c(occ3)C)cc4)ccc5	active	CL0781	InChI=1S/C18H11ClN4O2S/c1-10-13(7-8-24-10)16-20-21-18-23(16)22-17(26-18)15-6-5-14(25-15)11-3-2-4-12(19)9-11/h2-9H,1H3	191	25	5.6	KDGCQRFVMOSEFO-UHFFFAOYSA-N	6-[5-(3-CHLOROPHENYL)FURAN-2-YL]-3-(2-METHYLFURAN-3-YL)-[1,2,4]TRIAZOLO[3,4-B][1,3,4]THIADIAZOLE	5	ACHIRAL	50.354	6	31.7	875	-0.7645	3	xbr_mwt_logp_selected.ldb	BROWN	(4WKQ) [A] IRE1101	Cc(occ1)c1-c1nnc2sc(-c3ccc(-c4cccc(Cl)c4)o3)nn12			D228-1205	-4.809	47.5872	4.578	47.59	Solid	DC	0	https://www.chemdiv.com/catalog/screening-compounds/compound-D228-1205/	4.578
unnamed molecule	Brc4c(NC(=O)CSc3n2nc(c1ccc(F)cc1)cc2c(=O)[nH]n3)ccc(c4)C	active	CL8128A	InChI=1S/C20H15BrFN5O2S/c1-11-2-7-15(14(21)8-11)23-18(28)10-30-20-25-24-19(29)17-9-16(26-27(17)20)12-3-5-13(22)6-4-12/h2-9H,10H2,1H3,(H,23,28)(H,24,29)	171	25	10	PZVJOQNQQDXYPN-UHFFFAOYSA-N	N-(2-BROMO-4-METHYLPHENYL)-2-{[2-(4-FLUOROPHENYL)-4-OXO-4H,5H-PYRAZOLO[1,5-D][1,2,4]TRIAZIN-7-YL]SULFANYL}ACETAMIDE	1	ACHIRAL	73.766	7	9.8528	5718	2.0181	6	xaq_mwt_logp_selected.ldb	NOT COLORED	(4WKQ) [A] IRE1101	Cc(cc1)cc(Br)c1NC(CSC(n(c1c2)nc2-c(cc2)ccc2F)=NNC1=O)=O			F424-0178	-4.2043	47.5867	4.2957	47.59	Solid	DC	2	https://www.chemdiv.com/catalog/screening-compounds/compound-F424-0178/	4.2972
unnamed molecule	o2c(c1cc([N+](=O)[O-])ccc1)ccc2C(=O)Nc4cc(c(N3CCOCC3)cc4)C(=O)OC	active	CL7508	InChI=1S/C23H21N3O7/c1-31-23(28)18-14-16(5-6-19(18)25-9-11-32-12-10-25)24-22(27)21-8-7-20(33-21)15-3-2-4-17(13-15)26(29)30/h2-8,13-14H,9-12H2,1H3,(H,24,27)	1	25	21.7	BWRIGCFKKQVGRF-UHFFFAOYSA-N	METHYL 2-(MORPHOLIN-4-YL)-5-[5-(3-NITROPHENYL)FURAN-2-AMIDO]BENZOATE	1	ACHIRAL	97.344	10	11.4833	4439	1.8761	8	xap_mwt_logp_selected.ldb	BROWN	(4WKQ) [A] IRE1101	COC(c(cc(cc1)NC(c2ccc(-c3cccc([N+]([O-])=O)c3)o2)=O)c1N1CCOCC1)=O			F019-2020	-4.1773	47.5852	4.0489	47.59	Solid	DC	1	https://www.chemdiv.com/catalog/screening-compounds/compound-F019-2020/	4.0489
unnamed molecule	s2c(nc(c1sc(nc1C)C)c2)Nc3cc(O)c(cc3)C(=O)O	active		InChI=1S/C15H13N3O3S2/c1-7-13(23-8(2)16-7)11-6-22-15(18-11)17-9-3-4-10(14(20)21)12(19)5-9/h3-6,19H,1-2H3,(H,17,18)(H,20,21)	3	25	13.3	LSEVKLHSSNTPJX-UHFFFAOYSA-N	4-{[4-(2,4-DIMETHYL-1,3-THIAZOL-5-YL)-1,3-THIAZOL-2-YL]AMINO}-2-HYDROXYBENZOIC ACID	6	ACHIRAL	74.271	6	4.3715	4245	4.6208	4	xbj_mwt_logp_selected.ldb	NOT COLORED	(4WKQ) [A] IRE1101	Cc1c(-c2csc(Nc(cc3)cc(O)c3C(O)=O)n2)sc(C)n1			7100-1440	-4.1963	47.5825	1.6662	47.58	Solid	DC	3	https://www.chemdiv.com/catalog/screening-compounds/compound-7100-1440/	4.6952
unnamed molecule	S(Cc1onc(n1)c2cc(OC)c(OC)cc2)CC(=O)Nc3c(cc(cc3)C)C	active	CL5553	InChI=1S/C21H23N3O4S/c1-13-5-7-16(14(2)9-13)22-19(25)11-29-12-20-23-21(24-28-20)15-6-8-17(26-3)18(10-15)27-4/h5-10H,11-12H2,1-4H3,(H,22,25)	147	25	28.6	SVLSEFBPENHHQK-UHFFFAOYSA-N	2-({[3-(3,4-DIMETHOXYPHENYL)-1,2,4-OXADIAZOL-5-YL]METHYL}SULFANYL)-N-(2,4-DIMETHYLPHENYL)ACETAMIDE	1	ACHIRAL	69.022	7	12.4156	4531	-0.0606	9	xap_mwt_logp_selected.ldb	ORANGE	(4WKQ) [A] IRE1101	Cc(cc1)cc(C)c1NC(CSCc1nc(-c(cc2)cc(OC)c2OC)no1)=O			F034-0035	-4.3211	47.5823	4.4158	47.58	Solid	DC	1	https://www.chemdiv.com/catalog/screening-compounds/compound-F034-0035/	4.4158
unnamed molecule	FC(F)(F)c2nn(c(OCC(=O)N1N=CC[C@@]1(O)C(F)(F)F)c2)c3ccc(cc3)C	active		InChI=1S/C17H14F6N4O3/c1-10-2-4-11(5-3-10)26-14(8-12(25-26)16(18,19)20)30-9-13(28)27-15(29,6-7-24-27)17(21,22)23/h2-5,7-8,29H,6,9H2,1H3/t15-/m0/s1	31	25	35.29	IKRDXHAILDEJPW-HNNXBMFYSA-N	1-[5-HYDROXY-5-(TRIFLUOROMETHYL)-4,5-DIHYDRO-1H-PYRAZOL-1-YL]-2-{[1-(4-METHYLPHENYL)-3-(TRIFLUOROMETHYL)-1H-PYRAZOL-5-YL]OXY}-1-ETHANONE	2	RACEMIC MIXTURE	64.81	7	11.8621	1375	2.9448	7	xbd_mwt_logp_selected.ldb	NOT COLORED	(4WKQ) [A] IRE1101	Cc(cc1)ccc1-n1nc(C(F)(F)F)cc1OCC(N1N=CCC1(C(F)(F)F)O)=O			Y503-1230	-2.9488	47.5804	2.8584	47.58	Solid	DC	1	https://www.chemdiv.com/catalog/screening-compounds/compound-Y503-1230/	2.8585
unnamed molecule	Clc1cc(ccc1)C(=O)Nc4c(ccc(c2sc3ncccc3n2)c4)C	active	CL4609	InChI=1S/C20H14ClN3OS/c1-12-7-8-14(19-24-16-6-3-9-22-20(16)26-19)11-17(12)23-18(25)13-4-2-5-15(21)10-13/h2-11H,1H3,(H,23,25)	103	18	5	JVZFGTLHGHDNOA-UHFFFAOYSA-N	3-CHLORO-N-(2-METHYL-5-{[1,3]THIAZOLO[5,4-B]PYRIDIN-2-YL}PHENYL)BENZAMIDE	4	ACHIRAL	41.486	4	10.5727	1560	2.5499	4	xao_mwt_logp_selected.ldb	NOT COLORED	(4WKQ) [A] IRE1101	Cc(ccc(-c1nc(cccn2)c2s1)c1)c1NC(c1cccc(Cl)c1)=O			E153-0550	-5.5026	47.5798	5.1132	47.58	Solid	DC	1	https://www.chemdiv.com/catalog/screening-compounds/compound-E153-0550/	5.1135
unnamed molecule	s2c1nc4c(cc1c3ncnc(N[C@H](CC)C)c23)COC(C4)(C)C	active	CL1547	InChI=1S/C18H22N4OS/c1-5-10(2)21-16-15-14(19-9-20-16)12-6-11-8-23-18(3,4)7-13(11)22-17(12)24-15/h6,9-10H,5,7-8H2,1-4H3,(H,19,20,21)/t10-/m0/s1	126	25	50	RMSDKVXUYOFYGE-JTQLQIEISA-N	N-(SEC-BUTYL)-N-(8,8-DIMETHYL-7,10-DIHYDRO-8H-PYRANO[3'',4'':5',6']PYRIDO[3',2':4,5]THIENO[3,2-D]PYRIMIDIN-4-YL)AMINE	4	RACEMIC MIXTURE	49.96	5	19.266	6698	5.6697	3	xbu_mwt_logp_selected.ldb	NOT COLORED	(4WKQ) [A] IRE1101	CCC(C)Nc1c2sc3nc(CC(C)(C)OC4)c4cc3c2ncn1			F081-0607	-4.2239	47.5797	4.2422	47.58	Solid	DC	1	https://www.chemdiv.com/catalog/screening-compounds/compound-F081-0607/	4.2502
unnamed molecule	s4c2nc(c1ccccc1)c6c(c2c5ncnc(SCc3c(cccc3)C)c45)CC(OC6)(C)C	active	CL2845	InChI=1S/C28H25N3OS2/c1-17-9-7-8-12-19(17)15-33-27-25-24(29-16-30-27)22-20-13-28(2,3)32-14-21(20)23(31-26(22)34-25)18-10-5-4-6-11-18/h4-12,16H,13-15H2,1-3H3	217	25	25	WWTJIJOMLBAMHA-UHFFFAOYSA-N	2,2-DIMETHYL-5-PHENYL-1,4-DIHYDRO-2H-PYRANO[4'',3'':4',5']PYRIDO[3',2':4,5]THIENO[3,2-D]PYRIMIDIN-8-YL (2-METHYLBENZYL) SULFIDE	1	ACHIRAL	38.231	4	20.2862	925	2.6255	4	xai_mwt_logp_selected.ldb	NOT COLORED	(4WKQ) [A] IRE1101	CC(C)(Cc1c2c3ncn4)OCc1c(-c1ccccc1)nc2sc3c4SCc1c(C)cccc1			8640-0698	-6.2819	47.5795	7.8115	47.58	Solid	DC	0	https://www.chemdiv.com/catalog/screening-compounds/compound-8640-0698/	7.8115
unnamed molecule	Clc3c(F)ccc(NC(=O)Cn1nnc(n1)c2cc(OC)ccc2)c3	active		InChI=1S/C16H13ClFN5O2/c1-25-12-4-2-3-10(7-12)16-20-22-23(21-16)9-15(24)19-11-5-6-14(18)13(17)8-11/h2-8H,9H2,1H3,(H,19,24)	46	25	12.5	UBFRQSNOSLGAKY-UHFFFAOYSA-N	N-(3-CHLORO-4-FLUOROPHENYL)-2-[5-(3-METHOXYPHENYL)-2H-1,2,3,4-TETRAZOL-2-YL]ACETAMIDE	6	ACHIRAL	69.035	7	9.4008	5087	-0.6158	6	xah_mwt_logp_selected.ldb	NOT COLORED	(4WKQ) [A] IRE1101	COc1cccc(-c2nn(CC(Nc(cc3)cc(Cl)c3F)=O)nn2)c1			8019-4754	-3.9548	47.5793	3.5851	47.58	Solid	DC	1	https://www.chemdiv.com/catalog/screening-compounds/compound-8019-4754/	3.5894
unnamed molecule	o2c(c1cc([N+](=O)O)ccc1)ccc2[C@H]3NC(=O)NC(=C3C(=O)OCC)C	active	CL1819	InChI=1S/C18H17N3O6/c1-3-26-17(22)15-10(2)19-18(23)20-16(15)14-8-7-13(27-14)11-5-4-6-12(9-11)21(24)25/h4-9,16H,3H2,1-2H3,(H2,19,20,23)/t16-/m0/s1	101	25	22.2	AKIRAYLLRCBPCM-INIZCTEOSA-N	ETHYL 6-METHYL-4-[5-(3-NITROPHENYL)FURAN-2-YL]-2-OXO-1,2,3,4-TETRAHYDROPYRIMIDINE-5-CARBOXYLATE	10	RACEMIC MIXTURE	98.226	9	7.6312	649	-3.9955	6	xaa_mwt_logp_selected.ldb	BROWN	(4WKQ) [A] IRE1101	CCOC(C(C(c1ccc(-c2cccc([N+]([O-])=O)c2)o1)N1)=C(C)NC1=O)=O			1490-0203	-2.9873	47.574	2.494	47.57	Solid	DC	2	https://www.chemdiv.com/catalog/screening-compounds/compound-1490-0203/	2.6946
unnamed molecule	FC(F)(F)Oc4ccc(NC(=O)c3nc(c2cc1c([nH]nc1)cc2)ccn3)cc4	active		InChI=1S/C19H12F3N5O2/c20-19(21,22)29-14-4-2-13(3-5-14)25-18(28)17-23-8-7-15(26-17)11-1-6-16-12(9-11)10-24-27-16/h1-10H,(H,24,27)(H,25,28)	1	25	5.3	CIVAEWCHAYDHQW-UHFFFAOYSA-N	4-(1H-INDAZOL-5-YL)-N-[4-(TRIFLUOROMETHOXY)PHENYL]PYRIMIDINE-2-CARBOXAMIDE	1	ACHIRAL	71.404	7	11.0901	7202	-0.1877	6	xau_mwt_logp_selected.ldb	NOT COLORED	(4WKQ) [A] IRE1101	O=C(c1nc(-c(cc2)cc3c2[nH]nc3)ccn1)Nc(cc1)ccc1OC(F)(F)F			H024-0151	-4.1874	47.5716	4.2064	47.57	Solid	DC	2	https://www.chemdiv.com/catalog/screening-compounds/compound-H024-0151/	4.2065
unnamed molecule	FC(F)(F)Oc4ccc(NC(=O)c3nc(c2cc1c([nH]nc1)cc2)ccn3)cc4	active		InChI=1S/C19H12F3N5O2/c20-19(21,22)29-14-4-2-13(3-5-14)25-18(28)17-23-8-7-15(26-17)11-1-6-16-12(9-11)10-24-27-16/h1-10H,(H,24,27)(H,25,28)	1	25	5.3	CIVAEWCHAYDHQW-UHFFFAOYSA-N	4-(1H-INDAZOL-5-YL)-N-[4-(TRIFLUOROMETHOXY)PHENYL]PYRIMIDINE-2-CARBOXAMIDE	1	ACHIRAL	71.404	7	11.0901	7202	-0.1877	6	xau_mwt_logp_selected.ldb	NOT COLORED	(4WKQ) [A] IRE1101	O=C(c1nc(-c(cc2)cc3c2[nH]nc3)ccn1)Nc(cc1)ccc1OC(F)(F)F			H024-0151	-4.1874	47.5716	4.2064	47.57	Solid	DC	2	https://www.chemdiv.com/catalog/screening-compounds/compound-H024-0151/	4.2065
unnamed molecule	FC(F)(F)Oc4ccc(NC(=O)c3nc(c2cc1c([nH]nc1)cc2)ccn3)cc4	active		InChI=1S/C19H12F3N5O2/c20-19(21,22)29-14-4-2-13(3-5-14)25-18(28)17-23-8-7-15(26-17)11-1-6-16-12(9-11)10-24-27-16/h1-10H,(H,24,27)(H,25,28)	1	25	5.3	CIVAEWCHAYDHQW-UHFFFAOYSA-N	4-(1H-INDAZOL-5-YL)-N-[4-(TRIFLUOROMETHOXY)PHENYL]PYRIMIDINE-2-CARBOXAMIDE	6	ACHIRAL	71.404	7	11.0901	7202	-0.1877	6	xau_mwt_logp_selected.ldb	NOT COLORED	(4WKQ) [A] IRE1101	O=C(c1nc(-c(cc2)cc3c2[nH]nc3)ccn1)Nc(cc1)ccc1OC(F)(F)F			H024-0151	-4.1874	47.5716	4.2064	47.57	Solid	DC	2	https://www.chemdiv.com/catalog/screening-compounds/compound-H024-0151/	4.2065
unnamed molecule	s1c5ncccc5nc1c4cc(NC(=O)c3cc2ococ2cc3)c(cc4)C	active	CL4609	InChI=1S/C21H15N3O3S/c1-12-4-5-14(20-24-15-3-2-8-22-21(15)28-20)9-16(12)23-19(25)13-6-7-17-18(10-13)27-11-26-17/h2-10H,11H2,1H3,(H,23,25)	16	22	9	SDWWRRZRSKYBNP-UHFFFAOYSA-N	N-(2-METHYL-5-{[1,3]THIAZOLO[5,4-B]PYRIDIN-2-YL}PHENYL)-2H-1,3-BENZODIOXOLE-5-CARBOXAMIDE	6	ACHIRAL	58.602	6	12.383	1555	2.5499	4	xao_mwt_logp_selected.ldb	NOT COLORED	(4WKQ) [A] IRE1101	Cc(ccc(-c1nc2cccnc2s1)c1)c1NC(c(cc1)cc2c1OCO2)=O			E153-0535	-4.2956	47.5711	4.3731	47.57	Solid	DC	1	https://www.chemdiv.com/catalog/screening-compounds/compound-E153-0535/	4.3731
unnamed molecule	Clc4cc3c(nc1n(nnc1c2cc(F)ccc2)c3cc4)N(CC)CC	active	CL3431	InChI=1S/C19H17ClFN5/c1-3-25(4-2)18-15-11-13(20)8-9-16(15)26-19(22-18)17(23-24-26)12-6-5-7-14(21)10-12/h5-11H,3-4H2,1-2H3	41	25	21.1	UTSHWEWQDCSQMX-UHFFFAOYSA-N	7-CHLORO-N,N-DIETHYL-3-(3-FLUOROPHENYL)-[1,2,3]TRIAZOLO[1,5-A]QUINAZOLIN-5-AMINE	1	ACHIRAL	34.865	5	21.9822	4566	4.7286	4	xak_mwt_logp_selected.ldb	ORANGE	(4WKQ) [A] IRE1101	CCN(CC)c1nc2c(-c3cc(F)ccc3)nnn2c(cc2)c1cc2Cl			C680-0842	-5.8755	47.5702	5.2177	47.57	Solid	DC	0	https://www.chemdiv.com/catalog/screening-compounds/compound-C680-0842/	5.2186
unnamed molecule	s1c3n(nc1\C=C\c2cnccc2)c(nn3)c4c(F)c(F)ccc4	active		InChI=1S/C16H9F2N5S/c17-12-5-1-4-11(14(12)18)15-20-21-16-23(15)22-13(24-16)7-6-10-3-2-8-19-9-10/h1-9H	20	25	0	TXIVJSBMNCHPMU-UHFFFAOYSA-N	3-[(1E)-2-[3-(2,3-DIFLUOROPHENYL)-[1,2,4]TRIAZOLO[3,4-B][1,3,4]THIADIAZOL-6-YL]ETHENYL]PYRIDINE	4	ACHIRAL	43.735	5	14	6044	3.1117	3	xah_mwt_logp_selected.ldb	ORANGE	(4WKQ) [A] IRE1101	Fc1cccc(-c2nnc3sc(/C=C/c4cnccc4)nn23)c1F			8020-0197	-3.1509	47.5698	2.759	47.57	Solid	DC	0	https://www.chemdiv.com/catalog/screening-compounds/compound-8020-0197/	2.759
unnamed molecule	O=c3n(cc(c1c3n(c2c1cccc2)C)C(=O)NCCC(C)C)C	active	CL2020	InChI=1S/C19H23N3O2/c1-12(2)9-10-20-18(23)14-11-21(3)19(24)17-16(14)13-7-5-6-8-15(13)22(17)4/h5-8,11-12H,9-10H2,1-4H3,(H,20,23)	2	25	36.8	MISRYEHUOXZHGU-UHFFFAOYSA-N	2,9-DIMETHYL-N-(3-METHYLBUTYL)-1-OXO-1H,2H,9H-PYRIDO[3,4-B]INDOLE-4-CARBOXAMIDE	1	ACHIRAL	42.636	5	12.3028	6666	1.8467	5	xai_mwt_logp_selected.ldb	NOT COLORED	(4WKQ) [A] IRE1101	CC(C)CCNC(C(c1c2n(C)c3c1cccc3)=CN(C)C2=O)=O			C225-0164	-2.4946	47.5695	1.8879	47.57	Solid	DC	1	https://www.chemdiv.com/catalog/screening-compounds/compound-C225-0164/	1.8879
unnamed molecule	ClCc4[nH]c3n(nc(SC)c3c1onc(n1)c2cc(OC)c(OC)cc2)c(=O)c4	active	CL4729	InChI=1S/C18H16ClN5O4S/c1-26-11-5-4-9(6-12(11)27-2)15-21-17(28-23-15)14-16-20-10(8-19)7-13(25)24(16)22-18(14)29-3/h4-7,20H,8H2,1-3H3	117	25	22.2	JXKZJMZWYOMPLV-UHFFFAOYSA-N	5-(CHLOROMETHYL)-3-[3-(3,4-DIMETHOXYPHENYL)-1,2,4-OXADIAZOL-5-YL]-2-(METHYLSULFANYL)-4H,7H-PYRAZOLO[1,5-A]PYRIMIDIN-7-ONE	9	ACHIRAL	85.301	9	7.9059	6328	-3.9602	6	xbn_mwt_logp_selected.ldb	BROWN	(4WKQ) [A] IRE1101	COc(ccc(-c1noc(-c2c(NC(CCl)=CC3=O)n3nc2SC)n1)c1)c1OC			C201-0642	-3.5785	47.5687	2.9147	47.57	Solid	DC	1	https://www.chemdiv.com/catalog/screening-compounds/compound-C201-0642/	3.0326
unnamed molecule	S(c1n(c(=O)c2[nH]c3c(c2n1)cccc3)c4cc(cc(c4)C)C)CC(=O)N5CCC(CC5)C	active	CL0783	InChI=1S/C26H28N4O2S/c1-16-8-10-29(11-9-16)22(31)15-33-26-28-23-20-6-4-5-7-21(20)27-24(23)25(32)30(26)19-13-17(2)12-18(3)14-19/h4-7,12-14,16,27H,8-11,15H2,1-3H3	53	25	34.6	QKAAMDSHJMVAMC-UHFFFAOYSA-N	3-(3,5-DIMETHYLPHENYL)-2-{[2-(4-METHYLPIPERIDIN-1-YL)-2-OXOETHYL]SULFANYL}-3H,4H,5H-PYRIMIDO[5,4-B]INDOL-4-ONE	1	ACHIRAL	49.51	6	14.5304	2989	3.7016	5	xau_mwt_logp_selected.ldb	NOT COLORED	(4WKQ) [A] IRE1101	CC(CC1)CCN1C(CSC(N(c1cc(C)cc(C)c1)C1=O)=Nc2c1[nH]c1c2cccc1)=O			G856-0931	-4.4129	47.5682	4.6763	47.57	Solid	DC	1	https://www.chemdiv.com/catalog/screening-compounds/compound-G856-0931/	4.6764
unnamed molecule	S(c1n(c(=O)c2[nH]c3c(c2n1)cccc3)c4cc(cc(c4)C)C)CC(=O)N5CCC(CC5)C	active	CL0783	InChI=1S/C26H28N4O2S/c1-16-8-10-29(11-9-16)22(31)15-33-26-28-23-20-6-4-5-7-21(20)27-24(23)25(32)30(26)19-13-17(2)12-18(3)14-19/h4-7,12-14,16,27H,8-11,15H2,1-3H3	53	25	34.6	QKAAMDSHJMVAMC-UHFFFAOYSA-N	3-(3,5-DIMETHYLPHENYL)-2-{[2-(4-METHYLPIPERIDIN-1-YL)-2-OXOETHYL]SULFANYL}-3H,4H,5H-PYRIMIDO[5,4-B]INDOL-4-ONE	1	ACHIRAL	49.51	6	14.5304	2989	3.7016	5	xau_mwt_logp_selected.ldb	NOT COLORED	(4WKQ) [A] IRE1101	CC(CC1)CCN1C(CSC(N(c1cc(C)cc(C)c1)C1=O)=Nc2c1[nH]c1c2cccc1)=O			G856-0931	-4.4129	47.5682	4.6763	47.57	Solid	DC	1	https://www.chemdiv.com/catalog/screening-compounds/compound-G856-0931/	4.6764
unnamed molecule	S(c1n(c(=O)c2[nH]c3c(c2n1)cccc3)c4cc(cc(c4)C)C)CC(=O)N5CCC(CC5)C	active	CL0783	InChI=1S/C26H28N4O2S/c1-16-8-10-29(11-9-16)22(31)15-33-26-28-23-20-6-4-5-7-21(20)27-24(23)25(32)30(26)19-13-17(2)12-18(3)14-19/h4-7,12-14,16,27H,8-11,15H2,1-3H3	53	25	34.6	QKAAMDSHJMVAMC-UHFFFAOYSA-N	3-(3,5-DIMETHYLPHENYL)-2-{[2-(4-METHYLPIPERIDIN-1-YL)-2-OXOETHYL]SULFANYL}-3H,4H,5H-PYRIMIDO[5,4-B]INDOL-4-ONE	6	ACHIRAL	49.51	6	14.5304	2989	3.7016	5	xau_mwt_logp_selected.ldb	NOT COLORED	(4WKQ) [A] IRE1101	CC(CC1)CCN1C(CSC(N(c1cc(C)cc(C)c1)C1=O)=Nc2c1[nH]c1c2cccc1)=O			G856-0931	-4.4129	47.5682	4.6763	47.57	Solid	DC	1	https://www.chemdiv.com/catalog/screening-compounds/compound-G856-0931/	4.6764
unnamed molecule	o1nc(nc1c3ccc(NC(=O)c2ccccc2)cc3)Cn4c(=O)c5c(nc4CC)cccc5	active	CL8006	InChI=1S/C26H21N5O3/c1-2-23-28-21-11-7-6-10-20(21)26(33)31(23)16-22-29-25(34-30-22)18-12-14-19(15-13-18)27-24(32)17-8-4-3-5-9-17/h3-15H,2,16H2,1H3,(H,27,32)	1	25	11.5	XDIQZYLNFSFOEI-UHFFFAOYSA-N	N-(4-{3-[(2-ETHYL-4-OXO-3,4-DIHYDROQUINAZOLIN-3-YL)METHYL]-1,2,4-OXADIAZOL-5-YL}PHENYL)BENZAMIDE	1	ACHIRAL	81.236	8	11.6431	4618	3.623	7	xaq_mwt_logp_selected.ldb	NOT COLORED	(4WKQ) [A] IRE1101	CCC(N1Cc2noc(-c(cc3)ccc3NC(c3ccccc3)=O)n2)=Nc(cccc2)c2C1=O			F387-0174	-3.901	47.5675	3.631	47.57	Solid	DC	1	https://www.chemdiv.com/catalog/screening-compounds/compound-F387-0174/	3.6311
unnamed molecule	s/1c(=S)n(c(=O)c/1=C\c3oc(c2cc([N+](=O)[O-])ccc2)cc3)CC	active	CL1931	InChI=1S/C16H12N2O4S2/c1-2-17-15(19)14(24-16(17)23)9-12-6-7-13(22-12)10-4-3-5-11(8-10)18(20)21/h3-9H,2H2,1H3	80	25	12.5	LVDSKAPXEQZINX-UHFFFAOYSA-N	(5E)-3-ETHYL-5-{[5-(3-NITROPHENYL)FURAN-2-YL]METHYLIDENE}-2-SULFANYLIDENE-1,3-THIAZOLIDIN-4-ONE	10	ACHIRAL	57.39	6	30.3211	2959	-0.2854	4	xbg_mwt_logp_selected.ldb	BROWN	(4WKQ) [A] IRE1101	CCN(C(/C(/S1)=C\c2ccc(-c3cc([N+]([O-])=O)ccc3)o2)=O)C1=S			2556-1216	-4.4008	47.5669	4.2709	47.57	Solid	DC	0	https://www.chemdiv.com/catalog/screening-compounds/compound-2556-1216/	4.2709
unnamed molecule	o1nc(nc1c3ccc(NC(=O)c2occc2)cc3)Cn4c(=O)c5c(nc4C)cccc5	active	CL8006	InChI=1S/C23H17N5O4/c1-14-24-18-6-3-2-5-17(18)23(30)28(14)13-20-26-22(32-27-20)15-8-10-16(11-9-15)25-21(29)19-7-4-12-31-19/h2-12H,13H2,1H3,(H,25,29)	31	25	8.7	JERILBBTIDPFGD-UHFFFAOYSA-N	N-(4-{3-[(2-METHYL-4-OXO-3,4-DIHYDROQUINAZOLIN-3-YL)METHYL]-1,2,4-OXADIAZOL-5-YL}PHENYL)FURAN-2-CARBOXAMIDE	1	ACHIRAL	88.723	9	12.0924	4612	3.2382	6	xaq_mwt_logp_selected.ldb	BLACK	(4WKQ) [A] IRE1101	CC(N1Cc2noc(-c(cc3)ccc3NC(c3ccco3)=O)n2)=Nc(cccc2)c2C1=O			F387-0006	-3.547	47.5666	2.7321	47.57	Solid	DC	1	https://www.chemdiv.com/catalog/screening-compounds/compound-F387-0006/	2.7321
unnamed molecule	O=c1n(c(=O)c3n(c4c(c3n1CC(=O)N(Cc2ccccc2)CC)cc(cc4)C)C)c5c(cccc5)C	active	CL5400	InChI=1S/C30H30N4O3/c1-5-32(18-22-12-7-6-8-13-22)26(35)19-33-27-23-17-20(2)15-16-25(23)31(4)28(27)29(36)34(30(33)37)24-14-10-9-11-21(24)3/h6-17H,5,18-19H2,1-4H3	160	25	23.3	SMZMNNJZCWUDPN-UHFFFAOYSA-N	N-BENZYL-2-[5,8-DIMETHYL-3-(2-METHYLPHENYL)-2,4-DIOXO-1H,2H,3H,4H,5H-PYRIMIDO[5,4-B]INDOL-1-YL]-N-ETHYLACETAMIDE	6	ACHIRAL	49.115	7	22.7524	1193	-0.5045	7	xbu_mwt_logp_selected.ldb	YELLOW	(4WKQ) [A] IRE1101	CCN(Cc1ccccc1)C(CN(c1c(C(N2c3c(C)cccc3)=O)n(C)c3c1cc(C)cc3)C2=O)=O			E737-0361	-4.4019	47.5665	4.6436	47.57	Solid	DC	0	https://www.chemdiv.com/catalog/screening-compounds/compound-E737-0361/	4.6436
unnamed molecule	o1nc(nc1CCCC(=O)Nc2c(cccc2)C)c3cc(OC)c(OC)cc3	active	CL5000	InChI=1S/C21H23N3O4/c1-14-7-4-5-8-16(14)22-19(25)9-6-10-20-23-21(24-28-20)15-11-12-17(26-2)18(13-15)27-3/h4-5,7-8,11-13H,6,9-10H2,1-3H3,(H,22,25)	208	25	28.6	QUONIADIYBZKOJ-UHFFFAOYSA-N	4-[3-(3,4-DIMETHOXYPHENYL)-1,2,4-OXADIAZOL-5-YL]-N-(2-METHYLPHENYL)BUTANAMIDE	7	ACHIRAL	69.022	7	12.2846	6344	0.6435	9	xbq_mwt_logp_selected.ldb	NOT COLORED	(4WKQ) [A] IRE1101	Cc(cccc1)c1NC(CCCc1nc(-c(cc2)cc(OC)c2OC)no1)=O			D134-0503	-3.3972	47.5663	3.238	47.57	Solid	DC	1	https://www.chemdiv.com/catalog/screening-compounds/compound-D134-0503/	3.238
unnamed molecule	s2c1n(nc(c1cc2C(=O)N3[C@@H](CCCC3)CC)c4cc(OC)c(OC)cc4)C	active	CL2800	InChI=1S/C22H27N3O3S/c1-5-15-8-6-7-11-25(15)21(26)19-13-16-20(23-24(2)22(16)29-19)14-9-10-17(27-3)18(12-14)28-4/h9-10,12-13,15H,5-8,11H2,1-4H3/t15-/m0/s1	50	25	45.5	DHJKKSQRVUMUAU-HNNXBMFYSA-N	1-[3-(3,4-DIMETHOXYPHENYL)-1-METHYL-1H-THIENO[2,3-C]PYRAZOLE-5-CARBONYL]-2-ETHYLPIPERIDINE	2	RACEMIC MIXTURE	46.912	6	27.2583	6312	-0.1047	6	xaj_mwt_logp_selected.ldb	NOT COLORED	(4WKQ) [A] IRE1101	CCC(CCCC1)N1C(c1cc(c(-c(cc2)cc(OC)c2OC)nn2C)c2s1)=O			C453-0276	-3.944	47.5661	3.9245	47.57	Solid	DC	0	https://www.chemdiv.com/catalog/screening-compounds/compound-C453-0276/	3.9245
unnamed molecule	s3c2nc(N1CCOCC1)c5c(c2c4ncnc(N(CCC)CCC)c34)CC(OC5)(C)C	active	CL1546	InChI=1S/C24H33N5O2S/c1-5-7-28(8-6-2)22-20-19(25-15-26-22)18-16-13-24(3,4)31-14-17(16)21(27-23(18)32-20)29-9-11-30-12-10-29/h15H,5-14H2,1-4H3	63	25	62.5	WOLRGBPQKMVPMG-UHFFFAOYSA-N	N-(2,2-DIMETHYL-5-MORPHOLINO-1,4-DIHYDRO-2H-PYRANO[4'',3'':4',5']PYRIDO[3',2':4,5]THIENO[3,2-D]PYRIMIDIN-8-YL)-N,N-DIPROPYLAMINE	5	ACHIRAL	52.342	7	21.6484	1866	6.2192	6	xac_mwt_logp_selected.ldb	YELLOW	(4WKQ) [A] IRE1101	CCCN(CCC)c1c2sc3nc(N4CCOCC4)c(COC(C)(C)C4)c4c3c2ncn1			4149-0348	-5.7572	47.566	5.8847	47.57	Solid	DC	0	https://www.chemdiv.com/catalog/screening-compounds/compound-4149-0348/	5.9124
unnamed molecule	O(c4cc(NC(=O)c3c1c(n(nc1C)C)nc(c2cc(OC)ccc2)c3)ccc4)C	active		InChI=1S/C23H22N4O3/c1-14-21-19(23(28)24-16-8-6-10-18(12-16)30-4)13-20(25-22(21)27(2)26-14)15-7-5-9-17(11-15)29-3/h5-13H,1-4H3,(H,24,28)	31	25	17.4	RVZLSAHPQUMKOC-UHFFFAOYSA-N	N~4~,6-BIS(3-METHOXYPHENYL)-1,3-DIMETHYL-1H-PYRAZOLO[3,4-B]PYRIDINE-4-CARBOXAMIDE	1	ACHIRAL	61.963	7	11.2282	3654	2.9102	6	xbd_mwt_logp_selected.ldb	YELLOW	(4WKQ) [A] IRE1101	Cc1nn(C)c2nc(-c3cc(OC)ccc3)cc(C(Nc3cc(OC)ccc3)=O)c12			Y505-2348	-4.5906	47.5654	4.1233	47.57	Solid	DC	1	https://www.chemdiv.com/catalog/screening-compounds/compound-Y505-2348/	4.1234
unnamed molecule	O=c1n(c(=O)c(c[nH]1)C(=O)Nc2c(ccc(c2)C)C)c3cc(OC)ccc3	active	CL3659	InChI=1S/C20H19N3O4/c1-12-7-8-13(2)17(9-12)22-18(24)16-11-21-20(26)23(19(16)25)14-5-4-6-15(10-14)27-3/h4-11H,1-3H3,(H,21,26)(H,22,24)	173	25	15	NQQPOMCSBVESGS-UHFFFAOYSA-N	N-(2,5-DIMETHYLPHENYL)-3-(3-METHOXYPHENYL)-2,4-DIOXO-1,2,3,4-TETRAHYDROPYRIMIDINE-5-CARBOXAMIDE	7	ACHIRAL	69.695	7	7.5084	2895	-1.0025	5	xbt_mwt_logp_selected.ldb	NOT COLORED	(4WKQ) [A] IRE1101	Cc1cc(NC(C(C(N2c3cc(OC)ccc3)=O)=CNC2=O)=O)c(C)cc1			E200-0262	-2.8329	47.5644	2.3147	47.56	Solid	DC	2	https://www.chemdiv.com/catalog/screening-compounds/compound-E200-0262/	2.5649
unnamed molecule	S(=O)(=O)(c2nnc(c1cc(NC(=O)C(CC)CC)ccc1)cc2)CC	active	CL7560	InChI=1S/C18H23N3O3S/c1-4-13(5-2)18(22)19-15-9-7-8-14(12-15)16-10-11-17(21-20-16)25(23,24)6-3/h7-13H,4-6H2,1-3H3,(H,19,22)	22	25	38.9	DUJBDOGXVLTXSV-UHFFFAOYSA-N	N-{3-[6-(ETHANESULFONYL)PYRIDAZIN-3-YL]PHENYL}-2-ETHYLBUTANAMIDE	8	ACHIRAL	73.884	6	12.6677	465	0.541	8	xbv_mwt_logp_selected.ldb	BROWN	(4WKQ) [A] IRE1101	CCC(CC)C(Nc1cccc(-c(cc2)nnc2S(CC)(=O)=O)c1)=O			F132-0139	-3.4401	47.564	2.9519	47.56	Solid	DC	1	https://www.chemdiv.com/catalog/screening-compounds/compound-F132-0139/	2.9519
unnamed molecule	Fc4ccc(NC(=O)Nc3cc(c1nc2n(c1)cccn2)ccc3)cc4	active		InChI=1S/C19H14FN5O/c20-14-5-7-15(8-6-14)22-19(26)23-16-4-1-3-13(11-16)17-12-25-10-2-9-21-18(25)24-17/h1-12H,(H2,22,23,26)	31	25	0	YFDLSJVNERFVNK-UHFFFAOYSA-N	N-(4-FLUOROPHENYL)-N'-(3-IMIDAZO[1,2-A]PYRIMIDIN-2-YLPHENYL)UREA	4	ACHIRAL	52.412	6	11.9143	2311	3.959	5	xah_mwt_logp_selected.ldb	NOT COLORED	(4WKQ) [A] IRE1101	O=C(Nc(cc1)ccc1F)Nc1cc(-c2cn(cccn3)c3n2)ccc1			8017-8682	-3.9968	47.5632	3.7538	47.56	Solid	DC	2	https://www.chemdiv.com/catalog/screening-compounds/compound-8017-8682/	3.754
unnamed molecule	S(Cc1onc(n1)c2cc(OC)c(OC)cc2)CC(=O)Nc3c(cccc3)C(=O)OC	active	CL5553	InChI=1S/C21H21N3O6S/c1-27-16-9-8-13(10-17(16)28-2)20-23-19(30-24-20)12-31-11-18(25)22-15-7-5-4-6-14(15)21(26)29-3/h4-10H,11-12H2,1-3H3,(H,22,25)	137	25	23	ZWKJOHJQOOFRPL-UHFFFAOYSA-N	METHYL 2-[2-({[3-(3,4-DIMETHOXYPHENYL)-1,2,4-OXADIAZOL-5-YL]METHYL}SULFANYL)ACETAMIDO]BENZOATE	11	ACHIRAL	90.196	9	8.869	7142	-3.1318	11	xao_mwt_logp_selected.ldb	NOT COLORED	(4WKQ) [A] IRE1101	COC(c(cccc1)c1NC(CSCc1nc(-c(cc2)cc(OC)c2OC)no1)=O)=O			E716-0439	-3.9497	47.5632	3.6432	47.56	Solid	DC	1	https://www.chemdiv.com/catalog/screening-compounds/compound-E716-0439/	3.6577
unnamed molecule	Clc1c(cccc1)C(=O)Nc3cc(c2nnc(S(=O)(=O)C)cc2)ccc3	active	CL7560	InChI=1S/C18H14ClN3O3S/c1-26(24,25)17-10-9-16(21-22-17)12-5-4-6-13(11-12)20-18(23)14-7-2-3-8-15(14)19/h2-11H,1H3,(H,20,23)	16	25	5.6	PEJLQXZYIUOGAG-UHFFFAOYSA-N	2-CHLORO-N-[3-(6-METHANESULFONYLPYRIDAZIN-3-YL)PHENYL]BENZAMIDE	1	ACHIRAL	74.325	6	10.8629	6703	-2.1057	5	xap_mwt_logp_selected.ldb	NOT COLORED	(4WKQ) [A] IRE1101	CS(c(cc1)nnc1-c1cccc(NC(c(cccc2)c2Cl)=O)c1)(=O)=O			F132-0017	-3.9007	47.5622	2.7546	47.56	Solid	DC	1	https://www.chemdiv.com/catalog/screening-compounds/compound-F132-0017/	2.7548
unnamed molecule	s3c1n(c(=O)c(cn1)C(=O)NC[C@@H](c2ccccc2)C)c4c3cc(OC)cc4	active		InChI=1S/C21H19N3O3S/c1-13(14-6-4-3-5-7-14)11-22-19(25)16-12-23-21-24(20(16)26)17-9-8-15(27-2)10-18(17)28-21/h3-10,12-13H,11H2,1-2H3,(H,22,25)/t13-/m0/s1	35	25	19	CYCYBYKYIGNDJK-ZDUSSCGKSA-N	5-METHOXY-13-OXO-N-(2-PHENYLPROPYL)-8-THIA-110-DIAZATRICYCLO[7.4.0.0{27}]TRIDECA-246911-PENTAENE-12-CARBOXAMIDE	7	RACEMIC MIXTURE	56.978	6	10.2871	1137	-1.7036	6	xbq_mwt_logp_selected.ldb	ORANGE	(4WKQ) [A] IRE1101	CC(CNC(C1=CN=C2Sc(cc(cc3)OC)c3N2C1=O)=O)c1ccccc1			C797-1060	-3.5561	47.5596	3.1707	47.56	Solid	DC	1	https://www.chemdiv.com/catalog/screening-compounds/compound-C797-1060/	3.1713
unnamed molecule	O=c1n(c(=O)c3n(c4c(c3n1CC(=O)N(Cc2ccccc2)CC)cc(cc4)C)C)c5ccc(cc5)C	active	CL5400	InChI=1S/C30H30N4O3/c1-5-32(18-22-9-7-6-8-10-22)26(35)19-33-27-24-17-21(3)13-16-25(24)31(4)28(27)29(36)34(30(33)37)23-14-11-20(2)12-15-23/h6-17H,5,18-19H2,1-4H3	161	25	23.3	ZELVNWSRSFRDCX-UHFFFAOYSA-N	N-BENZYL-2-[5,8-DIMETHYL-3-(4-METHYLPHENYL)-2,4-DIOXO-1H,2H,3H,4H,5H-PYRIMIDO[5,4-B]INDOL-1-YL]-N-ETHYLACETAMIDE	6	ACHIRAL	49.416	7	22.7524	1168	-0.5045	7	xbu_mwt_logp_selected.ldb	NOT COLORED	(4WKQ) [A] IRE1101	CCN(Cc1ccccc1)C(CN(c1c(C(N2c3ccc(C)cc3)=O)n(C)c3c1cc(C)cc3)C2=O)=O			E737-0039	-4.3527	47.5582	4.5209	47.56	Solid	DC	0	https://www.chemdiv.com/catalog/screening-compounds/compound-E737-0039/	4.5209
unnamed molecule	O(c4cc(c2nc1n(nc(c1c(c2)C(=O)NC[C@H](Cn3nccc3C)C)C)C)ccc4)C	active		InChI=1S/C24H28N6O2/c1-15(14-30-16(2)9-10-26-30)13-25-24(31)20-12-21(18-7-6-8-19(11-18)32-5)27-23-22(20)17(3)28-29(23)4/h6-12,15H,13-14H2,1-5H3,(H,25,31)/t15-/m0/s1	31	25	33.3	YXCCNXSFPPRCEA-HNNXBMFYSA-N	6-(3-METHOXYPHENYL)-1,3-DIMETHYL-N~4~-[2-METHYL-3-(5-METHYL-1H-PYRAZOL-1-YL)PROPYL]-1H-PYRAZOLO[3,4-B]PYRIDINE-4-CARBOXAMIDE	2	RACEMIC MIXTURE	70.076	8	14.9495	3751	4.8378	8	xbd_mwt_logp_selected.ldb	ORANGE	(4WKQ) [A] IRE1101	CC(CNC(c1c(c(C)nn2C)c2nc(-c2cc(OC)ccc2)c1)=O)Cn1nccc1C			Y505-2806	-3.6585	47.5558	3.2031	47.56	Solid	DC	1	https://www.chemdiv.com/catalog/screening-compounds/compound-Y505-2806/	3.2043
unnamed molecule	o1nc(nc1C(=O)NCc2occc2)c4cc3OCC(=O)N(c3cc4)CCC	active	CL9641	InChI=1S/C19H18N4O5/c1-2-7-23-14-6-5-12(9-15(14)27-11-16(23)24)17-21-19(28-22-17)18(25)20-10-13-4-3-8-26-13/h3-6,8-9H,2,7,10-11H2,1H3,(H,20,25)	174	25	26.3	YFHCDKNQKYXYJN-UHFFFAOYSA-N	N-[(FURAN-2-YL)METHYL]-3-(3-OXO-4-PROPYL-3,4-DIHYDRO-2H-1,4-BENZOXAZIN-7-YL)-1,2,4-OXADIAZOLE-5-CARBOXAMIDE	1	ACHIRAL	88.158	9	11.6521	1031	-3.6242	7	xax_mwt_logp_selected.ldb	YELLOW	(4WKQ) [A] IRE1101	CCCN1c(ccc(-c2noc(C(NCc3ccco3)=O)n2)c2)c2OCC1=O			M338-0696	-3.2958	47.5555	2.8095	47.56	Solid	DC	1	https://www.chemdiv.com/catalog/screening-compounds/compound-M338-0696/	2.8095
unnamed molecule	o1nc(nc1C(=O)NCc2occc2)c4cc3OCC(=O)N(c3cc4)CCC	decoy	CL9641	InChI=1S/C19H18N4O5/c1-2-7-23-14-6-5-12(9-15(14)27-11-16(23)24)17-21-19(28-22-17)18(25)20-10-13-4-3-8-26-13/h3-6,8-9H,2,7,10-11H2,1H3,(H,20,25)	174	25	26.3	YFHCDKNQKYXYJN-UHFFFAOYSA-N	N-[(FURAN-2-YL)METHYL]-3-(3-OXO-4-PROPYL-3,4-DIHYDRO-2H-1,4-BENZOXAZIN-7-YL)-1,2,4-OXADIAZOLE-5-CARBOXAMIDE	1	ACHIRAL	88.158	9	11.6521	1031	-3.6242	7	xax_mwt_logp_selected.ldb	YELLOW	(4WKQ) [A] IRE1101	CCCN1c(ccc(-c2noc(C(NCc3ccco3)=O)n2)c2)c2OCC1=O			M338-0696	-3.2958	47.5555	2.8095	47.56	Solid	DC	1	https://www.chemdiv.com/catalog/screening-compounds/compound-M338-0696/	2.8095
unnamed molecule	o1nc(nc1C(=O)NCc2occc2)c4cc3OCC(=O)N(c3cc4)CCC	decoy	CL9641	InChI=1S/C19H18N4O5/c1-2-7-23-14-6-5-12(9-15(14)27-11-16(23)24)17-21-19(28-22-17)18(25)20-10-13-4-3-8-26-13/h3-6,8-9H,2,7,10-11H2,1H3,(H,20,25)	174	25	26.3	YFHCDKNQKYXYJN-UHFFFAOYSA-N	N-[(FURAN-2-YL)METHYL]-3-(3-OXO-4-PROPYL-3,4-DIHYDRO-2H-1,4-BENZOXAZIN-7-YL)-1,2,4-OXADIAZOLE-5-CARBOXAMIDE	9	ACHIRAL	88.158	9	11.6521	1031	-3.6242	7	xax_mwt_logp_selected.ldb	YELLOW	(4WKQ) [A] IRE1101	CCCN1c(ccc(-c2noc(C(NCc3ccco3)=O)n2)c2)c2OCC1=O			M338-0696	-3.2958	47.5555	2.8095	47.56	Solid	DC	1	https://www.chemdiv.com/catalog/screening-compounds/compound-M338-0696/	2.8095
unnamed molecule	Clc5c(cc(OCc4oc(c1nn3c(n1)c2c(n(nc2)C)nc3)cc4)cc5)C	active		InChI=1S/C19H15ClN6O2/c1-11-7-12(3-5-15(11)20)27-9-13-4-6-16(28-13)17-23-19-14-8-22-25(2)18(14)21-10-26(19)24-17/h3-8,10H,9H2,1-2H3	28	25	15.79	SSOCVBJJBWWQQJ-UHFFFAOYSA-N	2-{5-[(4-CHLORO-3-METHYLPHENOXY)METHYL]-2-FURYL}-7-METHYL-7H-PYRAZOLO[4,3-E][1,2,4]TRIAZOLO[1,5-C]PYRIMIDINE	1	ACHIRAL	59.932	8	28.2578	665	5.0309	4	xbd_mwt_logp_selected.ldb	NOT COLORED	(4WKQ) [A] IRE1101	Cc(cc(cc1)OCc2ccc(-c3nn(cnc4c5cnn4C)c5n3)o2)c1Cl			Y502-8186	-4.0211	47.5552	3.8917	47.56	Solid	DC	0	https://www.chemdiv.com/catalog/screening-compounds/compound-Y502-8186/	3.8936
unnamed molecule	o1nc(nc1C(=O)NCc2cnccc2)c3cc(OC)ccc3	active		InChI=1S/C16H14N4O3/c1-22-13-6-2-5-12(8-13)14-19-16(23-20-14)15(21)18-10-11-4-3-7-17-9-11/h2-9H,10H2,1H3,(H,18,21)	27	25	12.5	PKYWIBQGWCGEKE-UHFFFAOYSA-N	3-(3-METHOXYPHENYL)-N-[(PYRIDIN-3-YL)METHYL]-124-OXADIAZOLE-5-CARBOXAMIDE	7	ACHIRAL	73.391	7	12.6284	79	3.7555	6	xah_mwt_logp_selected.ldb	NOT COLORED	(4WKQ) [A] IRE1101	COc1cccc(-c2noc(C(NCc3cnccc3)=O)n2)c1			8016-5343	-2.3129	47.5547	2.0905	47.55	Solid	DC	1	https://www.chemdiv.com/catalog/screening-compounds/compound-8016-5343/	2.0906
unnamed molecule	S(=O)(=O)(c3nnc(c2cc(NC(=O)[C@H](c1ccccc1)CC)ccc2)cc3)C	active	CL7560	InChI=1S/C21H21N3O3S/c1-3-18(15-8-5-4-6-9-15)21(25)22-17-11-7-10-16(14-17)19-12-13-20(24-23-19)28(2,26)27/h4-14,18H,3H2,1-2H3,(H,22,25)/t18-/m1/s1	69	25	19	QXSPYWUPDWCPJZ-GOSISDBHSA-N	N-[3-(6-METHANESULFONYLPYRIDAZIN-3-YL)PHENYL]-2-PHENYLBUTANAMIDE	2	RACEMIC MIXTURE	74.325	6	12.2403	6706	-0.5318	7	xap_mwt_logp_selected.ldb	NOT COLORED	(4WKQ) [A] IRE1101	CCC(C(Nc1cccc(-c(cc2)nnc2S(C)(=O)=O)c1)=O)c1ccccc1			F132-0040	-3.5005	47.5527	3.1668	47.55	Solid	DC	1	https://www.chemdiv.com/catalog/screening-compounds/compound-F132-0040/	3.1668
unnamed molecule	S4(=O)(=O)c1n(c(c(n1)c2ccc(OC)cc2)C(=O)NCc3ccc(F)cc3)CC4	active	CL8725	InChI=1S/C20H18FN3O4S/c1-28-16-8-4-14(5-9-16)17-18(24-10-11-29(26,27)20(24)23-17)19(25)22-12-13-2-6-15(21)7-3-13/h2-9H,10-12H2,1H3,(H,22,25)	283	25	20	GRXDQABZPUCQLI-UHFFFAOYSA-N	N-[(4-FLUOROPHENYL)METHYL]-6-(4-METHOXYPHENYL)-11-DIOXO-2H3H-1LAMBDA6-IMIDAZO[21-B][13]THIAZOLE-5-CARBOXAMIDE	1	ACHIRAL	73.473	7	11.2299	3671	-0.1127	6	xan_mwt_logp_selected.ldb	NOT COLORED	(4WKQ) [A] IRE1101	COc(cc1)ccc1-c1c(C(NCc(cc2)ccc2F)=O)n(CCS2(=O)=O)c2n1			D455-0919	-2.7611	47.5521	2.2898	47.55	Solid	DC	1	https://www.chemdiv.com/catalog/screening-compounds/compound-D455-0919/	2.2899
unnamed molecule	O=C(c3cc2n1c(nnc1C)c(nc2cc3)NCc4ccc(cc4)C)c5ccccc5	active	CL1509	InChI=1S/C25H21N5O/c1-16-8-10-18(11-9-16)15-26-24-25-29-28-17(2)30(25)22-14-20(12-13-21(22)27-24)23(31)19-6-4-3-5-7-19/h3-14H,15H2,1-2H3,(H,26,27)	190	25	12	PTTRWXDFQJZKHA-UHFFFAOYSA-N	8-BENZOYL-1-METHYL-N-[(4-METHYLPHENYL)METHYL]-[1,2,4]TRIAZOLO[4,3-A]QUINOXALIN-4-AMINE	1	ACHIRAL	55.039	6	19.6232	2086	2.3873	5	xap_mwt_logp_selected.ldb	ORANGE	(4WKQ) [A] IRE1101	Cc1nnc2n1c(cc(cc1)C(c3ccccc3)=O)c1nc2NCc1ccc(C)cc1			E881-0203	-4.2342	47.5501	4.1765	47.55	Solid	DC	1	https://www.chemdiv.com/catalog/screening-compounds/compound-E881-0203/	4.1765
unnamed molecule	o1nc(nc1CCCC(=O)Nc2cc(ccc2)C)c3cc(OC)c(OC)c(OC)c3	active	CL5000	InChI=1S/C22H25N3O5/c1-14-7-5-8-16(11-14)23-19(26)9-6-10-20-24-22(25-30-20)15-12-17(27-2)21(29-4)18(13-15)28-3/h5,7-8,11-13H,6,9-10H2,1-4H3,(H,23,26)	248	25	31	JNBOZOPJRUKTAW-UHFFFAOYSA-N	N-(3-METHYLPHENYL)-4-[3-(3,4,5-TRIMETHOXYPHENYL)-1,2,4-OXADIAZOL-5-YL]BUTANAMIDE	1	ACHIRAL	77.437	8	12.7047	5989	0.4853	10	xal_mwt_logp_selected.ldb	NOT COLORED	(4WKQ) [A] IRE1101	Cc1cccc(NC(CCCc2nc(-c(cc3OC)cc(OC)c3OC)no2)=O)c1			D134-0555	-3.8703	47.549	3.6631	47.55	Solid	DC	1	https://www.chemdiv.com/catalog/screening-compounds/compound-D134-0555/	3.6631
unnamed molecule	FC(F)(F)c3cc(n2[n+]([O-])c(NCCc1ccc(cc1)C)c(n2)[N+](=O)[O-])ccc3	active	CL2724	InChI=1S/C18H16F3N5O3/c1-12-5-7-13(8-6-12)9-10-22-16-17(26(28)29)23-24(25(16)27)15-4-2-3-14(11-15)18(19,20)21/h2-8,11,22H,9-10H2,1H3	167	25	22.2	ZZFBUJKXCDZLNT-UHFFFAOYSA-N	5-{[2-(4-METHYLPHENYL)ETHYL]AMINO}-4-NITRO-2-[3-(TRIFLUOROMETHYL)PHENYL]-2H-1,2,3-TRIAZOL-1-IUM-1-OLATE	1	ACHIRAL	77.247	8	14.6476	2498	-3.1104	7	xaj_mwt_logp_selected.ldb	ORANGE	(4WKQ) [A] IRE1101	Cc1ccc(CCNc(c([N+]([O-])=O)nn2-c3cccc(C(F)(F)F)c3)[n+]2[O-])cc1			C301-1553	-4.2863	47.548	4.1717	47.55	Solid	DC	1	https://www.chemdiv.com/catalog/screening-compounds/compound-C301-1553/	4.1717
unnamed molecule	s1c(nnc1CCCCn2c(nc3c2cccc3)c4nonc4NC(=O)C)NC(=O)C	active	CL5346	InChI=1S/C19H20N8O3S/c1-11(28)20-17-16(25-30-26-17)18-22-13-7-3-4-8-14(13)27(18)10-6-5-9-15-23-24-19(31-15)21-12(2)29/h3-4,7-8H,5-6,9-10H2,1-2H3,(H,20,26,28)(H,21,24,29)	37	25	31.6	QJHUNDFWENDULX-UHFFFAOYSA-N	N-(4-{1-[4-(5-ACETAMIDO-1,3,4-THIADIAZOL-2-YL)BUTYL]-1H-1,3-BENZODIAZOL-2-YL}-1,2,5-OXADIAZOL-3-YL)ACETAMIDE	10	ACHIRAL	117.466	11	8.5091	6984	3.7242	10	xbi_mwt_logp_selected.ldb	NOT COLORED	(4WKQ) [A] IRE1101	CC(Nc1nonc1-c1nc(cccc2)c2n1CCCCc1nnc(NC(C)=O)s1)=O			5721-0265	-3.2297	47.5477	2.8393	47.55	Solid	DC	2	https://www.chemdiv.com/catalog/screening-compounds/compound-5721-0265/	2.8719
unnamed molecule	Clc5cc(n4c(=O)c3nnc1n(nc(c1c2cc(Cl)ccc2)C)c3cc4)c(OC)cc5	active		InChI=1S/C22H15Cl2N5O2/c1-12-19(13-4-3-5-14(23)10-13)21-26-25-20-16(29(21)27-12)8-9-28(22(20)30)17-11-15(24)6-7-18(17)31-2/h3-11H,1-2H3	72	24	9.1	VWUXUWNNGPCDOX-UHFFFAOYSA-N	7-(5-CHLORO-2-METHOXYPHENYL)-3-(3-CHLOROPHENYL)-2-METHYLPYRAZOLO[5,1-C]PYRIDO[4,3-E][1,2,4]TRIAZIN-6(7H)-ONE	1	ACHIRAL	58.634	7	30.104	1366	1.8603	3	xaz_mwt_logp_selected.ldb	ORANGE	(4WKQ) [A] IRE1101	Cc1nn2c(C=CN(c(cc(cc3)Cl)c3OC)C3=O)c3nnc2c1-c1cc(Cl)ccc1			Y020-3561	-5.1328	47.5465	4.7915	47.55	Solid	DC	0	https://www.chemdiv.com/catalog/screening-compounds/compound-Y020-3561/	4.7915
unnamed molecule	Clc3c(NC(=O)CCCc1onc(n1)c2cc(OC)ccc2)cccc3	active	CL5000	InChI=1S/C19H18ClN3O3/c1-25-14-7-4-6-13(12-14)19-22-18(26-23-19)11-5-10-17(24)21-16-9-3-2-8-15(16)20/h2-4,6-9,12H,5,10-11H2,1H3,(H,21,24)	232	25	21	UKVUGKDDYYAYBC-UHFFFAOYSA-N	N-(2-CHLOROPHENYL)-4-[3-(3-METHOXYPHENYL)-1,2,4-OXADIAZOL-5-YL]BUTANAMIDE	1	ACHIRAL	61.305	6	10.6383	5957	-1.0958	8	xal_mwt_logp_selected.ldb	ORANGE	(4WKQ) [A] IRE1101	COc1cccc(-c2noc(CCCC(Nc(cccc3)c3Cl)=O)n2)c1			D134-0313	-4.2148	47.5446	3.9317	47.54	Solid	DC	1	https://www.chemdiv.com/catalog/screening-compounds/compound-D134-0313/	3.9319
unnamed molecule	Clc1ccc(cc1)\C=C\c2sc3n(n2)c(nn3)c4cc(F)ccc4	active		InChI=1S/C17H10ClFN4S/c18-13-7-4-11(5-8-13)6-9-15-22-23-16(20-21-17(23)24-15)12-2-1-3-14(19)10-12/h1-10H	16	25	0	JRPGWVNUDRJDML-UHFFFAOYSA-N	6-[(E)-2-(4-CHLOROPHENYL)-1-ETHENYL]-3-(3-FLUOROPHENYL)[1,2,4]TRIAZOLO[3,4-B][1,3,4]THIADIAZOLE	3	ACHIRAL	34.217	4	14	6407	-1.3321	3	xbm_mwt_logp_selected.ldb	NOT COLORED	(4WKQ) [A] IRE1101	Fc1cccc(-c2nnc3sc(/C=C/c(cc4)ccc4Cl)nn23)c1			8019-9842	-5.2992	47.5443	4.7156	47.54	Solid	DC	0	https://www.chemdiv.com/catalog/screening-compounds/compound-8019-9842/	4.7156
unnamed molecule	FC(F)(F)c4cc(c1nn(nn1)CC(=O)Nc3cc2ococ2cc3)ccc4	active	CL5633	InChI=1S/C17H12F3N5O3/c18-17(19,20)11-3-1-2-10(6-11)16-22-24-25(23-16)8-15(26)21-12-4-5-13-14(7-12)28-9-27-13/h1-7H,8-9H2,(H,21,26)	27	25	17.6	WGYZABRDULXSDH-UHFFFAOYSA-N	N-(2H-1,3-BENZODIOXOL-5-YL)-2-{5-[3-(TRIFLUOROMETHYL)PHENYL]-2H-1,2,3,4-TETRAZOL-2-YL}ACETAMIDE	7	ACHIRAL	78.606	8	11.7739	734	2.2352	6	xah_mwt_logp_selected.ldb	BROWN	(4WKQ) [A] IRE1101	O=C(Cn1nnc(-c2cccc(C(F)(F)F)c2)n1)Nc(cc1)cc2c1OCO2			8016-9294	-3.691	47.5432	3.4337	47.54	Solid	DC	1	https://www.chemdiv.com/catalog/screening-compounds/compound-8016-9294/	3.4337
unnamed molecule	O=c2[nH]c(n1nc(cc1NC(=O)C(=O)OCC)C)nc(c2CC)C	active	CL7686	InChI=1S/C15H19N5O4/c1-5-10-9(4)16-15(18-12(10)21)20-11(7-8(3)19-20)17-13(22)14(23)24-6-2/h7H,5-6H2,1-4H3,(H,17,22)(H,16,18,21)	46	25	40	ISQGRJHWPYABQN-UHFFFAOYSA-N	ETHYL {[1-(5-ETHYL-4-METHYL-6-OXO-1,6-DIHYDROPYRIMIDIN-2-YL)-3-METHYL-1H-PYRAZOL-5-YL]CARBAMOYL}FORMATE	1	ACHIRAL	92.514	9	5.0835	2016	-2.5469	7	xaq_mwt_logp_selected.ldb	NOT COLORED	(4WKQ) [A] IRE1101	CCC(C(N1)=O)=C(C)N=C1n1nc(C)cc1NC(C(OCC)=O)=O			F269-0488	-1.9282	47.5422	-1.598	47.54	Solid	DC	2	https://www.chemdiv.com/catalog/screening-compounds/compound-F269-0488/	0.7206
unnamed molecule	s1c(nnc1C)NC(=O)CSc4[nH]c(=O)c2c(n(nc2)c3ccccc3)n4	active	CL2552	InChI=1S/C16H13N7O2S2/c1-9-21-22-16(27-9)18-12(24)8-26-15-19-13-11(14(25)20-15)7-17-23(13)10-5-3-2-4-6-10/h2-7H,8H2,1H3,(H,18,22,24)(H,19,20,25)	319	25	12.5	DSNYZDACDLKZES-UHFFFAOYSA-N	N-(5-METHYL-1,3,4-THIADIAZOL-2-YL)-2-({4-OXO-1-PHENYL-1H,4H,5H-PYRAZOLO[3,4-D]PYRIMIDIN-6-YL}SULFANYL)ACETAMIDE	1	ACHIRAL	94.952	9	8.2067	4969	-0.5196	6	xaj_mwt_logp_selected.ldb	NOT COLORED	(4WKQ) [A] IRE1101	Cc1nnc(NC(CSC(N2)=Nc(n(-c3ccccc3)nc3)c3C2=O)=O)s1			C365-0067	-2.6103	47.5419	1.7524	47.54	Solid	DC	2	https://www.chemdiv.com/catalog/screening-compounds/compound-C365-0067/	1.8154
unnamed molecule	o1nc(nc1c3ccc(NC(=O)c2ccccc2)cc3)Cn4c(=O)c5c(nc4C)cccc5	active	CL8006	InChI=1S/C25H19N5O3/c1-16-26-21-10-6-5-9-20(21)25(32)30(16)15-22-28-24(33-29-22)18-11-13-19(14-12-18)27-23(31)17-7-3-2-4-8-17/h2-14H,15H2,1H3,(H,27,31)	61	25	8	PTXRZSIVUBAICF-UHFFFAOYSA-N	N-(4-{3-[(2-METHYL-4-OXO-3,4-DIHYDROQUINAZOLIN-3-YL)METHYL]-1,2,4-OXADIAZOL-5-YL}PHENYL)BENZAMIDE	1	ACHIRAL	80.145	8	11.6431	4614	3.2382	6	xaq_mwt_logp_selected.ldb	ORANGE	(4WKQ) [A] IRE1101	CC(N1Cc2noc(-c(cc3)ccc3NC(c3ccccc3)=O)n2)=Nc(cccc2)c2C1=O			F387-0027	-3.8353	47.5404	3.3545	47.54	Solid	DC	1	https://www.chemdiv.com/catalog/screening-compounds/compound-F387-0027/	3.3546
unnamed molecule	Fc5c(F)cc(F)c(F)c5n3ncc4c1n(nc(n1)COc2c(ccc(c2)C(C)C)C)cnc34	active	CL4244	InChI=1S/C23H18F4N6O/c1-11(2)13-5-4-12(3)17(6-13)34-9-18-30-23-14-8-29-33(22(14)28-10-32(23)31-18)21-19(26)15(24)7-16(25)20(21)27/h4-8,10-11H,9H2,1-3H3	183	25	21	IGDDNQXAKYGRBS-UHFFFAOYSA-N	2-[(5-ISOPROPYL-2-METHYLPHENOXY)METHYL]-7-(2,3,5,6-TETRAFLUOROPHENYL)-7H-PYRAZOLO[4,3-E][1,2,4]TRIAZOLO[1,5-C]PYRIMIDINE	1	ACHIRAL	52.416	7	24.078	4035	4.1796	5	xal_mwt_logp_selected.ldb	NOT COLORED	(4WKQ) [A] IRE1101	CC(C)c1cc(OCc2nn(cnc3c4cnn3-c(c(F)c(cc3F)F)c3F)c4n2)c(C)cc1			D049-0261	-5.6683	47.5385	5.8607	47.54	Solid	DC	0	https://www.chemdiv.com/catalog/screening-compounds/compound-D049-0261/	5.861
unnamed molecule	O=[N+]([O-])c3c1c(Oc2c(N(C1=O)CCCN(C)C)cccc2)cc(OC)c3	active		InChI=1S/C19H21N3O5/c1-20(2)9-6-10-21-14-7-4-5-8-16(14)27-17-12-13(26-3)11-15(22(24)25)18(17)19(21)23/h4-5,7-8,11-12H,6,9-10H2,1-3H3	19	25	31.58	YWDCLGJGLURBDD-UHFFFAOYSA-N	10-[3-(DIMETHYLAMINO)PROPYL]-3-METHOXY-1-NITRODIBENZO[B,F][1,4]OXAZEPIN-11(10H)-ONE	9	ACHIRAL	67.305	8	26.759	2169	9.1798	6	xah_mwt_logp_selected.ldb	ORANGE	(4WKQ) [A] IRE1101	CN(C)CCCN(c(cccc1)c1Oc1cc(OC)cc([N+]([O-])=O)c11)C1=O			8017-7829	-3.4886	47.5385	1.0714	47.54	Solid	DC	0	https://www.chemdiv.com/catalog/screening-compounds/compound-8017-7829/	2.8584
unnamed molecule	s1c(S(=O)(=O)N(CCC)CCC)ccc1c2onc(c2)C(=O)OCC	active	CL6304A	InChI=1S/C16H22N2O5S2/c1-4-9-18(10-5-2)25(20,21)15-8-7-14(24-15)13-11-12(17-23-13)16(19)22-6-3/h7-8,11H,4-6,9-10H2,1-3H3	116	25	50	BSOWQUACTDZSEI-UHFFFAOYSA-N	ETHYL 5-[5-(DIPROPYLSULFAMOYL)THIOPHEN-2-YL]-1,2-OXAZOLE-3-CARBOXYLATE	1	ACHIRAL	75.149	7	27.9765	5578	-4.414	10	xas_mwt_logp_selected.ldb	YELLOW	(4WKQ) [A] IRE1101	CCCN(CCC)S(c1ccc(-c2cc(C(OCC)=O)no2)s1)(=O)=O			G310-0053	-3.9446	47.5342	4.014	47.53	Solid	DC	0	https://www.chemdiv.com/catalog/screening-compounds/compound-G310-0053/	4.014
unnamed molecule	S(c2nn(c1nc(nc(n1)N(C)C)N[C@@H](CC)C)cn2)CCOc3ccccc3	active	CL7574	InChI=1S/C19H26N8OS/c1-5-14(2)21-16-22-17(26(3)4)24-18(23-16)27-13-20-19(25-27)29-12-11-28-15-9-7-6-8-10-15/h6-10,13-14H,5,11-12H2,1-4H3,(H,21,22,23,24)/t14-/m0/s1	248	25	42.1	RYLFMMAEZULMHE-AWEZNQCLSA-N	N4-(BUTAN-2-YL)-N2,N2-DIMETHYL-6-{3-[(2-PHENOXYETHYL)SULFANYL]-1H-1,2,4-TRIAZOL-1-YL}-1,3,5-TRIAZINE-2,4-DIAMINE	2	RACEMIC MIXTURE	71.653	9	15.8296	3119	5.9616	10	xan_mwt_logp_selected.ldb	NOT COLORED	(4WKQ) [A] IRE1101	CCC(C)Nc1nc(-n(cn2)nc2SCCOc2ccccc2)nc(N(C)C)n1			D684-0320	-4.26	47.5335	4.5018	47.53	Solid	DC	1	https://www.chemdiv.com/catalog/screening-compounds/compound-D684-0320/	4.5174
unnamed molecule	O(c2nc(n1nnc(c1C)C(=O)C)nc(n2)N(CCCC)CCCC)C	active	CL2117	InChI=1S/C17H27N7O2/c1-6-8-10-23(11-9-7-2)15-18-16(20-17(19-15)26-5)24-12(3)14(13(4)25)21-22-24/h6-11H2,1-5H3	46	25	64.7	IWNYLMFXSVKGTG-UHFFFAOYSA-N	1-{1-[4-(DIBUTYLAMINO)-6-METHOXY-1,3,5-TRIAZIN-2-YL]-5-METHYL-1H-1,2,3-TRIAZOL-4-YL}ETHAN-1-ONE	8	ACHIRAL	79.217	9	17.3633	3341	9.0585	10	xbl_mwt_logp_selected.ldb	NOT COLORED	(4WKQ) [A] IRE1101	CCCCN(CCCC)c1nc(-n2nnc(C(C)=O)c2C)nc(OC)n1			8013-2839	-3.8838	47.5325	4.2044	47.53	Solid	DC	0	https://www.chemdiv.com/catalog/screening-compounds/compound-8013-2839/	4.2044
unnamed molecule	O=c4nc1n(n(c2c1cccc2)[C@H](C(=O)Nc3cc(ccc3)C(=O)C)C)c(c4)C	active	CL4202	InChI=1S/C22H20N4O3/c1-13-11-20(28)24-21-18-9-4-5-10-19(18)26(25(13)21)14(2)22(29)23-17-8-6-7-16(12-17)15(3)27/h4-12,14H,1-3H3,(H,23,29)/t14-/m0/s1	26	25	18	BFAFMAKGWKQHCF-AWEZNQCLSA-N	N-(3-ACETYLPHENYL)-2-{4-METHYL-2-OXO-2H,6H-PYRIMIDO[1,2-B]INDAZOL-6-YL}PROPANAMIDE	7	RACEMIC MIXTURE	64.942	7	11.0366	330	1.6444	5	xao_mwt_logp_selected.ldb	NOT COLORED	(4WKQ) [A] IRE1101	CC(C(Nc1cc(C(C)=O)ccc1)=O)N(c(cccc1)c1C1=N2)N1C(C)=CC2=O			E005-0446	-3.1237	47.5323	2.2202	47.53	Solid	DC	1	https://www.chemdiv.com/catalog/screening-compounds/compound-E005-0446/	2.2203
unnamed molecule	s1c4ncccc4nc1c3cc(NC(=O)c2cc(OC)ccc2)c(cc3)C	active	CL4609	InChI=1S/C21H17N3O2S/c1-13-8-9-15(20-24-17-7-4-10-22-21(17)27-20)12-18(13)23-19(25)14-5-3-6-16(11-14)26-2/h3-12H,1-2H3,(H,23,25)	91	25	9	PIWKSFKESJCAQN-UHFFFAOYSA-N	3-METHOXY-N-(2-METHYL-5-{[1,3]THIAZOLO[5,4-B]PYRIDIN-2-YL}PHENYL)BENZAMIDE	5	ACHIRAL	49.03	5	12.079	1554	2.5499	5	xao_mwt_logp_selected.ldb	NOT COLORED	(4WKQ) [A] IRE1101	Cc(ccc(-c1nc2cccnc2s1)c1)c1NC(c1cc(OC)ccc1)=O			E153-0512	-4.3623	47.5318	4.5129	47.53	Solid	DC	1	https://www.chemdiv.com/catalog/screening-compounds/compound-E153-0512/	4.5129
unnamed molecule	s3c1nc5c(cc1c4ncnc(N[C@@H](Cc2ccccc2)C)c34)COC(C5)(C)C	active	CL1547	InChI=1S/C23H24N4OS/c1-14(9-15-7-5-4-6-8-15)26-21-20-19(24-13-25-21)17-10-16-12-28-23(2,3)11-18(16)27-22(17)29-20/h4-8,10,13-14H,9,11-12H2,1-3H3,(H,24,25,26)/t14-/m0/s1	147	25	34.78	KIGNIQUQYQFOND-AWEZNQCLSA-N	N-(8,8-DIMETHYL-7,10-DIHYDRO-8H-PYRANO[3'',4'':5',6']PYRIDO[3',2':4,5]THIENO[3,2-D]PYRIMIDIN-4-YL)-N-(1-METHYL-2-PHENYLETHYL)AMINE	2	RACEMIC MIXTURE	49.688	5	18.1289	5871	5.6697	4	xap_mwt_logp_selected.ldb	NOT COLORED	(4WKQ) [A] IRE1101	CC(Cc1ccccc1)Nc1c2sc3nc(CC(C)(C)OC4)c4cc3c2ncn1			F081-0838	-5.6687	47.5308	5.5677	47.53	Solid	DC	1	https://www.chemdiv.com/catalog/screening-compounds/compound-F081-0838/	5.5757
unnamed molecule	Clc5cc(N(C(=O)c2nn(c(=O)c1n(c3c(c12)cccc3)C)c4ccc(cc4)C)CC)c(OC)cc5	active	CL2596	InChI=1S/C28H25ClN4O3/c1-5-32(22-16-18(29)12-15-23(22)36-4)27(34)25-24-20-8-6-7-9-21(20)31(3)26(24)28(35)33(30-25)19-13-10-17(2)11-14-19/h6-16H,5H2,1-4H3	215	25	17.9	CUPIGITUCVFFGW-UHFFFAOYSA-N	N-(5-CHLORO-2-METHOXYPHENYL)-N-ETHYL-5-METHYL-3-(4-METHYLPHENYL)-4-OXO-3H,4H,5H-PYRIDAZINO[4,5-B]INDOLE-1-CARBOXAMIDE	1	ACHIRAL	50.648	7	28.3585	6153	3.2574	6	xaj_mwt_logp_selected.ldb	NOT COLORED	(4WKQ) [A] IRE1101	CCN(C(C(c1c2n(C)c3c1cccc3)=NN(c1ccc(C)cc1)C2=O)=O)c(cc(cc1)Cl)c1OC			C448-1554	-6.0081	47.5297	5.3774	47.53	Solid	DC	0	https://www.chemdiv.com/catalog/screening-compounds/compound-C448-1554/	5.3775
unnamed molecule	Clc3c(cc(c1oc(cc1)C=C2C(=O)OC(OC2=O)(C)C)cc3)C(=O)OC	active	CL1415	InChI=1S/C19H15ClO7/c1-19(2)26-17(22)13(18(23)27-19)9-11-5-7-15(25-11)10-4-6-14(20)12(8-10)16(21)24-3/h4-9H,1-3H3	108	25	21.1	CNTAKTRTGLHPNW-UHFFFAOYSA-N	METHYL 2-CHLORO-5-{5-[(2,2-DIMETHYL-4,6-DIOXO-1,3-DIOXAN-5-YLIDENE)METHYL]FURAN-2-YL}BENZOATE	10	ACHIRAL	70.188	7	30.6772	1881	0	4	xac_mwt_logp_selected.ldb	ORANGE	(4WKQ) [A] IRE1101	CC(C)(OC(C1=Cc2ccc(-c(cc3)cc(C(OC)=O)c3Cl)o2)=O)OC1=O			4167-0076	-4.6291	47.5286	4.1203	47.53	Solid	DC	0	https://www.chemdiv.com/catalog/screening-compounds/compound-4167-0076/	4.1203
unnamed molecule	o1coc4c1cc(NC(=O)c2c(=O)n(c(=O)[nH]c2)c3cc(OC)ccc3)cc4	active	CL3659	InChI=1S/C19H15N3O6/c1-26-13-4-2-3-12(8-13)22-18(24)14(9-20-19(22)25)17(23)21-11-5-6-15-16(7-11)28-10-27-15/h2-9H,10H2,1H3,(H,20,25)(H,21,23)	2	25	5	QKDKZXVTWHAARQ-UHFFFAOYSA-N	N-(2H-1,3-BENZODIOXOL-5-YL)-3-(3-METHOXYPHENYL)-2,4-DIOXO-1,2,3,4-TETRAHYDROPYRIMIDINE-5-CARBOXAMIDE	9	ACHIRAL	87.508	9	6.9811	2046	-0.4246	5	xao_mwt_logp_selected.ldb	BROWN	(4WKQ) [A] IRE1101	COc1cccc(N(C(C(C(Nc(cc2)cc3c2OCO3)=O)=CN2)=O)C2=O)c1			E200-0265	-2.9572	47.5278	1.8617	47.53	Solid	DC	2	https://www.chemdiv.com/catalog/screening-compounds/compound-E200-0265/	2.1586
unnamed molecule	o2c1nc([nH]c(=O)c1cc3c2c(OCC)ccc3)c4cc(OCC)ccc4	active	CL4812	InChI=1S/C21H20N2O4/c1-3-25-15-9-5-8-14(11-15)19-22-20(24)16-12-13-7-6-10-17(26-4-2)18(13)27-21(16)23-19/h5-11H,3-4,12H2,1-2H3,(H,22,23,24)	102	25	23	UHSVUKVITJCTAA-UHFFFAOYSA-N	9-ETHOXY-2-(3-ETHOXYPHENYL)-3H,4H,5H-CHROMENO[2,3-D]PYRIMIDIN-4-ONE	6	ACHIRAL	56.735	6	8.3673	1116	5.8713	5	xao_mwt_logp_selected.ldb	NOT COLORED	(4WKQ) [A] IRE1101	CCOc1cccc(C(N2)=NC(Oc3c(C4)cccc3OCC)=C4C2=O)c1			E139-0142	-4.0176	47.5275	3.8783	47.53	Solid	DC	1	https://www.chemdiv.com/catalog/screening-compounds/compound-E139-0142/	3.9355
unnamed molecule	Clc4c(ccc(NC(=O)c3nn1c(nccc1c2cc(OC)c(OC)cc2)c3)c4)C	active	CL7520	InChI=1S/C22H19ClN4O3/c1-13-4-6-15(11-16(13)23)25-22(28)17-12-21-24-9-8-18(27(21)26-17)14-5-7-19(29-2)20(10-14)30-3/h4-12H,1-3H3,(H,25,28)	120	25	13.6	OSWIACFTSDMZBU-UHFFFAOYSA-N	N-(3-CHLORO-4-METHYLPHENYL)-7-(3,4-DIMETHOXYPHENYL)PYRAZOLO[1,5-A]PYRIMIDINE-2-CARBOXAMIDE	1	ACHIRAL	57.182	7	9.5605	2121	1.4303	6	xan_mwt_logp_selected.ldb	YELLOW	(4WKQ) [A] IRE1101	Cc(ccc(NC(c1nn2c(-c(cc3)cc(OC)c3OC)ccnc2c1)=O)c1)c1Cl			D520-0532	-4.9779	47.5259	4.652	47.53	Solid	DC	1	https://www.chemdiv.com/catalog/screening-compounds/compound-D520-0532/	4.655
unnamed molecule	O=c1n(c(=O)c(c[nH]1)C(=O)Nc2cc(c(cc2)C)C)c3cc(OC)ccc3	active	CL3659	InChI=1S/C20H19N3O4/c1-12-7-8-14(9-13(12)2)22-18(24)17-11-21-20(26)23(19(17)25)15-5-4-6-16(10-15)27-3/h4-11H,1-3H3,(H,21,26)(H,22,24)	194	25	15	QMBUGDRMGCWXMG-UHFFFAOYSA-N	N-(3,4-DIMETHYLPHENYL)-3-(3-METHOXYPHENYL)-2,4-DIOXO-1,2,3,4-TETRAHYDROPYRIMIDINE-5-CARBOXAMIDE	7	ACHIRAL	70.393	7	7.5084	2048	-0.2132	5	xao_mwt_logp_selected.ldb	NOT COLORED	(4WKQ) [A] IRE1101	Cc(cc1)c(C)cc1NC(C(C(N1c2cc(OC)ccc2)=O)=CNC1=O)=O			E200-0267	-3.5745	47.5226	3.0628	47.52	Solid	DC	2	https://www.chemdiv.com/catalog/screening-compounds/compound-E200-0267/	3.3129
unnamed molecule	O(c1c(cc(OC)cc1)CNc3nc4c(n2c3nnc2C)cc(cc4)C(=O)c5ccccc5)C	active	CL1509	InChI=1S/C26H23N5O3/c1-16-29-30-26-25(27-15-19-13-20(33-2)10-12-23(19)34-3)28-21-11-9-18(14-22(21)31(16)26)24(32)17-7-5-4-6-8-17/h4-14H,15H2,1-3H3,(H,27,28)	112	25	15.4	PVSJDXZHFDIBJA-UHFFFAOYSA-N	8-BENZOYL-N-[(2,5-DIMETHOXYPHENYL)METHYL]-1-METHYL-[1,2,4]TRIAZOLO[4,3-A]QUINOXALIN-4-AMINE	7	ACHIRAL	70.213	8	20.1259	3006	3.1094	7	xbu_mwt_logp_selected.ldb	ORANGE	(4WKQ) [A] IRE1101	Cc1nnc2n1c(cc(cc1)C(c3ccccc3)=O)c1nc2NCc(cc(cc1)OC)c1OC			E881-0190	-4.1819	47.5217	3.9532	47.52	Solid	DC	1	https://www.chemdiv.com/catalog/screening-compounds/compound-E881-0190/	3.9532
unnamed molecule	S(c3[nH]c(=O)c1c(n(nc1)c2ccc(cc2)C)n3)CC(=O)n4c5c(cc4)cccc5	active	CL2552	InChI=1S/C22H19N5O2S/c1-14-6-8-16(9-7-14)27-20-17(12-23-27)21(29)25-22(24-20)30-13-19(28)26-11-10-15-4-2-3-5-18(15)26/h2-9,12H,10-11,13H2,1H3,(H,24,25,29)	149	25	18.2	SYVNKIZRRXOMHI-UHFFFAOYSA-N	6-{[2-(2,3-DIHYDRO-1H-INDOL-1-YL)-2-OXOETHYL]SULFANYL}-1-(4-METHYLPHENYL)-1H,4H,5H-PYRAZOLO[3,4-D]PYRIMIDIN-4-ONE	7	ACHIRAL	63.875	7	8.2067	5249	0.1455	5	xbo_mwt_logp_selected.ldb	NOT COLORED	(4WKQ) [A] IRE1101	Cc(cc1)ccc1-n1ncc(C(N2)=O)c1N=C2SCC(N(CC1)c2c1cccc2)=O			C365-0212	-3.7427	47.5194	3.5692	47.52	Solid	DC	1	https://www.chemdiv.com/catalog/screening-compounds/compound-C365-0212/	3.6322
unnamed molecule	O=c3[nH]c(n1nc(cc1NC(=O)COc2cc(ccc2)C)C)nc(c3C)C	active	CL7686	InChI=1S/C19H21N5O3/c1-11-6-5-7-15(8-11)27-10-17(25)21-16-9-12(2)23-24(16)19-20-14(4)13(3)18(26)22-19/h5-9H,10H2,1-4H3,(H,21,25)(H,20,22,26)	73	25	26.3	TXMOQHMJKJRNTC-UHFFFAOYSA-N	N-[1-(4,5-DIMETHYL-6-OXO-1,6-DIHYDROPYRIMIDIN-2-YL)-3-METHYL-1H-PYRAZOL-5-YL]-2-(3-METHYLPHENOXY)ACETAMIDE	1	ACHIRAL	78.774	8	8.1489	2012	-1.394	6	xaq_mwt_logp_selected.ldb	NOT COLORED	(4WKQ) [A] IRE1101	Cc(cc1NC(COc2cc(C)ccc2)=O)nn1C(N1)=NC(C)=C(C)C1=O			F269-0428	-2.4358	47.5192	1.8045	47.52	Solid	DC	2	https://www.chemdiv.com/catalog/screening-compounds/compound-F269-0428/	1.8757
unnamed molecule	s1c3n(nc1COc2ccc(OC)cc2)c(nn3)c4cc(F)ccc4	active	CL0781	InChI=1S/C17H13FN4O2S/c1-23-13-5-7-14(8-6-13)24-10-15-21-22-16(19-20-17(22)25-15)11-3-2-4-12(18)9-11/h2-9H,10H2,1H3	30	25	11.8	CQBFDWUZQYVDSG-UHFFFAOYSA-N	3-(3-FLUOROPHENYL)-6-[(4-METHOXYPHENOXY)METHYL]-[1,2,4]TRIAZOLO[3,4-B][1,3,4]THIADIAZOLE	5	ACHIRAL	49.26	6	31.2814	612	-0.1606	5	xbt_mwt_logp_selected.ldb	YELLOW	(4WKQ) [A] IRE1101	COc(cc1)ccc1OCc(s1)nn2c1nnc2-c1cc(F)ccc1			D727-0415	-3.7874	47.518	3.5475	47.52	Solid	DC	0	https://www.chemdiv.com/catalog/screening-compounds/compound-D727-0415/	3.5475
unnamed molecule	o1nc(nc1CCCC(=O)Nc2ccc(NC(=O)C)cc2)c3cc(OC)c(OC)c(OC)c3	active	CL5000	InChI=1S/C23H26N4O6/c1-14(28)24-16-8-10-17(11-9-16)25-20(29)6-5-7-21-26-23(27-33-21)15-12-18(30-2)22(32-4)19(13-15)31-3/h8-13H,5-7H2,1-4H3,(H,24,28)(H,25,29)	239	25	30	PMXMYNSLAHPQOL-UHFFFAOYSA-N	N-(4-ACETAMIDOPHENYL)-4-[3-(3,4,5-TRIMETHOXYPHENYL)-1,2,4-OXADIAZOL-5-YL]BUTANAMIDE	1	ACHIRAL	100.699	10	12.4132	5997	1.315	12	xal_mwt_logp_selected.ldb	NOT COLORED	(4WKQ) [A] IRE1101	CC(Nc(cc1)ccc1NC(CCCc1nc(-c(cc2OC)cc(OC)c2OC)no1)=O)=O			D134-0586	-3.1032	47.5179	2.5043	47.52	Solid	DC	2	https://www.chemdiv.com/catalog/screening-compounds/compound-D134-0586/	2.5043
unnamed molecule	o2nc(n1nnc(c1C)C(=O)OCC)c(n2)c3noc(n3)C	active		InChI=1S/C11H11N7O4/c1-4-20-11(19)7-5(2)18(17-13-7)10-8(14-22-16-10)9-12-6(3)21-15-9/h4H2,1-3H3	47	25	36.4	NUOHQGZSNVCNIR-UHFFFAOYSA-N	ETHYL 5-METHYL-1-[4-(5-METHYL-1,2,4-OXADIAZOL-3-YL)-1,2,5-OXADIAZOL-3-YL]-1H-1,2,3-TRIAZOLE-4-CARBOXYLATE	11	ACHIRAL	115.062	11	20.2739	2799	-1.9016	5	xah_mwt_logp_selected.ldb	NOT COLORED	(4WKQ) [A] IRE1101	CCOC(c1c(C)n(-c2nonc2-c2noc(C)n2)nn1)=O			8018-1593	-1.1007	47.5162	1.473	47.52	Solid	DC	0	https://www.chemdiv.com/catalog/screening-compounds/compound-8018-1593/	1.473
unnamed molecule	O=c1n(c2nc(nc(c2[nH]1)C(=O)N)c3c(OC)ccc(OC)c3)c4ccc(cc4)C	active	CL3637	InChI=1S/C21H19N5O4/c1-11-4-6-12(7-5-11)26-20-17(24-21(26)28)16(18(22)27)23-19(25-20)14-10-13(29-2)8-9-15(14)30-3/h4-10H,1-3H3,(H2,22,27)(H,24,28)	10	25	14	YCRIAILNAGUJNX-UHFFFAOYSA-N	2-(2,5-DIMETHOXYPHENYL)-9-(4-METHYLPHENYL)-8-OXO-8,9-DIHYDRO-7H-PURINE-6-CARBOXAMIDE	1	ACHIRAL	93.785	9	8.4438	2627	0.0778	5	xal_mwt_logp_selected.ldb	YELLOW	(4WKQ) [A] IRE1101	Cc(cc1)ccc1N(c(nc(-c(cc(cc1)OC)c1OC)nc1C(N)=O)c1N1)C1=O			C926-0397	-3.0924	47.5159	2.401	47.52	Solid	DC	3	https://www.chemdiv.com/catalog/screening-compounds/compound-C926-0397/	2.4386
unnamed molecule	s1c5n(nc1c4cc(NC(=O)c3cc2OCCOc2cc3)ccc4)c(nn5)CC	active		InChI=1S/C20H17N5O3S/c1-2-17-22-23-20-25(17)24-19(29-20)13-4-3-5-14(10-13)21-18(26)12-6-7-15-16(11-12)28-9-8-27-15/h3-7,10-11H,2,8-9H2,1H3,(H,21,26)	27	25	20	PYCGOYAZEUNERY-UHFFFAOYSA-N	N-(3-{3-ETHYL-[1,2,4]TRIAZOLO[3,4-B][1,3,4]THIADIAZOL-6-YL}PHENYL)-2,3-DIHYDRO-1,4-BENZODIOXINE-6-CARBOXAMIDE	7	ACHIRAL	73.884	8	12.5985	5674	0.1595	5	xah_mwt_logp_selected.ldb	NOT COLORED	(4WKQ) [A] IRE1101	CCc1nnc2sc(-c3cc(NC(c(cc4)cc5c4OCCO5)=O)ccc3)nn12			8019-8100	-3.055	47.5148	2.478	47.51	Solid	DC	1	https://www.chemdiv.com/catalog/screening-compounds/compound-8019-8100/	2.478
unnamed molecule	Clc4c(c1oc2c(n1)nccc2)cc(NC(=O)c3c(OC)cccc3)cc4	active	CL0711B	InChI=1S/C20H14ClN3O3/c1-26-16-6-3-2-5-13(16)19(25)23-12-8-9-15(21)14(11-12)20-24-18-17(27-20)7-4-10-22-18/h2-11H,1H3,(H,23,25)	179	25	5	LZDSDSSDKWZIJP-UHFFFAOYSA-N	N-(4-CHLORO-3-{[1,3]OXAZOLO[4,5-B]PYRIDIN-2-YL}PHENYL)-2-METHOXYBENZAMIDE	6	ACHIRAL	58.144	6	8.7916	458	1.767	5	xab_mwt_logp_selected.ldb	NOT COLORED	(4WKQ) [A] IRE1101	COc(cccc1)c1C(Nc(cc1)cc(-c2nc(nccc3)c3o2)c1Cl)=O			2365-0016	-4.5412	47.5128	4.1358	47.51	Solid	DC	1	https://www.chemdiv.com/catalog/screening-compounds/compound-2365-0016/	4.1531
unnamed molecule	Brc3c(OC)c(OCC)cc(c1noc(n1)CCCC(=O)Nc2c(ccc(c2)C)C)c3	active	CL5000	InChI=1S/C23H26BrN3O4/c1-5-30-19-13-16(12-17(24)22(19)29-4)23-26-21(31-27-23)8-6-7-20(28)25-18-11-14(2)9-10-15(18)3/h9-13H,5-8H2,1-4H3,(H,25,28)	242	25	34.8	MGUZLJULGGDWOW-UHFFFAOYSA-N	4-[3-(3-BROMO-5-ETHOXY-4-METHOXYPHENYL)-1,2,4-OXADIAZOL-5-YL]-N-(2,5-DIMETHYLPHENYL)BUTANAMIDE	7	ACHIRAL	68.689	7	12.466	1048	0.4908	10	xbr_mwt_logp_selected.ldb	NOT COLORED	(4WKQ) [A] IRE1101	CCOc1cc(-c2noc(CCCC(Nc3c(C)ccc(C)c3)=O)n2)cc(Br)c1OC			D237-0168	-4.2921	47.5122	4.6759	47.51	Solid	DC	1	https://www.chemdiv.com/catalog/screening-compounds/compound-D237-0168/	4.6759
unnamed molecule	s1cc(cc1)C(=O)Nc2cn(nc2)c4ncncc4N3CCC(CC3)C	active	CM1027	InChI=1S/C18H20N6OS/c1-13-2-5-23(6-3-13)16-9-19-12-20-17(16)24-10-15(8-21-24)22-18(25)14-4-7-26-11-14/h4,7-13H,2-3,5-6H2,1H3,(H,22,25)	35	25	33.3	WUWMCDZPDVARMP-UHFFFAOYSA-N	N-{1-[5-(4-METHYLPIPERIDIN-1-YL)PYRIMIDIN-4-YL]-1H-PYRAZOL-4-YL}THIOPHENE-3-CARBOXAMIDE	1	ACHIRAL	62.07	7	11.4821	1586	4.7485	5	xax_mwt_logp_selected.ldb	ORANGE	(4WKQ) [A] IRE1101	CC(CC1)CCN1c1cncnc1-n1ncc(NC(c2cscc2)=O)c1			T479-0148	-2.9535	47.5109	2.6946	47.51	Solid	DC	1	https://www.chemdiv.com/catalog/screening-compounds/compound-T479-0148/	2.6956
unnamed molecule	s1cc(cc1)C(=O)Nc2cn(nc2)c4ncncc4N3CCC(CC3)C	decoy	CM1027	InChI=1S/C18H20N6OS/c1-13-2-5-23(6-3-13)16-9-19-12-20-17(16)24-10-15(8-21-24)22-18(25)14-4-7-26-11-14/h4,7-13H,2-3,5-6H2,1H3,(H,22,25)	35	25	33.3	WUWMCDZPDVARMP-UHFFFAOYSA-N	N-{1-[5-(4-METHYLPIPERIDIN-1-YL)PYRIMIDIN-4-YL]-1H-PYRAZOL-4-YL}THIOPHENE-3-CARBOXAMIDE	1	ACHIRAL	62.07	7	11.4821	1586	4.7485	5	xax_mwt_logp_selected.ldb	ORANGE	(4WKQ) [A] IRE1101	CC(CC1)CCN1c1cncnc1-n1ncc(NC(c2cscc2)=O)c1			T479-0148	-2.9535	47.5109	2.6946	47.51	Solid	DC	1	https://www.chemdiv.com/catalog/screening-compounds/compound-T479-0148/	2.6956
unnamed molecule	s1cc(cc1)C(=O)Nc2cn(nc2)c4ncncc4N3CCC(CC3)C	decoy	CM1027	InChI=1S/C18H20N6OS/c1-13-2-5-23(6-3-13)16-9-19-12-20-17(16)24-10-15(8-21-24)22-18(25)14-4-7-26-11-14/h4,7-13H,2-3,5-6H2,1H3,(H,22,25)	35	25	33.3	WUWMCDZPDVARMP-UHFFFAOYSA-N	N-{1-[5-(4-METHYLPIPERIDIN-1-YL)PYRIMIDIN-4-YL]-1H-PYRAZOL-4-YL}THIOPHENE-3-CARBOXAMIDE	5	ACHIRAL	62.07	7	11.4821	1586	4.7485	5	xax_mwt_logp_selected.ldb	ORANGE	(4WKQ) [A] IRE1101	CC(CC1)CCN1c1cncnc1-n1ncc(NC(c2cscc2)=O)c1			T479-0148	-2.9535	47.5109	2.6946	47.51	Solid	DC	1	https://www.chemdiv.com/catalog/screening-compounds/compound-T479-0148/	2.6956
unnamed molecule	O=c1n(nc(c2c1cccc2)C(=O)N(CCCC)CC)c3cc(OC)cc(OC)c3	active	CL0962	InChI=1S/C23H27N3O4/c1-5-7-12-25(6-2)23(28)21-19-10-8-9-11-20(19)22(27)26(24-21)16-13-17(29-3)15-18(14-16)30-4/h8-11,13-15H,5-7,12H2,1-4H3	34	25	34.8	GQTKEZFLSZBCAF-UHFFFAOYSA-N	N-BUTYL-3-(3,5-DIMETHOXYPHENYL)-N-ETHYL-4-OXO-3,4-DIHYDROPHTHALAZINE-1-CARBOXAMIDE	1	ACHIRAL	57.321	7	28.3161	6405	2.2353	9	xaw_mwt_logp_selected.ldb	NOT COLORED	(4WKQ) [A] IRE1101	CCCCN(CC)C(C(c1c2cccc1)=NN(c1cc(OC)cc(OC)c1)C2=O)=O			K979-1141	-4.133	47.5092	4.2569	47.51	Solid	DC	0	https://www.chemdiv.com/catalog/screening-compounds/compound-K979-1141/	4.2569
unnamed molecule	O=c1n(nc(c2c1cccc2)C(=O)N(CCCC)CC)c3cc(OC)cc(OC)c3	decoy	CL0962	InChI=1S/C23H27N3O4/c1-5-7-12-25(6-2)23(28)21-19-10-8-9-11-20(19)22(27)26(24-21)16-13-17(29-3)15-18(14-16)30-4/h8-11,13-15H,5-7,12H2,1-4H3	34	25	34.8	GQTKEZFLSZBCAF-UHFFFAOYSA-N	N-BUTYL-3-(3,5-DIMETHOXYPHENYL)-N-ETHYL-4-OXO-3,4-DIHYDROPHTHALAZINE-1-CARBOXAMIDE	1	ACHIRAL	57.321	7	28.3161	6405	2.2353	9	xaw_mwt_logp_selected.ldb	NOT COLORED	(4WKQ) [A] IRE1101	CCCCN(CC)C(C(c1c2cccc1)=NN(c1cc(OC)cc(OC)c1)C2=O)=O			K979-1141	-4.133	47.5092	4.2569	47.51	Solid	DC	0	https://www.chemdiv.com/catalog/screening-compounds/compound-K979-1141/	4.2569
unnamed molecule	O=c1n(nc(c2c1cccc2)C(=O)N(CCCC)CC)c3cc(OC)cc(OC)c3	decoy	CL0962	InChI=1S/C23H27N3O4/c1-5-7-12-25(6-2)23(28)21-19-10-8-9-11-20(19)22(27)26(24-21)16-13-17(29-3)15-18(14-16)30-4/h8-11,13-15H,5-7,12H2,1-4H3	34	25	34.8	GQTKEZFLSZBCAF-UHFFFAOYSA-N	N-BUTYL-3-(3,5-DIMETHOXYPHENYL)-N-ETHYL-4-OXO-3,4-DIHYDROPHTHALAZINE-1-CARBOXAMIDE	7	ACHIRAL	57.321	7	28.3161	6405	2.2353	9	xaw_mwt_logp_selected.ldb	NOT COLORED	(4WKQ) [A] IRE1101	CCCCN(CC)C(C(c1c2cccc1)=NN(c1cc(OC)cc(OC)c1)C2=O)=O			K979-1141	-4.133	47.5092	4.2569	47.51	Solid	DC	0	https://www.chemdiv.com/catalog/screening-compounds/compound-K979-1141/	4.2569
unnamed molecule	Clc4cc(n3c1c(NC(=O)C[C@H]1c2cc(F)ccc2)c(c3)C(=O)O)ccc4	active		InChI=1S/C20H14ClFN2O3/c21-12-4-2-6-14(8-12)24-10-16(20(26)27)18-19(24)15(9-17(25)23-18)11-3-1-5-13(22)7-11/h1-8,10,15H,9H2,(H,23,25)(H,26,27)/t15-/m1/s1	22	25	10	JBBZAAQAPQFFAK-OAHLLOKOSA-N	1-(3-CHLOROPHENYL)-7-(3-FLUOROPHENYL)-5-OXO-1H,4H,5H,6H,7H-PYRROLO[3,2-B]PYRIDINE-3-CARBOXYLIC ACID	5	RACEMIC MIXTURE	53.273	5	3.6129	7044	-4.5957	3	xbm_mwt_logp_selected.ldb	NOT COLORED	(4WKQ) [A] IRE1101	OC(c(c(NC(C1)=O)c2C1c1cc(F)ccc1)cn2-c1cccc(Cl)c1)=O			8020-2969	-4.2547	47.5078	0.277	47.51	Solid	DC	2	https://www.chemdiv.com/catalog/screening-compounds/compound-8020-2969/	4.0642
unnamed molecule	s1nc(nc1NC(=O)c2c(cccc2)C)c4nnn(c3c(F)ccc(F)c3)c4C	active	CL6359	InChI=1S/C19H14F2N6OS/c1-10-5-3-4-6-13(10)18(28)23-19-22-17(25-29-19)16-11(2)27(26-24-16)15-9-12(20)7-8-14(15)21/h3-9H,1-2H3,(H,22,23,25,28)	103	25	10.5	CZSIASSDSKDKFP-UHFFFAOYSA-N	N-{3-[1-(2,5-DIFLUOROPHENYL)-5-METHYL-1H-1,2,3-TRIAZOL-4-YL]-1,2,4-THIADIAZOL-5-YL}-2-METHYLBENZAMIDE	1	ACHIRAL	70.459	7	8.8788	3151	-0.8991	5	xas_mwt_logp_selected.ldb	ORANGE	(4WKQ) [A] IRE1101	Cc1c(-c2nsc(NC(c3c(C)cccc3)=O)n2)nnn1-c(cc(cc1)F)c1F			G193-0562	-4.1034	47.5073	3.9201	47.51	Solid	DC	1	https://www.chemdiv.com/catalog/screening-compounds/compound-G193-0562/	3.9343
unnamed molecule	n13c(nc2c1cccc2)c(c5c(c3N4CCN(CC4)CC(=C)C)ccc5)C#N	active	CL1121	InChI=1S/C23H25N5/c1-16(2)15-26-10-12-27(13-11-26)23-18-7-5-6-17(18)19(14-24)22-25-20-8-3-4-9-21(20)28(22)23/h3-4,8-9H,1,5-7,10-13,15H2,2H3	1	25	39.1	SQUKLCGQNKOEJX-UHFFFAOYSA-N	11-[4-(2-METHYLALLYL)PIPERAZINO]-2,3-DIHYDRO-1H-CYCLOPENTA[4,5]PYRIDO[1,2-A][1,3]BENZIMIDAZOL-4-YL CYANIDE	3	ACHIRAL	36.292	5	26.4946	3034	7.2291	4	xbi_mwt_logp_selected.ldb	YELLOW	(4WKQ) [A] IRE1101	CC(CN(CC1)CCN1c(n1c2nc3c1cccc3)c(CCC1)c1c2C#N)=C			4708-0064	-4.0335	47.5067	3.7523	47.51	Solid	DC	0	https://www.chemdiv.com/catalog/screening-compounds/compound-4708-0064/	3.9763
unnamed molecule	Clc4cc(NC(=O)Cn2n1c(nc(=O)cc1C)c3c2cccc3)c(cc4)C	active	CL4202	InChI=1S/C20H17ClN4O2/c1-12-7-8-14(21)10-16(12)22-19(27)11-24-17-6-4-3-5-15(17)20-23-18(26)9-13(2)25(20)24/h3-10H,11H2,1-2H3,(H,22,27)	16	25	15	RQVGFAOSLSDKNB-UHFFFAOYSA-N	N-(5-CHLORO-2-METHYLPHENYL)-2-{4-METHYL-2-OXO-2H,6H-PYRIMIDO[1,2-B]INDAZOL-6-YL}ACETAMIDE	5	ACHIRAL	49.09	6	10.8902	316	1.6138	4	xao_mwt_logp_selected.ldb	NOT COLORED	(4WKQ) [A] IRE1101	Cc(ccc(Cl)c1)c1NC(CN(c(cccc1)c1C1=N2)N1C(C)=CC2=O)=O			E005-0091	-3.6271	47.5051	2.6872	47.51	Solid	DC	1	https://www.chemdiv.com/catalog/screening-compounds/compound-E005-0091/	2.6874
unnamed molecule	S3(=O)(=O)N(c5c(c4nc(SCC(=O)NCc2cc1ococ1cc2)ncc34)cccc5)Cc6ccccc6	active	CL5414	InChI=1S/C27H22N4O5S2/c32-25(28-13-19-10-11-22-23(12-19)36-17-35-22)16-37-27-29-14-24-26(30-27)20-8-4-5-9-21(20)31(38(24,33)34)15-18-6-2-1-3-7-18/h1-12,14H,13,15-17H2,(H,28,32)	143	25	14.8	JYWPLDCNYJTPIL-UHFFFAOYSA-N	N-[(2H-13-BENZODIOXOL-5-YL)METHYL]-2-({9-BENZYL-88-DIOXO-8LAMBDA6-THIA-359-TRIAZATRICYCLO[8.4.0.0{27}]TETRADECA-1(14)2(7)351012-HEXAEN-4-YL}SULFANYL)ACETAMIDE	1	ACHIRAL	90.754	9	14.8198	2445	-0.0942	8	xas_mwt_logp_selected.ldb	ORANGE	(4WKQ) [A] IRE1101	O=C(CSc(nc1)nc(-c(cccc2)c2N2Cc3ccccc3)c1S2(=O)=O)NCc(cc1)cc2c1OCO2			G071-0060	-4.1797	47.5031	3.9884	47.5	Solid	DC	1	https://www.chemdiv.com/catalog/screening-compounds/compound-G071-0060/	3.9884
unnamed molecule	s1c3n(nc1CCc2ccccc2)c(nn3)c4cc(OC)ccc4	active	CL0781	InChI=1S/C18H16N4OS/c1-23-15-9-5-8-14(12-15)17-19-20-18-22(17)21-16(24-18)11-10-13-6-3-2-4-7-13/h2-9,12H,10-11H2,1H3	1	25	16.7	VJKHHUFCGZMSSP-UHFFFAOYSA-N	3-(3-METHOXYPHENYL)-6-(2-PHENYLETHYL)-[1,2,4]TRIAZOLO[3,4-B][1,3,4]THIADIAZOLE	4	ACHIRAL	41.761	5	26.0483	611	1.6535	5	xbt_mwt_logp_selected.ldb	YELLOW	(4WKQ) [A] IRE1101	COc1cccc(-c2nnc3sc(CCc4ccccc4)nn23)c1			D727-0418	-4.4715	47.5023	4.2206	47.5	Solid	DC	0	https://www.chemdiv.com/catalog/screening-compounds/compound-D727-0418/	4.2206
unnamed molecule	O=c1n(c(=O)c3n(c4c(c3n1CC(=O)N(Cc2ccccc2)CC)cc(OC)cc4)C)Cc5ccccc5	active	CL5400	InChI=1S/C30H30N4O4/c1-4-32(18-21-11-7-5-8-12-21)26(35)20-33-27-24-17-23(38-3)15-16-25(24)31(2)28(27)29(36)34(30(33)37)19-22-13-9-6-10-14-22/h5-17H,4,18-20H2,1-3H3	94	25	23.3	CCWUQMZPUOOAQZ-UHFFFAOYSA-N	N-BENZYL-2-{3-BENZYL-8-METHOXY-5-METHYL-2,4-DIOXO-1H,2H,3H,4H,5H-PYRIMIDO[5,4-B]INDOL-1-YL}-N-ETHYLACETAMIDE	1	ACHIRAL	57.571	8	22.6301	5002	-1.3184	9	xai_mwt_logp_selected.ldb	NOT COLORED	(4WKQ) [A] IRE1101	CCN(Cc1ccccc1)C(CN(c1c(C(N2Cc3ccccc3)=O)n(C)c(cc3)c1cc3OC)C2=O)=O			C200-3127	-4.4249	47.4993	4.3894	47.5	Solid	DC	0	https://www.chemdiv.com/catalog/screening-compounds/compound-C200-3127/	4.3894
unnamed molecule	s1c3n(nc1C2CCC2)c(nn3)c4c(F)ccc(F)c4	active		InChI=1S/C13H10F2N4S/c14-8-4-5-10(15)9(6-8)11-16-17-13-19(11)18-12(20-13)7-2-1-3-7/h4-7H,1-3H2	14	25	30.8	VHXFQIDAAYSDMV-UHFFFAOYSA-N	6-CYCLOBUTYL-3-(2,5-DIFLUOROPHENYL)[1,2,4]TRIAZOLO[3,4-B][1,3,4]THIADIAZOLE	3	ACHIRAL	34.245	4	26.6678	6611	-0.4045	2	xah_mwt_logp_selected.ldb	NOT COLORED	(4WKQ) [A] IRE1101	Fc(cc1)cc(-c2nnc3sc(C4CCC4)nn23)c1F			8020-3394	-3.1991	47.4978	2.776	47.5	Solid	DC	0	https://www.chemdiv.com/catalog/screening-compounds/compound-8020-3394/	2.776
unnamed molecule	s2c(S(=O)(=O)Nc1c(OC)ccc(c1)C)ccc2c3noc(c3)C(F)(F)F	active	CL9033	InChI=1S/C16H13F3N2O4S2/c1-9-3-4-12(24-2)10(7-9)21-27(22,23)15-6-5-13(26-15)11-8-14(25-20-11)16(17,18)19/h3-8,21H,1-2H3	120	25	18.8	GNOFHCQLSQHYSK-UHFFFAOYSA-N	N-(2-METHOXY-5-METHYLPHENYL)-5-[5-(TRIFLUOROMETHYL)-1,2-OXAZOL-3-YL]THIOPHENE-2-SULFONAMIDE	1	ACHIRAL	70.374	6	8.1595	1819	-6.0599	6	xas_mwt_logp_selected.ldb	BROWN	(4WKQ) [A] IRE1101	Cc(cc1)cc(NS(c2ccc(-c3noc(C(F)(F)F)c3)s2)(=O)=O)c1OC			G008-3057	-4.38	47.4977	4.4004	47.5	Solid	DC	1	https://www.chemdiv.com/catalog/screening-compounds/compound-G008-3057/	4.47
unnamed molecule	Fc1ccc(cc1)CNC(=O)C4CCN(Cc2onc(n2)c3cc(OC)c(OC)cc3)CC4	active	CL5552A	InChI=1S/C24H27FN4O4/c1-31-20-8-5-18(13-21(20)32-2)23-27-22(33-28-23)15-29-11-9-17(10-12-29)24(30)26-14-16-3-6-19(25)7-4-16/h3-8,13,17H,9-12,14-15H2,1-2H3,(H,26,30)	457	25	37.5	PJPISJMGZSPTJW-UHFFFAOYSA-N	1-{[3-(3,4-DIMETHOXYPHENYL)-1,2,4-OXADIAZOL-5-YL]METHYL}-N-[(4-FLUOROPHENYL)METHYL]PIPERIDINE-4-CARBOXAMIDE	1	ACHIRAL	74.988	8	12.1429	2509	6.8193	9	xap_mwt_logp_selected.ldb	NOT COLORED	(4WKQ) [A] IRE1101	COc(ccc(-c1noc(CN(CC2)CCC2C(NCc(cc2)ccc2F)=O)n1)c1)c1OC			E903-0608	-3.1368	47.4973	2.7286	47.5	Solid	DC	1	https://www.chemdiv.com/catalog/screening-compounds/compound-E903-0608/	2.8299
unnamed molecule	Clc3cc2c5nc(SCC(=O)NCc1occc1)ncc5S(=O)(=O)N(c2cc3)Cc4ccccc4	active	CL5414	InChI=1S/C24H19ClN4O4S2/c25-17-8-9-20-19(11-17)23-21(35(31,32)29(20)14-16-5-2-1-3-6-16)13-27-24(28-23)34-15-22(30)26-12-18-7-4-10-33-18/h1-11,13H,12,14-15H2,(H,26,30)	67	25	12.5	WXFKFDHEUBBXOG-UHFFFAOYSA-N	2-({9-BENZYL-13-CHLORO-88-DIOXO-8LAMBDA6-THIA-359-TRIAZATRICYCLO[8.4.0.0{27}]TETRADECA-1(14)2(7)351012-HEXAEN-4-YL}SULFANYL)-N-[(FURAN-2-YL)METHYL]ACETAMIDE	1	ACHIRAL	81.387	8	13.1318	2572	-1.4183	8	xas_mwt_logp_selected.ldb	BROWN	(4WKQ) [A] IRE1101	O=C(CSc(nc1-c(cc(cc2)Cl)c2N2Cc3ccccc3)ncc1S2(=O)=O)NCc1ccco1			G071-1338	-4.7933	47.4969	4.5929	47.5	Solid	DC	1	https://www.chemdiv.com/catalog/screening-compounds/compound-G071-1338/	4.5929
unnamed molecule	n13c(nc2c1cccc2)c(c4c(c3NCCN(CC)CC)ccc4)C#N	active	CL1121	InChI=1S/C21H25N5/c1-3-25(4-2)13-12-23-20-16-9-7-8-15(16)17(14-22)21-24-18-10-5-6-11-19(18)26(20)21/h5-6,10-11,23H,3-4,7-9,12-13H2,1-2H3	3	25	42.9	QXRWTWIXYRUJSK-UHFFFAOYSA-N	11-{[2-(DIETHYLAMINO)ETHYL]AMINO}-2,3-DIHYDRO-1H-CYCLOPENTA[4,5]PYRIDO[1,2-A][1,3]BENZIMIDAZOL-4-YL CYANIDE	1	ACHIRAL	40.802	5	15.1022	1554	10.5343	7	xai_mwt_logp_selected.ldb	YELLOW	(4WKQ) [A] IRE1101	CCN(CC)CCNc(n1c2nc3c1cccc3)c(CCC1)c1c2C#N			C063-0007	-3.3681	47.4964	0.2866	47.5	Solid	DC	1	https://www.chemdiv.com/catalog/screening-compounds/compound-C063-0007/	3.4212
unnamed molecule	Brc4sc(S(=O)(=O)N3CCN(C(=O)c2[nH]nc(c1cc(OC)ccc1)c2)CC3)cc4	active	CL3222	InChI=1S/C19H19BrN4O4S2/c1-28-14-4-2-3-13(11-14)15-12-16(22-21-15)19(25)23-7-9-24(10-8-23)30(26,27)18-6-5-17(20)29-18/h2-6,11-12H,7-10H2,1H3,(H,21,22)	274	25	26.3	WMUDLLZGWFTBHJ-UHFFFAOYSA-N	1-[(5-BROMOTHIOPHEN-2-YL)SULFONYL]-4-[3-(3-METHOXYPHENYL)-1H-PYRAZOLE-5-CARBONYL]PIPERAZINE	9	ACHIRAL	79.457	8	10.3116	1977	1.9422	6	xbp_mwt_logp_selected.ldb	NOT COLORED	(4WKQ) [A] IRE1101	COc1cccc(-c2n[nH]c(C(N(CC3)CCN3S(c(s3)ccc3Br)(=O)=O)=O)c2)c1			C590-0349	-3.8377	47.4961	3.6058	47.5	Solid	DC	1	https://www.chemdiv.com/catalog/screening-compounds/compound-C590-0349/	3.6063
unnamed molecule	s/1c(=O)n(c(=O)c/1=C\c3oc(c2cc(ccc2)C(=O)O)cc3)c4ccccc4	active	CL1680	InChI=1S/C21H13NO5S/c23-19-18(28-21(26)22(19)15-7-2-1-3-8-15)12-16-9-10-17(27-16)13-5-4-6-14(11-13)20(24)25/h1-12H,(H,24,25)	56	25	0	GEYUYMIKXNQPKI-UHFFFAOYSA-N	3-(5-{[(5E)-2,4-DIOXO-3-PHENYL-1,3-THIAZOLIDIN-5-YLIDENE]METHYL}FURAN-2-YL)BENZOIC ACID	9	ACHIRAL	64.962	6	3.8874	807	-1.3833	4	xaa_mwt_logp_selected.ldb	ORANGE	(4WKQ) [A] IRE1101	OC(c1cccc(-c2ccc(/C=C(\C(N3c4ccccc4)=O)/SC3=O)o2)c1)=O			1588-0397	-4.5943	47.4959	1.194	47.5	Solid	DC	1	https://www.chemdiv.com/catalog/screening-compounds/compound-1588-0397/	4.7067
unnamed molecule	o2c1nc4c(cc1c3ncnc(N[C@H](CO)CC)c23)COC(C4)(C)C	active		InChI=1S/C18H22N4O3/c1-4-11(7-23)21-16-15-14(19-9-20-16)12-5-10-8-24-18(2,3)6-13(10)22-17(12)25-15/h5,9,11,23H,4,6-8H2,1-3H3,(H,19,20,21)/t11-/m0/s1	7	25	50	CGXSJKPYELRRME-NSHDSACASA-N	2-[(8,8-DIMETHYL-7,10-DIHYDRO-8H-PYRANO[3'',4'':5',6']PYRIDO[3',2':4,5]FURO[3,2-D]PYRIMIDIN-4-YL)AMINO]-1-BUTANOL	6	RACEMIC MIXTURE	75.03	7	15.5789	6742	4.5872	4	xbu_mwt_logp_selected.ldb	NOT COLORED	(4WKQ) [A] IRE1101	CCC(CO)Nc1c2oc3nc(CC(C)(C)OC4)c4cc3c2ncn1			F081-1370	-2.8495	47.4955	2.7676	47.5	Solid	DC	2	https://www.chemdiv.com/catalog/screening-compounds/compound-F081-1370/	2.7683
unnamed molecule	O(c1cc(ccc1)CNc3nc4c(n2c3nnc2C)cc(cc4)C(=O)c5ccccc5)C	active	CL1509	InChI=1S/C25H21N5O2/c1-16-28-29-25-24(26-15-17-7-6-10-20(13-17)32-2)27-21-12-11-19(14-22(21)30(16)25)23(31)18-8-4-3-5-9-18/h3-14H,15H2,1-2H3,(H,26,27)	174	25	12	IICCPOKBUSYHJU-UHFFFAOYSA-N	8-BENZOYL-N-[(3-METHOXYPHENYL)METHYL]-1-METHYL-[1,2,4]TRIAZOLO[4,3-A]QUINOXALIN-4-AMINE	1	ACHIRAL	62.582	7	20.1259	2743	3.0847	6	xaj_mwt_logp_selected.ldb	YELLOW	(4WKQ) [A] IRE1101	Cc1nnc2n1c(cc(cc1)C(c3ccccc3)=O)c1nc2NCc1cc(OC)ccc1			C301-4136	-4.1309	47.495	3.8504	47.5	Solid	DC	1	https://www.chemdiv.com/catalog/screening-compounds/compound-C301-4136/	3.8504
unnamed molecule	Fc3c(NC(=O)CCCc1onc(n1)c2cc(OC)ccc2)cccc3	active	CL5000	InChI=1S/C19H18FN3O3/c1-25-14-7-4-6-13(12-14)19-22-18(26-23-19)11-5-10-17(24)21-16-9-3-2-8-15(16)20/h2-4,6-9,12H,5,10-11H2,1H3,(H,21,24)	212	25	21	URNLZEXQDOZAFH-UHFFFAOYSA-N	N-(2-FLUOROPHENYL)-4-[3-(3-METHOXYPHENYL)-1,2,4-OXADIAZOL-5-YL]BUTANAMIDE	1	ACHIRAL	61.305	6	10.6383	5959	-0.8752	8	xal_mwt_logp_selected.ldb	ORANGE	(4WKQ) [A] IRE1101	COc1cccc(-c2noc(CCCC(Nc(cccc3)c3F)=O)n2)c1			D134-0317	-4.0696	47.4904	3.661	47.49	Solid	DC	1	https://www.chemdiv.com/catalog/screening-compounds/compound-D134-0317/	3.6613
unnamed molecule	o1nc(nc1CN(C(=O)Nc2ccc(cc2)C)C)c3cc(OC)c(OC)cc3	active	CL5637	InChI=1S/C20H22N4O4/c1-13-5-8-15(9-6-13)21-20(25)24(2)12-18-22-19(23-28-18)14-7-10-16(26-3)17(11-14)27-4/h5-11H,12H2,1-4H3,(H,21,25)	74	25	25	PMPUXQRRYDIXJA-UHFFFAOYSA-N	3-{[3-(3,4-DIMETHOXYPHENYL)-1,2,4-OXADIAZOL-5-YL]METHYL}-3-METHYL-1-(4-METHYLPHENYL)UREA	1	ACHIRAL	71.814	8	13.511	6810	1.457	8	xal_mwt_logp_selected.ldb	NOT COLORED	(4WKQ) [A] IRE1101	Cc(cc1)ccc1NC(N(C)Cc1nc(-c(cc2)cc(OC)c2OC)no1)=O			D169-0436	-3.7173	47.4898	3.5941	47.49	Solid	DC	1	https://www.chemdiv.com/catalog/screening-compounds/compound-D169-0436/	3.5941
unnamed molecule	Clc5cc2c(oc1n(n(c(=O)c1c2)c3ccc(cc3)CC)CC(=O)Nc4c(ccc(c4)C)C)cc5	active	CL6340	InChI=1S/C28H26ClN3O3/c1-4-19-7-10-22(11-8-19)32-27(34)23-15-20-14-21(29)9-12-25(20)35-28(23)31(32)16-26(33)30-24-13-17(2)5-6-18(24)3/h5-14H,4,15-16H2,1-3H3,(H,30,33)	111	25	21.4	ZRXZINFHHMEVOO-UHFFFAOYSA-N	2-[6-CHLORO-2-(4-ETHYLPHENYL)-3-OXO-1H,2H,3H,4H-CHROMENO[2,3-C]PYRAZOL-1-YL]-N-(2,5-DIMETHYLPHENYL)ACETAMIDE	1	ACHIRAL	48.778	6	13.2008	5816	-0.3541	6	xai_mwt_logp_selected.ldb	BROWN	(4WKQ) [A] IRE1101	CCc(cc1)ccc1N1N(CC(Nc2c(C)ccc(C)c2)=O)C(Oc(cc2)c(C3)cc2Cl)=C3C1=O			C201-0827	-5.8993	47.4895	5.8709	47.49	Solid	DC	1	https://www.chemdiv.com/catalog/screening-compounds/compound-C201-0827/	5.8709
unnamed molecule	o1c(nnc1C)c4nn(c2cc(ccc2)C(=O)NCc3occc3)c(c4)CCC(C)C	active	CV0088	InChI=1S/C23H25N5O3/c1-15(2)9-10-19-13-21(23-26-25-16(3)31-23)27-28(19)18-7-4-6-17(12-18)22(29)24-14-20-8-5-11-30-20/h4-8,11-13,15H,9-10,14H2,1-3H3,(H,24,29)	10	25	30.4	ILJOORVVTMYEGD-UHFFFAOYSA-N	N-[(FURAN-2-YL)METHYL]-3-[3-(5-METHYL-1,3,4-OXADIAZOL-2-YL)-5-(3-METHYLBUTYL)-1H-PYRAZOL-1-YL]BENZAMIDE	1	ACHIRAL	75.72	8	11.5619	3318	-0.5852	9	xay_mwt_logp_selected.ldb	NOT COLORED	(4WKQ) [A] IRE1101	CC(C)CCc1cc(-c2nnc(C)o2)nn1-c1cccc(C(NCc2ccco2)=O)c1			V019-6863	-4.1833	47.4866	4.1081	47.49	Solid	DC	1	https://www.chemdiv.com/catalog/screening-compounds/compound-V019-6863/	4.1081
unnamed molecule	Clc4cc3c6nc(SCC(=O)Nc2cc1OCCOc1cc2)ncc6S(=O)(=O)N(c3cc4)Cc5ccccc5	active	CL5414	InChI=1S/C27H21ClN4O5S2/c28-18-6-8-21-20(12-18)26-24(39(34,35)32(21)15-17-4-2-1-3-5-17)14-29-27(31-26)38-16-25(33)30-19-7-9-22-23(13-19)37-11-10-36-22/h1-9,12-14H,10-11,15-16H2,(H,30,33)	105	25	14.8	FFZRMNOOAUZNQV-UHFFFAOYSA-N	2-({9-BENZYL-13-CHLORO-88-DIOXO-8LAMBDA6-THIA-359-TRIAZATRICYCLO[8.4.0.0{27}]TETRADECA-1(14)2(7)351012-HEXAEN-4-YL}SULFANYL)-N-(23-DIHYDRO-14-BENZODIOXIN-6-YL)ACETAMIDE	1	ACHIRAL	88.139	9	11.5217	2570	1.9125	7	xas_mwt_logp_selected.ldb	BROWN	(4WKQ) [A] IRE1101	O=C(CSc(nc1-c(cc(cc2)Cl)c2N2Cc3ccccc3)ncc1S2(=O)=O)Nc(cc1)cc2c1OCCO2			G071-1311	-4.4814	47.4854	4.1335	47.49	Solid	DC	1	https://www.chemdiv.com/catalog/screening-compounds/compound-G071-1311/	4.1335
unnamed molecule	Fc5cc2c(n(c1c(=O)n(cnc12)Cc3ccccc3)CC(=O)Nc4c(cccc4)CC)cc5	active	CL3562A	InChI=1S/C27H23FN4O2/c1-2-19-10-6-7-11-22(19)30-24(33)16-32-23-13-12-20(28)14-21(23)25-26(32)27(34)31(17-29-25)15-18-8-4-3-5-9-18/h3-14,17H,2,15-16H2,1H3,(H,30,33)	142	25	14.8	VSRCUKPRKSDXEZ-UHFFFAOYSA-N	2-{3-BENZYL-8-FLUORO-4-OXO-3H,4H,5H-PYRIMIDO[5,4-B]INDOL-5-YL}-N-(2-ETHYLPHENYL)ACETAMIDE	1	ACHIRAL	47.38	6	12.5811	4903	1.3197	7	xaq_mwt_logp_selected.ldb	NOT COLORED	(4WKQ) [A] IRE1101	CCc(cccc1)c1NC(Cn(c(cc1)c2cc1F)c1c2N=CN(Cc2ccccc2)C1=O)=O			F394-0222	-4.3899	47.4844	4.6369	47.48	Solid	DC	1	https://www.chemdiv.com/catalog/screening-compounds/compound-F394-0222/	4.6369
unnamed molecule	O(c1c(cccc1)C)CCn3c2c4c(c(O)cc2c(c3C)C(=O)OCC)cccc4	active	CL2640	InChI=1S/C25H25NO4/c1-4-29-25(28)23-17(3)26(13-14-30-22-12-8-5-9-16(22)2)24-19-11-7-6-10-18(19)21(27)15-20(23)24/h5-12,15,27H,4,13-14H2,1-3H3	45	25	24	VRWPAMHSSMLFEP-UHFFFAOYSA-N	ETHYL 5-HYDROXY-2-METHYL-1-[2-(2-METHYLPHENOXY)ETHYL]-1H-BENZO[G]INDOLE-3-CARBOXYLATE	5	ACHIRAL	45.728	5	9.4008	2160	-2.4877	7	xag_mwt_logp_selected.ldb	ORANGE	(4WKQ) [A] IRE1101	CCOC(c1c(C)n(CCOc2c(C)cccc2)c(c2ccccc22)c1cc2O)=O			8012-8438	-5.3704	47.4806	5.462	47.48	Solid	DC	1	https://www.chemdiv.com/catalog/screening-compounds/compound-8012-8438/	5.4663
unnamed molecule	FC(F)(F)c5cc(N(C(=O)c2nn(c(=O)c1n(c3c(c12)cccc3)C)c4ccc(OC)cc4)CC)ccc5	active	CL2596	InChI=1S/C28H23F3N4O3/c1-4-34(19-9-7-8-17(16-19)28(29,30)31)26(36)24-23-21-10-5-6-11-22(21)33(2)25(23)27(37)35(32-24)18-12-14-20(38-3)15-13-18/h5-16H,4H2,1-3H3	322	25	17.9	OMGWBCRGRKZTRF-UHFFFAOYSA-N	N-ETHYL-3-(4-METHOXYPHENYL)-5-METHYL-4-OXO-N-[3-(TRIFLUOROMETHYL)PHENYL]-3H,4H,5H-PYRIDAZINO[4,5-B]INDOLE-1-CARBOXAMIDE	1	ACHIRAL	50.862	7	28.5913	6117	2.6297	7	xaj_mwt_logp_selected.ldb	NOT COLORED	(4WKQ) [A] IRE1101	CCN(C(C(c1c2n(C)c3c1cccc3)=NN(c(cc1)ccc1OC)C2=O)=O)c1cccc(C(F)(F)F)c1			C448-1073	-5.7312	47.4803	5.346	47.48	Solid	DC	0	https://www.chemdiv.com/catalog/screening-compounds/compound-C448-1073/	5.346
unnamed molecule	S2(=O)(=O)N(c4c(c3nc(SCC(=O)NCCc1ccccc1)ncc23)cccc4)Cc5ccccc5	active	CL5414	InChI=1S/C27H24N4O3S2/c32-25(28-16-15-20-9-3-1-4-10-20)19-35-27-29-17-24-26(30-27)22-13-7-8-14-23(22)31(36(24,33)34)18-21-11-5-2-6-12-21/h1-14,17H,15-16,18-19H2,(H,28,32)	160	25	14.8	VEXBKFIHXGDBOT-UHFFFAOYSA-N	2-({9-BENZYL-88-DIOXO-8LAMBDA6-THIA-359-TRIAZATRICYCLO[8.4.0.0{27}]TETRADECA-1(14)2(7)351012-HEXAEN-4-YL}SULFANYL)-N-(2-PHENYLETHYL)ACETAMIDE	1	ACHIRAL	73.479	7	14.6855	2446	3.898	9	xas_mwt_logp_selected.ldb	NOT COLORED	(4WKQ) [A] IRE1101	O=C(CSc(nc1)nc(-c(cccc2)c2N2Cc3ccccc3)c1S2(=O)=O)NCCc1ccccc1			G071-0061	-3.9945	47.4798	3.85	47.48	Solid	DC	1	https://www.chemdiv.com/catalog/screening-compounds/compound-G071-0061/	3.85
unnamed molecule	Clc5c(NC(=O)CSc4nc1c(S(=O)(=O)N(c2c1cccc2)Cc3ccccc3)cn4)cccc5	active	CL5414	InChI=1S/C25H19ClN4O3S2/c26-19-11-5-6-12-20(19)28-23(31)16-34-25-27-14-22-24(29-25)18-10-4-7-13-21(18)30(35(22,32)33)15-17-8-2-1-3-9-17/h1-14H,15-16H2,(H,28,31)	174	25	8	CJFVKUYIXJLXIV-UHFFFAOYSA-N	2-({9-BENZYL-88-DIOXO-8LAMBDA6-THIA-359-TRIAZATRICYCLO[8.4.0.0{27}]TETRADECA-1(14)2(7)351012-HEXAEN-4-YL}SULFANYL)-N-(2-CHLOROPHENYL)ACETAMIDE	1	ACHIRAL	71.618	7	10.9394	2438	-0.4254	7	xas_mwt_logp_selected.ldb	BROWN	(4WKQ) [A] IRE1101	O=C(CSc(nc1)nc(-c(cccc2)c2N2Cc3ccccc3)c1S2(=O)=O)Nc(cccc1)c1Cl			G071-0008	-4.5674	47.4783	4.4446	47.48	Solid	DC	1	https://www.chemdiv.com/catalog/screening-compounds/compound-G071-0008/	4.4447
unnamed molecule	s2c1c(=O)n(c(=O)n(c1c3c2cccc3)CC(=O)Nc4c(cccc4)C)Cc5ccc(F)cc5	active	CL3455	InChI=1S/C26H20FN3O3S/c1-16-6-2-4-8-20(16)28-22(31)15-29-23-19-7-3-5-9-21(19)34-24(23)25(32)30(26(29)33)14-17-10-12-18(27)13-11-17/h2-13H,14-15H2,1H3,(H,28,31)	76	25	11.5	MVOHZIYGJHPAKL-UHFFFAOYSA-N	2-{5-[(4-FLUOROPHENYL)METHYL]-46-DIOXO-8-THIA-35-DIAZATRICYCLO[7.4.0.0{27}]TRIDECA-1(9)2(7)1012-TETRAEN-3-YL}-N-(2-METHYLPHENYL)ACETAMIDE	1	ACHIRAL	55.622	6	12.606	4996	0.5384	6	xak_mwt_logp_selected.ldb	NOT COLORED	(4WKQ) [A] IRE1101	Cc(cccc1)c1NC(CN(c1c(C(N2Cc(cc3)ccc3F)=O)sc3c1cccc3)C2=O)=O			C688-1469	-4.7321	47.4782	5.0286	47.48	Solid	DC	1	https://www.chemdiv.com/catalog/screening-compounds/compound-C688-1469/	5.0286
unnamed molecule	s1c2n(nc1NC(=O)C(CC)CC)c(nn2)c3cc(OC)ccc3	active	CL4657	InChI=1S/C16H19N5O2S/c1-4-10(5-2)14(22)17-15-20-21-13(18-19-16(21)24-15)11-7-6-8-12(9-11)23-3/h6-10H,4-5H2,1-3H3,(H,17,20,22)	32	25	37	OEAQDVHUUNJUEK-UHFFFAOYSA-N	2-ETHYL-N-[3-(3-METHOXYPHENYL)-[1,2,4]TRIAZOLO[3,4-B][1,3,4]THIADIAZOL-6-YL]BUTANAMIDE	6	ACHIRAL	64.941	7	9.4439	1767	2.2588	7	xao_mwt_logp_selected.ldb	NOT COLORED	(4WKQ) [A] IRE1101	CCC(CC)C(Nc(s1)nn2c1nnc2-c1cc(OC)ccc1)=O			E157-4490	-3.7051	47.478	3.4264	47.48	Solid	DC	1	https://www.chemdiv.com/catalog/screening-compounds/compound-E157-4490/	3.4303
unnamed molecule	o1nc(cc1c2cc(OC)ccc2)CN(C(=O)NCC)CC(C)C	active	CV0057A	InChI=1S/C18H25N3O3/c1-5-19-18(22)21(11-13(2)3)12-15-10-17(24-20-15)14-7-6-8-16(9-14)23-4/h6-10,13H,5,11-12H2,1-4H3,(H,19,22)	12	25	44.44	HIWXSJRCWZFQIR-UHFFFAOYSA-N	3-ETHYL-1-{[5-(3-METHOXYPHENYL)-1,2-OXAZOL-3-YL]METHYL}-1-(2-METHYLPROPYL)UREA	1	ACHIRAL	56.064	6	16.6685	3777	1.8732	9	xax_mwt_logp_selected.ldb	NOT COLORED	(4WKQ) [A] IRE1101	CCNC(N(CC(C)C)Cc1noc(-c2cc(OC)ccc2)c1)=O			V006-0712	-3.9302	47.4778	3.6514	47.48	Solid	DC	1	https://www.chemdiv.com/catalog/screening-compounds/compound-V006-0712/	3.6514
unnamed molecule	Fc4ccc(n1nc(c(=O)n(c1=O)C)c2noc(n2)C(=O)N3CCN(CC3)CC)cc4	active	CL7466B	InChI=1S/C19H20FN7O4/c1-3-25-8-10-26(11-9-25)18(29)16-21-15(23-31-16)14-17(28)24(2)19(30)27(22-14)13-6-4-12(20)5-7-13/h4-7H,3,8-11H2,1-2H3	118	25	36.8	ZYCKHWGVJSGUKA-UHFFFAOYSA-N	6-[5-(4-ETHYLPIPERAZINE-1-CARBONYL)-1,2,4-OXADIAZOL-3-YL]-2-(4-FLUOROPHENYL)-4-METHYL-2,3,4,5-TETRAHYDRO-1,2,4-TRIAZINE-3,5-DIONE	1	ACHIRAL	94.145	11	29.1326	287	7.0928	5	xar_mwt_logp_selected.ldb	NOT COLORED	(4WKQ) [A] IRE1101	CCN(CC1)CCN1C(c1nc(C(C(N2C)=O)=NN(c(cc3)ccc3F)C2=O)no1)=O			F486-0688	-2.0216	47.4755	0.9451	47.48	Solid	DC	0	https://www.chemdiv.com/catalog/screening-compounds/compound-F486-0688/	1.1191
unnamed molecule	Fc4ccc(n1nc(c(=O)n(c1=O)CC)c2noc(n2)C(=O)NCc3ccc(cc3)CC)cc4	active	CL7466B	InChI=1S/C23H21FN6O4/c1-3-14-5-7-15(8-6-14)13-25-20(31)21-26-19(28-34-21)18-22(32)29(4-2)23(33)30(27-18)17-11-9-16(24)10-12-17/h5-12H,3-4,13H2,1-2H3,(H,25,31)	231	25	21.7	WNYYYCNQPUXPSB-UHFFFAOYSA-N	3-[4-ETHYL-2-(4-FLUOROPHENYL)-3,5-DIOXO-2,3,4,5-TETRAHYDRO-1,2,4-TRIAZIN-6-YL]-N-[(4-ETHYLPHENYL)METHYL]-1,2,4-OXADIAZOLE-5-CARBOXAMIDE	1	ACHIRAL	98.332	10	10.4722	283	-1.9742	8	xar_mwt_logp_selected.ldb	NOT COLORED	(4WKQ) [A] IRE1101	CCc1ccc(CNC(c2nc(C(C(N3CC)=O)=NN(c(cc4)ccc4F)C3=O)no2)=O)cc1			F486-0553	-3.5649	47.4718	3.5183	47.47	Solid	DC	1	https://www.chemdiv.com/catalog/screening-compounds/compound-F486-0553/	3.5187
unnamed molecule	s3c1nc5c(cc1c4nc(nc(N[C@@H](Cc2ccccc2)C)c34)C)COC(C5)(C)C	active	CL1547	InChI=1S/C24H26N4OS/c1-14(10-16-8-6-5-7-9-16)25-22-21-20(26-15(2)27-22)18-11-17-13-29-24(3,4)12-19(17)28-23(18)30-21/h5-9,11,14H,10,12-13H2,1-4H3,(H,25,26,27)/t14-/m0/s1	135	25	37.5	BMFIKSXBIPTDIP-AWEZNQCLSA-N	N-(1-METHYL-2-PHENYLETHYL)-N-(2,8,8-TRIMETHYL-7,10-DIHYDRO-8H-PYRANO[3'',4'':5',6']PYRIDO[3',2':4,5]THIENO[3,2-D]PYRIMIDIN-4-YL)AMINE	2	RACEMIC MIXTURE	48.063	5	17.7557	5874	7.1632	4	xap_mwt_logp_selected.ldb	NOT COLORED	(4WKQ) [A] IRE1101	CC(Cc1ccccc1)Nc1c2sc3nc(CC(C)(C)OC4)c4cc3c2nc(C)n1			F081-0890	-5.6332	47.4708	5.5715	47.47	Solid	DC	1	https://www.chemdiv.com/catalog/screening-compounds/compound-F081-0890/	5.77
unnamed molecule	Clc4c(Oc3c1c(Oc2c(N(C1=O)CCCC)cccc2)cc([N+](=O)[O-])c3)cccc4	active	CL1483	InChI=1S/C23H19ClN2O5/c1-2-3-12-25-17-9-5-7-11-19(17)31-21-14-15(26(28)29)13-20(22(21)23(25)27)30-18-10-6-4-8-16(18)24/h4-11,13-14H,2-3,12H2,1H3	27	25	17.39	AGULPWJSPMRDHN-UHFFFAOYSA-N	10-BUTYL-1-(2-CHLOROPHENOXY)-3-NITRODIBENZO[B,F][1,4]OXAZEPIN-11(10H)-ONE	8	ACHIRAL	63.118	7	27.5241	2347	-3.9751	6	xag_mwt_logp_selected.ldb	NOT COLORED	(4WKQ) [A] IRE1101	CCCCN(c(cccc1)c1Oc1cc([N+]([O-])=O)cc(Oc(cccc2)c2Cl)c11)C1=O			8012-9377	-6.1696	47.47	6.2713	47.47	Solid	DC	0	https://www.chemdiv.com/catalog/screening-compounds/compound-8012-9377/	6.2713
unnamed molecule	Clc3ccc(OC(C(=O)NCc1n(nnn1)c2ccc(OCC)cc2)(C)C)cc3	active	CL7284	InChI=1S/C20H22ClN5O3/c1-4-28-16-11-7-15(8-12-16)26-18(23-24-25-26)13-22-19(27)20(2,3)29-17-9-5-14(21)6-10-17/h5-12H,4,13H2,1-3H3,(H,22,27)	103	25	30	XBDRVTUDPYJLGM-UHFFFAOYSA-N	2-(4-CHLOROPHENOXY)-N-{[1-(4-ETHOXYPHENYL)-1H-1,2,3,4-TETRAZOL-5-YL]METHYL}-2-METHYLPROPANAMIDE	1	ACHIRAL	78.311	8	13.6298	6848	-2.7948	9	xat_mwt_logp_selected.ldb	NOT COLORED	(4WKQ) [A] IRE1101	CCOc(cc1)ccc1-n1nnnc1CNC(C(C)(C)Oc(cc1)ccc1Cl)=O			G745-0357	-4.1052	47.4699	3.6425	47.47	Solid	DC	1	https://www.chemdiv.com/catalog/screening-compounds/compound-G745-0357/	3.6425
unnamed molecule	Clc3c(OCC(=O)Nc1noc(n1)c2ccc(OCCC)cc2)cccc3	active	CL4414	InChI=1S/C19H18ClN3O4/c1-2-11-25-14-9-7-13(8-10-14)18-22-19(23-27-18)21-17(24)12-26-16-6-4-3-5-15(16)20/h3-10H,2,11-12H2,1H3,(H,21,23,24)	197	25	21.1	XFZBYCGUHVTAIE-UHFFFAOYSA-N	2-(2-CHLOROPHENOXY)-N-[5-(4-PROPOXYPHENYL)-1,2,4-OXADIAZOL-3-YL]ACETAMIDE	1	ACHIRAL	70.931	7	10.4732	3194	-5.867	9	xbs_mwt_logp_selected.ldb	NOT COLORED	(4WKQ) [A] IRE1101	CCCOc(cc1)ccc1-c1nc(NC(COc(cccc2)c2Cl)=O)no1			D646-0186	-4.7962	47.4673	4.6985	47.47	Solid	DC	1	https://www.chemdiv.com/catalog/screening-compounds/compound-D646-0186/	4.6988
unnamed molecule	O=[N+]([O-])c4cc(Oc1c(OC)cccc1)c2c(Oc3c(N(C2=O)CCCC)cccc3)c4	active	CL1483	InChI=1S/C24H22N2O6/c1-3-4-13-25-17-9-5-6-10-18(17)31-21-14-16(26(28)29)15-22(23(21)24(25)27)32-20-12-8-7-11-19(20)30-2/h5-12,14-15H,3-4,13H2,1-2H3	45	25	20.8	MDKGCOWNXIBMPA-UHFFFAOYSA-N	10-BUTYL-1-(2-METHOXYPHENOXY)-3-NITRODIBENZO[B,F][1,4]OXAZEPIN-11(10H)-ONE	9	ACHIRAL	70.748	8	27.5241	2198	-3.9751	7	xag_mwt_logp_selected.ldb	ORANGE	(4WKQ) [A] IRE1101	CCCCN(c(cccc1)c1Oc1c2c(Oc(cccc3)c3OC)cc([N+]([O-])=O)c1)C2=O			8012-8649	-5.4571	47.4673	5.8518	47.47	Solid	DC	0	https://www.chemdiv.com/catalog/screening-compounds/compound-8012-8649/	5.8518
unnamed molecule	Fc4ccc(n1nc(c(=O)n(c1=O)C)c2noc(n2)C(=O)NCc3ncccc3)cc4	active	CL7466B	InChI=1S/C19H14FN7O4/c1-26-18(29)14(24-27(19(26)30)13-7-5-11(20)6-8-13)15-23-17(31-25-15)16(28)22-10-12-4-2-3-9-21-12/h2-9H,10H2,1H3,(H,22,28)	197	25	10.5	QIJHJXXPGCUFOY-UHFFFAOYSA-N	3-[2-(4-FLUOROPHENYL)-4-METHYL-3,5-DIOXO-2,3,4,5-TETRAHYDRO-1,2,4-TRIAZIN-6-YL]-N-[(PYRIDIN-2-YL)METHYL]-1,2,4-OXADIAZOLE-5-CARBOXAMIDE	1	ACHIRAL	107.916	11	10.2755	285	4.6313	6	xar_mwt_logp_selected.ldb	NOT COLORED	(4WKQ) [A] IRE1101	CN(C(C(c1noc(C(NCc2ncccc2)=O)n1)=NN1c(cc2)ccc2F)=O)C1=O			F486-0675	-1.9204	47.4658	1.4583	47.47	Solid	DC	1	https://www.chemdiv.com/catalog/screening-compounds/compound-F486-0675/	1.4596
unnamed molecule	s1c3n(nc1NC(=O)C2CC2)c(nn3)c4cc(F)c(cc4)C	active	CL4657	InChI=1S/C14H12FN5OS/c1-7-2-3-9(6-10(7)15)11-17-18-14-20(11)19-13(22-14)16-12(21)8-4-5-8/h2-3,6,8H,4-5H2,1H3,(H,16,19,21)	14	25	28.6	KLMZTQAAQDFMAP-UHFFFAOYSA-N	N-[3-(3-FLUORO-4-METHYLPHENYL)-[1,2,4]TRIAZOLO[3,4-B][1,3,4]THIADIAZOL-6-YL]CYCLOPROPANECARBOXAMIDE	1	ACHIRAL	57.648	6	10.0896	6911	1.3044	4	xau_mwt_logp_selected.ldb	BROWN	(4WKQ) [A] IRE1101	Cc(ccc(-c1nnc2sc(NC(C3CC3)=O)nn12)c1)c1F			G952-0770	-3.3479	47.4657	3.2312	47.47	Solid	DC	1	https://www.chemdiv.com/catalog/screening-compounds/compound-G952-0770/	3.2321
unnamed molecule	Clc1c(ccc(F)c1)CNc2[n+]([O-])n(nc2[N+](=O)[O-])c3ccc(OC)cc3	active	CL2724	InChI=1S/C16H13ClFN5O4/c1-27-13-6-4-12(5-7-13)21-20-16(23(25)26)15(22(21)24)19-9-10-2-3-11(18)8-14(10)17/h2-8,19H,9H2,1H3	114	25	12.5	QBWATICOWXHUOX-UHFFFAOYSA-N	5-{[(2-CHLORO-4-FLUOROPHENYL)METHYL]AMINO}-2-(4-METHOXYPHENYL)-4-NITRO-2H-1,2,3-TRIAZOL-1-IUM-1-OLATE	1	ACHIRAL	84.949	9	12.8539	2368	-2.3151	6	xaj_mwt_logp_selected.ldb	ORANGE	(4WKQ) [A] IRE1101	COc(cc1)ccc1-n(nc1[N+]([O-])=O)[n+]([O-])c1NCc(ccc(F)c1)c1Cl			C301-0384	-3.8555	47.4655	3.5712	47.47	Solid	DC	1	https://www.chemdiv.com/catalog/screening-compounds/compound-C301-0384/	3.5712
unnamed molecule	Fc4ccc(n1nc(c(=O)n(c1=O)C)c2noc(n2)C(=O)NCCN3CCOCC3)cc4	active	CL7466B	InChI=1S/C19H20FN7O5/c1-25-18(29)14(23-27(19(25)30)13-4-2-12(20)3-5-13)15-22-17(32-24-15)16(28)21-6-7-26-8-10-31-11-9-26/h2-5H,6-11H2,1H3,(H,21,28)	273	25	36.8	VMLCJUDQQJRUGC-UHFFFAOYSA-N	3-[2-(4-FLUOROPHENYL)-4-METHYL-3,5-DIOXO-2,3,4,5-TETRAHYDRO-1,2,4-TRIAZIN-6-YL]-N-[2-(MORPHOLIN-4-YL)ETHYL]-1,2,4-OXADIAZOLE-5-CARBOXAMIDE	1	ACHIRAL	110.105	12	11.26	284	6.5773	7	xar_mwt_logp_selected.ldb	NOT COLORED	(4WKQ) [A] IRE1101	CN(C(C(c1noc(C(NCCN2CCOCC2)=O)n1)=NN1c(cc2)ccc2F)=O)C1=O			F486-0673	-1.7319	47.4653	0.3809	47.47	Solid	DC	1	https://www.chemdiv.com/catalog/screening-compounds/compound-F486-0673/	0.4418
unnamed molecule	Fc3ccc(n1nc(c(=O)n(c1=O)C)c2noc(n2)C(=O)NCCC)cc3	active	CL7466B	InChI=1S/C16H15FN6O4/c1-3-8-18-13(24)14-19-12(21-27-14)11-15(25)22(2)16(26)23(20-11)10-6-4-9(17)5-7-10/h4-7H,3,8H2,1-2H3,(H,18,24)	237	25	25	PCZJEYBARNQHPT-UHFFFAOYSA-N	3-[2-(4-FLUOROPHENYL)-4-METHYL-3,5-DIOXO-2,3,4,5-TETRAHYDRO-1,2,4-TRIAZIN-6-YL]-N-PROPYL-1,2,4-OXADIAZOLE-5-CARBOXAMIDE	1	ACHIRAL	98.486	10	12.9828	291	-1.704	6	xar_mwt_logp_selected.ldb	NOT COLORED	(4WKQ) [A] IRE1101	CCCNC(c1nc(C(C(N2C)=O)=NN(c(cc3)ccc3F)C2=O)no1)=O			F486-0798	-2.1392	47.4646	1.5953	47.46	Solid	DC	1	https://www.chemdiv.com/catalog/screening-compounds/compound-F486-0798/	1.5953
unnamed molecule	Fc5cc(n2c(=O)c3c(n1c2nnc1C)cc(cc3)C(=O)NCc4c(OC)cccc4)ccc5	active		InChI=1S/C25H20FN5O3/c1-15-28-29-25-30(15)21-12-16(23(32)27-14-17-6-3-4-9-22(17)34-2)10-11-20(21)24(33)31(25)19-8-5-7-18(26)13-19/h3-13H,14H2,1-2H3,(H,27,32)	32	25	12	UOFYSDCGXMQGIT-UHFFFAOYSA-N	4-(3-FLUOROPHENYL)-N-[(2-METHOXYPHENYL)METHYL]-1-METHYL-5-OXO-4H,5H-[1,2,4]TRIAZOLO[4,3-A]QUINAZOLINE-8-CARBOXAMIDE	1	ACHIRAL	71.211	8	11.6966	5643	-4.0781	6	xai_mwt_logp_selected.ldb	NOT COLORED	(4WKQ) [A] IRE1101	Cc(n1-c2c3ccc(C(NCc(cccc4)c4OC)=O)c2)nnc1N(c1cccc(F)c1)C3=O			C200-8716	-2.9986	47.4639	2.4967	47.46	Solid	DC	1	https://www.chemdiv.com/catalog/screening-compounds/compound-C200-8716/	2.4967
unnamed molecule	Clc1ccc(cc1)CCNc2nccn(c2=O)c3cc(F)ccc3	active	CL4044	InChI=1S/C18H15ClFN3O/c19-14-6-4-13(5-7-14)8-9-21-17-18(24)23(11-10-22-17)16-3-1-2-15(20)12-16/h1-7,10-12H,8-9H2,(H,21,22)	1	25	11.1	CEOBCSCWBQVRTP-UHFFFAOYSA-N	3-{[2-(4-CHLOROPHENYL)ETHYL]AMINO}-1-(3-FLUOROPHENYL)-1,2-DIHYDROPYRAZIN-2-ONE	1	ACHIRAL	35.143	4	11.8301	3174	2.9229	5	xas_mwt_logp_selected.ldb	BROWN	(4WKQ) [A] IRE1101	O=C(C(NCCc(cc1)ccc1Cl)=NC=C1)N1c1cc(F)ccc1			G194-0105	-3.4709	47.4638	2.5126	47.46	Solid	DC	1	https://www.chemdiv.com/catalog/screening-compounds/compound-G194-0105/	2.5126
unnamed molecule	s2c1c(=O)n(c(=O)n(c1c3c2cccc3)CC(=O)Nc4c(cccc4)C)c5cc(OC)ccc5	active	CL3455	InChI=1S/C26H21N3O4S/c1-16-8-3-5-12-20(16)27-22(30)15-28-23-19-11-4-6-13-21(19)34-24(23)25(31)29(26(28)32)17-9-7-10-18(14-17)33-2/h3-14H,15H2,1-2H3,(H,27,30)	34	25	11.5	QJNDVXSEZYGIJG-UHFFFAOYSA-N	2-[5-(3-METHOXYPHENYL)-46-DIOXO-8-THIA-35-DIAZATRICYCLO[7.4.0.0{27}]TRIDECA-1(9)2(7)1012-TETRAEN-3-YL]-N-(2-METHYLPHENYL)ACETAMIDE	1	ACHIRAL	62.555	7	12.698	4947	1.3522	6	xak_mwt_logp_selected.ldb	NOT COLORED	(4WKQ) [A] IRE1101	Cc(cccc1)c1NC(CN(c1c(C(N2c3cc(OC)ccc3)=O)sc3c1cccc3)C2=O)=O			C688-0972	-4.3844	47.4627	4.461	47.46	Solid	DC	1	https://www.chemdiv.com/catalog/screening-compounds/compound-C688-0972/	4.461
unnamed molecule	Clc4c(OC)ccc(n3nc(c1c(n(c2c1cccc2)C)c3=O)C(=O)NCCCN(CC)CC)c4	active	CL2596	InChI=1S/C26H30ClN5O3/c1-5-31(6-2)15-9-14-28-25(33)23-22-18-10-7-8-11-20(18)30(3)24(22)26(34)32(29-23)17-12-13-21(35-4)19(27)16-17/h7-8,10-13,16H,5-6,9,14-15H2,1-4H3,(H,28,33)	66	25	34.6	LJMNANPBKDPMSH-UHFFFAOYSA-N	3-(3-CHLORO-4-METHOXYPHENYL)-N-[3-(DIETHYLAMINO)PROPYL]-5-METHYL-4-OXO-3H,4H,5H-PYRIDAZINO[4,5-B]INDOLE-1-CARBOXAMIDE	1	ACHIRAL	63.539	8	14.6157	27	10.1202	10	xak_mwt_logp_selected.ldb	BROWN	(4WKQ) [A] IRE1101	CCN(CC)CCCNC(C(c1c2n(C)c3c1cccc3)=NN(c(cc1)cc(Cl)c1OC)C2=O)=O			C507-0062	-4.2685	47.4619	0.7818	47.46	Solid	DC	1	https://www.chemdiv.com/catalog/screening-compounds/compound-C507-0062/	3.5029
unnamed molecule	s/3c1n(nc(n1)c2ccc(OCC)cc2)c(=O)c/3=c/4c(=O)n(c5c/4cccc5)CCC	active	CL1083	InChI=1S/C23H20N4O3S/c1-3-13-26-17-8-6-5-7-16(17)18(21(26)28)19-22(29)27-23(31-19)24-20(25-27)14-9-11-15(12-10-14)30-4-2/h5-12H,3-4,13H2,1-2H3	5	25	21.7	LZJSUFFEQZHNLY-UHFFFAOYSA-N	3-[(5Z)-2-(4-ETHOXYPHENYL)-6-OXO-5H,6H-[1,2,4]TRIAZOLO[3,2-B][1,3]THIAZOL-5-YLIDENE]-1-PROPYL-2,3-DIHYDRO-1H-INDOL-2-ONE	8	ACHIRAL	60.038	7	27.0378	2374	-2.4317	5	xac_mwt_logp_selected.ldb	RED	(4WKQ) [A] IRE1101	CCCN(c(cccc1)c1/C1=C2/Sc3nc(-c(cc4)ccc4OCC)nn3C2=O)C1=O			4341-1352	-4.2555	47.4618	4.508	47.46	Solid	DC	0	https://www.chemdiv.com/catalog/screening-compounds/compound-4341-1352/	4.508
unnamed molecule	o1nc(nc1CCCC(=O)Nc2ccccc2)c3cc(OCC)c(OC)cc3	active	CL5000	InChI=1S/C21H23N3O4/c1-3-27-18-14-15(12-13-17(18)26-2)21-23-20(28-24-21)11-7-10-19(25)22-16-8-5-4-6-9-16/h4-6,8-9,12-14H,3,7,10-11H2,1-2H3,(H,22,25)	241	25	28	ZZSJCJLOTBRSLX-UHFFFAOYSA-N	4-[3-(3-ETHOXY-4-METHOXYPHENYL)-1,2,4-OXADIAZOL-5-YL]-N-PHENYLBUTANAMIDE	1	ACHIRAL	69.3	7	12.5233	636	2.1026	10	xam_mwt_logp_selected.ldb	NOT COLORED	(4WKQ) [A] IRE1101	CCOc(cc(cc1)-c2noc(CCCC(Nc3ccccc3)=O)n2)c1OC			D237-0103	-3.818	47.4618	3.3971	47.46	Solid	DC	1	https://www.chemdiv.com/catalog/screening-compounds/compound-D237-0103/	3.3971
unnamed molecule	O=c2n1nc(nc1n(c(c2)C)CC(=O)Nc3c(OCC)cccc3)c4ccccc4	active	CL9249	InChI=1S/C22H21N5O3/c1-3-30-18-12-8-7-11-17(18)23-19(28)14-26-15(2)13-20(29)27-22(26)24-21(25-27)16-9-5-4-6-10-16/h4-13H,3,14H2,1-2H3,(H,23,28)	112	25	18.2	OEHRGCIQIDGAMQ-UHFFFAOYSA-N	N-(2-ETHOXYPHENYL)-2-{5-METHYL-7-OXO-2-PHENYL-4H,7H-[1,2,4]TRIAZOLO[1,5-A]PYRIMIDIN-4-YL}ACETAMIDE	1	ACHIRAL	68.007	8	11.153	1763	1.9661	7	xbs_mwt_logp_selected.ldb	NOT COLORED	(4WKQ) [A] IRE1101	CCOc(cccc1)c1NC(CN(c1nc(-c2ccccc2)nn11)C(C)=CC1=O)=O			D475-1271	-3.5586	47.4611	3.4293	47.46	Solid	DC	1	https://www.chemdiv.com/catalog/screening-compounds/compound-D475-1271/	3.4293
unnamed molecule	Clc4cc3N(S(=O)(=O)c2c(nc(SCC(=O)Nc1cc(OC)c(OC)cc1)nc2)c3cc4)Cc5ccccc5	active	CL5414	InChI=1S/C27H23ClN4O5S2/c1-36-22-11-9-19(13-23(22)37-2)30-25(33)16-38-27-29-14-24-26(31-27)20-10-8-18(28)12-21(20)32(39(24,34)35)15-17-6-4-3-5-7-17/h3-14H,15-16H2,1-2H3,(H,30,33)	117	25	14.8	NGCUKUZOHNRBIL-UHFFFAOYSA-N	2-({9-BENZYL-12-CHLORO-88-DIOXO-8LAMBDA6-THIA-359-TRIAZATRICYCLO[8.4.0.0{27}]TETRADECA-1(14)2(7)351012-HEXAEN-4-YL}SULFANYL)-N-(34-DIMETHOXYPHENYL)ACETAMIDE	1	ACHIRAL	87.577	9	11.5217	2553	2.8721	9	xas_mwt_logp_selected.ldb	BROWN	(4WKQ) [A] IRE1101	COc(ccc(NC(CSc(nc1)nc(-c(ccc(Cl)c2)c2N2Cc3ccccc3)c1S2(=O)=O)=O)c1)c1OC			G071-0993	-4.8281	47.4603	4.6448	47.46	Solid	DC	1	https://www.chemdiv.com/catalog/screening-compounds/compound-G071-0993/	4.6448
unnamed molecule	Fc4ccc(n1nc(c(=O)n(c1=O)C)c2noc(n2)C(=O)NCc3ccccc3)cc4	active	CL7466B	InChI=1S/C20H15FN6O4/c1-26-19(29)15(24-27(20(26)30)14-9-7-13(21)8-10-14)16-23-18(31-25-16)17(28)22-11-12-5-3-2-4-6-12/h2-10H,11H2,1H3,(H,22,28)	223	25	10	OGAZHLNNVKUGTD-UHFFFAOYSA-N	N-BENZYL-3-[2-(4-FLUOROPHENYL)-4-METHYL-3,5-DIOXO-2,3,4,5-TETRAHYDRO-1,2,4-TRIAZIN-6-YL]-1,2,4-OXADIAZOLE-5-CARBOXAMIDE	1	ACHIRAL	98.373	10	10.4722	290	-1.704	6	xar_mwt_logp_selected.ldb	NOT COLORED	(4WKQ) [A] IRE1101	CN(C(C(c1noc(C(NCc2ccccc2)=O)n1)=NN1c(cc2)ccc2F)=O)C1=O			F486-0797	-2.7081	47.4596	2.3691	47.46	Solid	DC	1	https://www.chemdiv.com/catalog/screening-compounds/compound-F486-0797/	2.3695
unnamed molecule	s2c(SCc1ccc(cc1)C)nnc2n3c(=O)c(cc4c(=O)n5c(nc34)ccc(c5)C)C#N	active	CL4438	InChI=1S/C23H16N6O2S2/c1-13-3-6-15(7-4-13)12-32-23-27-26-22(33-23)29-19-17(9-16(10-24)20(29)30)21(31)28-11-14(2)5-8-18(28)25-19/h3-9,11H,12H2,1-2H3	121	25	13	YAPJBXSFNGDXLQ-UHFFFAOYSA-N	8-METHYL-1-{5-[(4-METHYLBENZYL)SULFANYL]-1,3,4-THIADIAZOL-2-YL}-2,5-DIOXO-1,5-DIHYDRO-2H-DIPYRIDO[1,2-A:2,3-D]PYRIMIDIN-3-YL CYANIDE	1	ACHIRAL	79.946	8	24.3992	3455	4.0685	5	xal_mwt_logp_selected.ldb	YELLOW	(4WKQ) [A] IRE1101	Cc1ccc(CSc2nnc(N(C(C(C#N)=C3)=O)C(N=C4N5C=C(C)C=C4)=C3C5=O)s2)cc1			D021-0018	-3.1197	47.4594	3.1029	47.46	Solid	DC	0	https://www.chemdiv.com/catalog/screening-compounds/compound-D021-0018/	3.1031
unnamed molecule	s1c(nc(c1)c4cc(c2noc(n2)CNC(=O)c3occc3)ccc4)C	active	CL9309	InChI=1S/C18H14N4O3S/c1-11-20-14(10-26-11)12-4-2-5-13(8-12)17-21-16(25-22-17)9-19-18(23)15-6-3-7-24-15/h2-8,10H,9H2,1H3,(H,19,23)	64	25	11.1	RDQWIYWJXABUKA-UHFFFAOYSA-N	N-({3-[3-(2-METHYL-1,3-THIAZOL-4-YL)PHENYL]-1,2,4-OXADIAZOL-5-YL}METHYL)FURAN-2-CARBOXAMIDE	1	ACHIRAL	74.114	7	12.2355	704	2.5658	6	xax_mwt_logp_selected.ldb	YELLOW	(4WKQ) [A] IRE1101	Cc1nc(-c2cc(-c3noc(CNC(c4ccco4)=O)n3)ccc2)cs1			L829-0025	-3.9881	47.459	3.6934	47.46	Solid	DC	1	https://www.chemdiv.com/catalog/screening-compounds/compound-L829-0025/	3.6935
unnamed molecule	s2c1c(=O)n(c(=O)n(c1c3c2cccc3)Cc4cc(ccc4)C(F)(F)F)c5ccccc5	active	CL3455	InChI=1S/C24H15F3N2O2S/c25-24(26,27)16-8-6-7-15(13-16)14-28-20-18-11-4-5-12-19(18)32-21(20)22(30)29(23(28)31)17-9-2-1-3-10-17/h1-13H,14H2	76	25	8.3	UHAFYXZOCFILDL-UHFFFAOYSA-N	3-PHENYL-1-[3-(TRIFLUOROMETHYL)BENZYL][1]BENZOTHIENO[3,2-D]PYRIMIDINE-2,4(1H,3H)-DIONE	1	ACHIRAL	32.559	4	27.8724	5080	-3.8254	4	xai_mwt_logp_selected.ldb	NOT COLORED	(4WKQ) [A] IRE1101	O=C(c(sc1c2cccc1)c2N1Cc2cc(C(F)(F)F)ccc2)N(c2ccccc2)C1=O			C200-3912	-6.2521	47.4586	5.7317	47.46	Solid	DC	0	https://www.chemdiv.com/catalog/screening-compounds/compound-C200-3912/	5.7317
unnamed molecule	Fc4ccc(n1nc(c(=O)n(c1=O)C)c2noc(n2)C(=O)NCCN3CCCCC3)cc4	active	CL7466B	InChI=1S/C20H22FN7O4/c1-26-19(30)15(24-28(20(26)31)14-7-5-13(21)6-8-14)16-23-18(32-25-16)17(29)22-9-12-27-10-3-2-4-11-27/h5-8H,2-4,9-12H2,1H3,(H,22,29)	141	25	40	VNDRVEZDBOPAAZ-UHFFFAOYSA-N	3-[2-(4-FLUOROPHENYL)-4-METHYL-3,5-DIOXO-2,3,4,5-TETRAHYDRO-1,2,4-TRIAZIN-6-YL]-N-[2-(PIPERIDIN-1-YL)ETHYL]-1,2,4-OXADIAZOLE-5-CARBOXAMIDE	1	ACHIRAL	102.197	11	11.26	293	9.0126	7	xar_mwt_logp_selected.ldb	NOT COLORED	(4WKQ) [A] IRE1101	CN(C(C(c1noc(C(NCCN2CCCCC2)=O)n1)=NN1c(cc2)ccc2F)=O)C1=O			F486-0806	-2.12	47.4586	-0.0743	47.46	Solid	DC	1	https://www.chemdiv.com/catalog/screening-compounds/compound-F486-0806/	1.5487
unnamed molecule	s/3c1n(nc(n1)c2ccc(OCCC)cc2)c(=O)c/3=c/4c(=O)n(c5c/4cccc5)CCC	active	CL1083	InChI=1S/C24H22N4O3S/c1-3-13-27-18-8-6-5-7-17(18)19(22(27)29)20-23(30)28-24(32-20)25-21(26-28)15-9-11-16(12-10-15)31-14-4-2/h5-12H,3-4,13-14H2,1-2H3	94	25	25	MZEVYIBLGROYCH-UHFFFAOYSA-N	3-[(5Z)-6-OXO-2-(4-PROPOXYPHENYL)-5H,6H-[1,2,4]TRIAZOLO[3,2-B][1,3]THIAZOL-5-YLIDENE]-1-PROPYL-2,3-DIHYDRO-1H-INDOL-2-ONE	8	ACHIRAL	60.332	7	27.0378	2376	-2.4317	6	xac_mwt_logp_selected.ldb	RED	(4WKQ) [A] IRE1101	CCCN(c(cccc1)c1/C1=C2/Sc3nc(-c(cc4)ccc4OCCC)nn3C2=O)C1=O			4341-1354	-4.8167	47.4566	5.0984	47.46	Solid	DC	0	https://www.chemdiv.com/catalog/screening-compounds/compound-4341-1354/	5.0984
unnamed molecule	O(c2ccc(n1nnnc1CNC(=O)C(CC)CC)cc2)CC	active	CL7284	InChI=1S/C16H23N5O2/c1-4-12(5-2)16(22)17-11-15-18-19-20-21(15)13-7-9-14(10-8-13)23-6-3/h7-10,12H,4-6,11H2,1-3H3,(H,17,22)	113	25	50	LIRKIISTOIXGGV-UHFFFAOYSA-N	N-{[1-(4-ETHOXYPHENYL)-1H-1,2,3,4-TETRAZOL-5-YL]METHYL}-2-ETHYLBUTANAMIDE	1	ACHIRAL	72.363	7	13.5436	6842	-2.8209	9	xat_mwt_logp_selected.ldb	NOT COLORED	(4WKQ) [A] IRE1101	CCC(CC)C(NCc1nnnn1-c(cc1)ccc1OCC)=O			G745-0278	-2.6989	47.4548	2.3599	47.45	Solid	DC	1	https://www.chemdiv.com/catalog/screening-compounds/compound-G745-0278/	2.3599
unnamed molecule	Clc2cc1N(C(=O)COc1cc2)Cc3onc(n3)c4cc(ccc4)C(=O)NC(C)C	active	CL8884	InChI=1S/C21H19ClN4O4/c1-12(2)23-21(28)14-5-3-4-13(8-14)20-24-18(30-25-20)10-26-16-9-15(22)6-7-17(16)29-11-19(26)27/h3-9,12H,10-11H2,1-2H3,(H,23,28)	92	25	23.8	RJHAOXSYNFKLHR-UHFFFAOYSA-N	3-{5-[(6-CHLORO-3-OXO-3,4-DIHYDRO-2H-1,4-BENZOXAZIN-4-YL)METHYL]-1,2,4-OXADIAZOL-3-YL}-N-(PROPAN-2-YL)BENZAMIDE	1	ACHIRAL	79.07	7	14.3485	1692	-3.1481	6	xar_mwt_logp_selected.ldb	NOT COLORED	(4WKQ) [A] IRE1101	CC(C)NC(c1cccc(-c2noc(CN3c(cc(cc4)Cl)c4OCC3=O)n2)c1)=O			F545-1992	-3.9163	47.4537	3.3689	47.45	Solid	DC	1	https://www.chemdiv.com/catalog/screening-compounds/compound-F545-1992/	3.3689
unnamed molecule	s3c2n5c(SCCCC(=O)OCC)nnc5n1ncnc1c2c4c3COC(C4)(C)C	active		InChI=1S/C19H22N6O3S2/c1-4-27-13(26)6-5-7-29-18-23-22-17-24(18)16-14(15-20-10-21-25(15)17)11-8-19(2,3)28-9-12(11)30-16/h10H,4-9H2,1-3H3	30	25	52.63	HYRNDZCEYTWEJQ-UHFFFAOYSA-N	ETHYL 4-[(12,12-DIMETHYL-12,13-DIHYDRO-10H-PYRANO[4',3':4,5]THIENO[3,2-E]DI[1,2,4]TRIAZOLO[4,3-A:1,5-C]PYRIMIDIN-7-YL)SULFANYL]BUTANOATE	9	ACHIRAL	74.089	9	23.8869	87	5.749	7	xah_mwt_logp_selected.ldb	NOT COLORED	(4WKQ) [A] IRE1101	CCOC(CCCSc(n12)nnc1n1ncnc1c1c2sc2c1CC(C)(C)OC2)=O			8016-5404	-3.178	47.4515	2.9446	47.45	Solid	DC	0	https://www.chemdiv.com/catalog/screening-compounds/compound-8016-5404/	2.9542
unnamed molecule	Clc1ccc(cc1)CSc2sc(nn2)n3c(=O)c(cc4c(=O)n5c(nc34)ccc(c5)C)C#N	active	CL4438	InChI=1S/C22H13ClN6O2S2/c1-12-2-7-17-25-18-16(20(31)28(17)10-12)8-14(9-24)19(30)29(18)21-26-27-22(33-21)32-11-13-3-5-15(23)6-4-13/h2-8,10H,11H2,1H3	190	25	9	DZCBYDUMSNJBOK-UHFFFAOYSA-N	1-{5-[(4-CHLOROBENZYL)SULFANYL]-1,3,4-THIADIAZOL-2-YL}-8-METHYL-2,5-DIOXO-1,5-DIHYDRO-2H-DIPYRIDO[1,2-A:2,3-D]PYRIMIDIN-3-YL CYANIDE	1	ACHIRAL	79.946	8	23.9337	3453	4.0685	5	xal_mwt_logp_selected.ldb	ORANGE	(4WKQ) [A] IRE1101	CC(C=CC1=NC(N(c2nnc(SCc(cc3)ccc3Cl)s2)C2=O)=C3C=C2C#N)=CN1C3=O			D021-0010	-3.6688	47.4509	3.2742	47.45	Solid	DC	0	https://www.chemdiv.com/catalog/screening-compounds/compound-D021-0010/	3.2744
unnamed molecule	S(c1n(c(=O)c2[nH]c3c(c2n1)cccc3)c4ccc(OC)cc4)CC(=O)Nc5cc(F)ccc5	active	CL0783	InChI=1S/C25H19FN4O3S/c1-33-18-11-9-17(10-12-18)30-24(32)23-22(19-7-2-3-8-20(19)28-23)29-25(30)34-14-21(31)27-16-6-4-5-15(26)13-16/h2-13,28H,14H2,1H3,(H,27,31)	111	25	8	AYPXCVWXVDNZQQ-UHFFFAOYSA-N	N-(3-FLUOROPHENYL)-2-{[3-(4-METHOXYPHENYL)-4-OXO-3H,4H,5H-PYRIMIDO[5,4-B]INDOL-2-YL]SULFANYL}ACETAMIDE	1	ACHIRAL	63.811	7	11.2337	3015	0.3915	7	xau_mwt_logp_selected.ldb	NOT COLORED	(4WKQ) [A] IRE1101	COc(cc1)ccc1N(C1=O)C(SCC(Nc2cc(F)ccc2)=O)=Nc2c1[nH]c1c2cccc1			G856-1053	-4.3938	47.4504	4.1836	47.45	Solid	DC	2	https://www.chemdiv.com/catalog/screening-compounds/compound-G856-1053/	4.1837
unnamed molecule	o1c(nc2ncccc12)c4cc(NC(=O)c3cc([N+](=O)O)ccc3)ccc4	active	CL0711B	InChI=1S/C19H12N4O4/c24-18(12-4-2-7-15(11-12)23(25)26)21-14-6-1-5-13(10-14)19-22-17-16(27-19)8-3-9-20-17/h1-11H,(H,21,24)	47	25	0	ITIVCAHPCJDLBF-UHFFFAOYSA-N	3-NITRO-N-(3-{[1,3]OXAZOLO[4,5-B]PYRIDIN-2-YL}PHENYL)BENZAMIDE	1	ACHIRAL	83.895	8	10.733	27	1.767	5	xad_mwt_logp_selected.ldb	NOT COLORED	(4WKQ) [A] IRE1101	[O-][N+](c1cc(C(Nc2cc(-c3nc(nccc4)c4o3)ccc2)=O)ccc1)=O			4410-4235	-4.1291	47.4502	3.7659	47.45	Solid	DC	1	https://www.chemdiv.com/catalog/screening-compounds/compound-4410-4235/	3.7661
unnamed molecule	O=c4n(c(=O)c5n1c(n(c(c1CCCC)c2ccccc2)c3ccc(OCC)cc3)nc5n4C)C	active		InChI=1S/C27H29N5O3/c1-5-7-13-21-22(18-11-9-8-10-12-18)31(19-14-16-20(17-15-19)35-6-2)26-28-24-23(32(21)26)25(33)30(4)27(34)29(24)3/h8-12,14-17H,5-7,13H2,1-4H3	62	25	29.6	KINMTDFTSAWQCP-UHFFFAOYSA-N	6-BUTYL-8-(4-ETHOXYPHENYL)-1,3-DIMETHYL-7-PHENYL-1H,2H,3H,4H,8H-IMIDAZO[1,2-G]PURINE-2,4-DIONE	6	ACHIRAL	52.098	8	27.1282	5019	0.1617	7	xah_mwt_logp_selected.ldb	NOT COLORED	(4WKQ) [A] IRE1101	CCCCc(n1c2nc(N(C)C(N3C)=O)c1C3=O)c(-c1ccccc1)n2-c(cc1)ccc1OCC			8019-4415	-5.3911	47.4493	5.7453	47.45	Solid	DC	0	https://www.chemdiv.com/catalog/screening-compounds/compound-8019-4415/	5.7453
unnamed molecule	O=c1n(c(=O)c3n(c4c(c3n1CC(=O)Nc2c(cc(cc2)C)C)cc(OC)cc4)C)Cc5ccccc5	active	CL5400	InChI=1S/C29H28N4O4/c1-18-10-12-23(19(2)14-18)30-25(34)17-32-26-22-15-21(37-4)11-13-24(22)31(3)27(26)28(35)33(29(32)36)16-20-8-6-5-7-9-20/h5-15H,16-17H2,1-4H3,(H,30,34)	7	25	20.7	DJDIMBNHBYKUSO-UHFFFAOYSA-N	2-{3-BENZYL-8-METHOXY-5-METHYL-2,4-DIOXO-1H,2H,3H,4H,5H-PYRIMIDO[5,4-B]INDOL-1-YL}-N-(2,4-DIMETHYLPHENYL)ACETAMIDE	1	ACHIRAL	64.342	8	12.4847	350	1.8776	7	xap_mwt_logp_selected.ldb	NOT COLORED	(4WKQ) [A] IRE1101	Cc(cc1)cc(C)c1NC(CN(c1c(C(N2Cc3ccccc3)=O)n(C)c(cc3)c1cc3OC)C2=O)=O			E737-1188	-4.672	47.4486	4.9728	47.45	Solid	DC	1	https://www.chemdiv.com/catalog/screening-compounds/compound-E737-1188/	4.9728
unnamed molecule	Brc3c(NS(=O)(=O)c2c(OC)ccc(c1onc(c1)C(=O)OCC)c2)ccc(c3)C	active	CL6496	InChI=1S/C20H19BrN2O6S/c1-4-28-20(24)16-11-18(29-22-16)13-6-8-17(27-3)19(10-13)30(25,26)23-15-7-5-12(2)9-14(15)21/h5-11,23H,4H2,1-3H3	236	25	20	UPAOYYVHXZUJDJ-UHFFFAOYSA-N	ETHYL 5-{3-[(2-BROMO-4-METHYLPHENYL)SULFAMOYL]-4-METHOXYPHENYL}-1,2-OXAZOLE-3-CARBOXYLATE	1	ACHIRAL	90.11	8	7.4059	2996	-7.9068	8	xas_mwt_logp_selected.ldb	NOT COLORED	(4WKQ) [A] IRE1101	CCOC(c1noc(-c(cc2)cc(S(Nc(ccc(C)c3)c3Br)(=O)=O)c2OC)c1)=O			G189-2122	-4.2856	47.4472	4.1847	47.45	Solid	DC	1	https://www.chemdiv.com/catalog/screening-compounds/compound-G189-2122/	4.4829
unnamed molecule	O=c1n(c(=O)c3n(c4c(c3n1CC(=O)Nc2c(cc(cc2)C)C)cc(cc4)C)C)Cc5ccccc5	active	CL5400	InChI=1S/C29H28N4O3/c1-18-10-12-23(20(3)14-18)30-25(34)17-32-26-22-15-19(2)11-13-24(22)31(4)27(26)28(35)33(29(32)36)16-21-8-6-5-7-9-21/h5-15H,16-17H2,1-4H3,(H,30,34)	99	25	20.7	RIAIBAONDXNOTK-UHFFFAOYSA-N	2-{3-BENZYL-5,8-DIMETHYL-2,4-DIOXO-1H,2H,3H,4H,5H-PYRIMIDO[5,4-B]INDOL-1-YL}-N-(2,4-DIMETHYLPHENYL)ACETAMIDE	1	ACHIRAL	56.799	7	12.4847	302	1.8776	6	xap_mwt_logp_selected.ldb	NOT COLORED	(4WKQ) [A] IRE1101	Cc(cc1)cc2c1n(C)c(C(N1Cc3ccccc3)=O)c2N(CC(Nc2c(C)cc(C)cc2)=O)C1=O			E737-0603	-5.3333	47.4469	5.4024	47.45	Solid	DC	1	https://www.chemdiv.com/catalog/screening-compounds/compound-E737-0603/	5.4024
unnamed molecule	Clc3ccc(NC(=O)c1c(=O)n(c(=O)[nH]c1)c2cc(OC)ccc2)cc3	active	CL3659	InChI=1S/C18H14ClN3O4/c1-26-14-4-2-3-13(9-14)22-17(24)15(10-20-18(22)25)16(23)21-12-7-5-11(19)6-8-12/h2-10H,1H3,(H,20,25)(H,21,23)	225	25	5	DCBRZZAIMOAYHQ-UHFFFAOYSA-N	N-(4-CHLOROPHENYL)-3-(3-METHOXYPHENYL)-2,4-DIOXO-1,2,3,4-TETRAHYDROPYRIMIDINE-5-CARBOXAMIDE	7	ACHIRAL	70.393	7	6.9141	2050	-1.793	5	xao_mwt_logp_selected.ldb	NOT COLORED	(4WKQ) [A] IRE1101	COc1cccc(N(C(C(C(Nc(cc2)ccc2Cl)=O)=CN2)=O)C2=O)c1			E200-0275	-3.6874	47.4462	2.3116	47.45	Solid	DC	2	https://www.chemdiv.com/catalog/screening-compounds/compound-E200-0275/	2.9202
unnamed molecule	Clc1ccc(cc1)\C=C\c2sc3n(n2)c(nn3)c4c(F)c(F)ccc4	active		InChI=1S/C17H9ClF2N4S/c18-11-7-4-10(5-8-11)6-9-14-23-24-16(21-22-17(24)25-14)12-2-1-3-13(19)15(12)20/h1-9H	37	25	0	XDYOBGPGZOJGHH-UHFFFAOYSA-N	6-[(1E)-2-(4-CHLOROPHENYL)ETHENYL]-3-(2,3-DIFLUOROPHENYL)-[1,2,4]TRIAZOLO[3,4-B][1,3,4]THIADIAZOLE	3	ACHIRAL	34.217	4	14	6043	-1.5716	3	xah_mwt_logp_selected.ldb	YELLOW	(4WKQ) [A] IRE1101	Fc1cccc(-c2nnc3sc(/C=C/c(cc4)ccc4Cl)nn23)c1F			8020-0196	-5.3221	47.4458	4.6684	47.45	Solid	DC	0	https://www.chemdiv.com/catalog/screening-compounds/compound-8020-0196/	4.6684
unnamed molecule	o2c(c1cc(ccc1)C(=O)O)ccc2\C=c/3c(=O)n(nc/3C)c4ccc(cc4)C(=O)OC	active	CL2155	InChI=1S/C24H18N2O6/c1-14-20(22(27)26(25-14)18-8-6-15(7-9-18)24(30)31-2)13-19-10-11-21(32-19)16-4-3-5-17(12-16)23(28)29/h3-13H,1-2H3,(H,28,29)	17	25	8.3	APGHUSHARVDNKF-UHFFFAOYSA-N	3-(5-{[(4Z)-1-[4-(METHOXYCARBONYL)PHENYL]-3-METHYL-5-OXO-4,5-DIHYDRO-1H-PYRAZOL-4-YLIDENE]METHYL}FURAN-2-YL)BENZOIC ACID	10	ACHIRAL	82.739	8	3.8874	1274	-7.6685	6	xac_mwt_logp_selected.ldb	RED	(4WKQ) [A] IRE1101	CC(/C(/C1=O)=C/c2ccc(-c3cc(C(O)=O)ccc3)o2)=NN1c(cc1)ccc1C(OC)=O			3871-0249	-4.5248	47.4433	1.1436	47.44	Solid	DC	1	https://www.chemdiv.com/catalog/screening-compounds/compound-3871-0249/	4.6563
unnamed molecule	[S@](=O)(Cc1nc(oc1C)c2cc(OC)c(OC)cc2)CC(=O)NC3CCC(CC3)C	active	CL3403	InChI=1S/C22H32N2O5S/c1-14-5-8-17(9-6-14)23-21(25)13-30(26)12-18-15(2)29-22(24-18)16-7-10-19(27-3)20(11-16)28-4/h7,10-11,14,17H,5-6,8-9,12-13,30H2,1-4H3,(H,23,25)	16	25	54.5	QFJISULHASBLKC-UHFFFAOYSA-N	2-{[2-(3,4-DIMETHOXYPHENYL)-5-METHYL-1,3-OXAZOL-4-YL]METHANESULFINYL}-N-(4-METHYLCYCLOHEXYL)ACETAMIDE	1	ACHIRAL	72.591	7	15.2613	786	3.7421	9	xak_mwt_logp_selected.ldb	NOT COLORED	(4WKQ) [A] IRE1101	CC(CC1)CCC1NC(CS(Cc1c(C)oc(-c(cc2)cc(OC)c2OC)n1)=O)=O			C527-1661	-3.7164	47.4421	3.2938	47.44	Solid	DC	1	https://www.chemdiv.com/catalog/screening-compounds/compound-C527-1661/	3.2938
unnamed molecule	FC(F)(F)c5c(NC(=O)Cn1c(=O)n(c(=O)c2n(c3c(c12)cc(cc3)C)C)Cc4ccccc4)cccc5	active	CL5400	InChI=1S/C28H23F3N4O3/c1-17-12-13-22-19(14-17)24-25(33(22)2)26(37)35(15-18-8-4-3-5-9-18)27(38)34(24)16-23(36)32-21-11-7-6-10-20(21)28(29,30)31/h3-14H,15-16H2,1-2H3,(H,32,36)	172	25	17.9	SNLQRHBQAOSOPY-UHFFFAOYSA-N	2-{3-BENZYL-5,8-DIMETHYL-2,4-DIOXO-1H,2H,3H,4H,5H-PYRIMIDO[5,4-B]INDOL-1-YL}-N-[2-(TRIFLUOROMETHYL)PHENYL]ACETAMIDE	1	ACHIRAL	56.799	7	12.606	5014	-0.8335	7	xai_mwt_logp_selected.ldb	NOT COLORED	(4WKQ) [A] IRE1101	Cc(cc1)cc2c1n(C)c(C(N1Cc3ccccc3)=O)c2N(CC(Nc2c(C(F)(F)F)cccc2)=O)C1=O			C200-3249	-5.4027	47.4417	5.4354	47.44	Solid	DC	1	https://www.chemdiv.com/catalog/screening-compounds/compound-C200-3249/	5.4354
unnamed molecule	Clc4c(cc(c1oc(cc1)\C=c\2c(=O)n([nH]c\2=O)c3ccc(cc3)C)cc4)C(=O)O	active	CL1070	InChI=1S/C22H15ClN2O5/c1-12-2-5-14(6-3-12)25-21(27)17(20(26)24-25)11-15-7-9-19(30-15)13-4-8-18(23)16(10-13)22(28)29/h2-11H,1H3,(H,24,26)(H,28,29)	27	25	4.5	OAASFLBFRZAVEU-UHFFFAOYSA-N	2-CHLORO-5-(5-{[(4Z)-1-(4-METHYLPHENYL)-3,5-DIOXOPYRAZOLIDIN-4-YLIDENE]METHYL}FURAN-2-YL)BENZOIC ACID	8	ACHIRAL	78.738	7	2.9697	1826	1.7965	4	xaa_mwt_logp_selected.ldb	BROWN	(4WKQ) [A] IRE1101	Cc(cc1)ccc1N(C(/C1=C\c2ccc(-c(cc3)cc(C(O)=O)c3Cl)o2)=O)NC1=O			2082-0158	-4.3736	47.441	-0.1439	47.44	Solid	DC	2	https://www.chemdiv.com/catalog/screening-compounds/compound-2082-0158/	4.2864
unnamed molecule	O=[N+]([O-])c4cc(c3nn1c(nc(cc1N2C[C@@H](CCC2)C)C)c3)ccc4	active		InChI=1S/C19H21N5O2/c1-13-5-4-8-22(12-13)19-9-14(2)20-18-11-17(21-23(18)19)15-6-3-7-16(10-15)24(25)26/h3,6-7,9-11,13H,4-5,8,12H2,1-2H3/t13-/m0/s1	134	25	36.8	PBBVLCMUAZHYRK-ZDUSSCGKSA-N	3-METHYL-1-[5-METHYL-2-(3-NITROPHENYL)PYRAZOLO[1,5-A]PYRIMIDIN-7-YL]PIPERIDINE	2	RACEMIC MIXTURE	55.049	7	25.3545	6392	9.551	3	xai_mwt_logp_selected.ldb	YELLOW	(4WKQ) [A] IRE1101	CC(CCC1)CN1c1cc(C)nc2cc(-c3cccc([N+]([O-])=O)c3)nn12			C202-3675	-4.3634	47.4393	2.2177	47.44	Solid	DC	0	https://www.chemdiv.com/catalog/screening-compounds/compound-C202-3675/	4.3718
unnamed molecule	Clc3cc2c5nc(SCC(=O)Nc1cc(OC)c(OC)cc1)ncc5S(=O)(=O)N(c2cc3)Cc4ccccc4	active	CL5414	InChI=1S/C27H23ClN4O5S2/c1-36-22-11-9-19(13-23(22)37-2)30-25(33)16-38-27-29-14-24-26(31-27)20-12-18(28)8-10-21(20)32(39(24,34)35)15-17-6-4-3-5-7-17/h3-14H,15-16H2,1-2H3,(H,30,33)	148	25	14.8	YKWBCRKDYIVMAC-UHFFFAOYSA-N	2-({9-BENZYL-13-CHLORO-88-DIOXO-8LAMBDA6-THIA-359-TRIAZATRICYCLO[8.4.0.0{27}]TETRADECA-1(14)2(7)351012-HEXAEN-4-YL}SULFANYL)-N-(34-DIMETHOXYPHENYL)ACETAMIDE	1	ACHIRAL	87.577	9	11.5217	2567	2.8721	9	xas_mwt_logp_selected.ldb	NOT COLORED	(4WKQ) [A] IRE1101	COc(ccc(NC(CSc(nc1-c(cc(cc2)Cl)c2N2Cc3ccccc3)ncc1S2(=O)=O)=O)c1)c1OC			G071-1284	-4.8364	47.4393	4.6959	47.44	Solid	DC	1	https://www.chemdiv.com/catalog/screening-compounds/compound-G071-1284/	4.6959
unnamed molecule	Clc5cc4N(S(=O)(=O)c3c(nc(SCC(=O)Nc2cc1OCCOc1cc2)nc3)c4cc5)Cc6ccccc6	active	CL5414	InChI=1S/C27H21ClN4O5S2/c28-18-6-8-20-21(12-18)32(15-17-4-2-1-3-5-17)39(34,35)24-14-29-27(31-26(20)24)38-16-25(33)30-19-7-9-22-23(13-19)37-11-10-36-22/h1-9,12-14H,10-11,15-16H2,(H,30,33)	134	25	14.8	YGHWWJHWWRYNHK-UHFFFAOYSA-N	2-({9-BENZYL-12-CHLORO-88-DIOXO-8LAMBDA6-THIA-359-TRIAZATRICYCLO[8.4.0.0{27}]TETRADECA-1(14)2(7)351012-HEXAEN-4-YL}SULFANYL)-N-(23-DIHYDRO-14-BENZODIOXIN-6-YL)ACETAMIDE	1	ACHIRAL	88.139	9	11.5217	2558	1.9125	7	xas_mwt_logp_selected.ldb	BROWN	(4WKQ) [A] IRE1101	O=C(CSc(nc1)nc(-c(ccc(Cl)c2)c2N2Cc3ccccc3)c1S2(=O)=O)Nc(cc1)cc2c1OCCO2			G071-1020	-4.4596	47.4362	4.0824	47.44	Solid	DC	1	https://www.chemdiv.com/catalog/screening-compounds/compound-G071-1020/	4.0825
unnamed molecule	S(c3cc(NC(=O)c1ncoc1c2ccc(OC)cc2)ccc3)C	active	CL7010	InChI=1S/C18H16N2O3S/c1-22-14-8-6-12(7-9-14)17-16(19-11-23-17)18(21)20-13-4-3-5-15(10-13)24-2/h3-11H,1-2H3,(H,20,21)	200	25	11.1	AKMAHRUXZWTOCY-UHFFFAOYSA-N	5-(4-METHOXYPHENYL)-N-[3-(METHYLSULFANYL)PHENYL]-1,3-OXAZOLE-4-CARBOXAMIDE	1	ACHIRAL	49.71	5	12.8019	2942	-2.1185	6	xat_mwt_logp_selected.ldb	NOT COLORED	(4WKQ) [A] IRE1101	COc(cc1)ccc1-c1c(C(Nc2cccc(SC)c2)=O)nco1			G528-0483	-4.1451	47.4341	3.8632	47.43	Solid	DC	1	https://www.chemdiv.com/catalog/screening-compounds/compound-G528-0483/	3.8632
unnamed molecule	Clc4cc3c(nc1n(nnc1c2cc(F)ccc2)c3cc4)NCc6cc5ococ5cc6	active	CL3431	InChI=1S/C23H15ClFN5O2/c24-15-5-6-18-17(10-15)22(26-11-13-4-7-19-20(8-13)32-12-31-19)27-23-21(28-29-30(18)23)14-2-1-3-16(25)9-14/h1-10H,11-12H2,(H,26,27)	120	25	8.7	MNQLPHUGFHQYLL-UHFFFAOYSA-N	N-[(2H-1,3-BENZODIOXOL-5-YL)METHYL]-7-CHLORO-3-(3-FLUOROPHENYL)-[1,2,3]TRIAZOLO[1,5-A]QUINAZOLIN-5-AMINE	1	ACHIRAL	60.185	7	19.0284	4570	2.6039	4	xak_mwt_logp_selected.ldb	ORANGE	(4WKQ) [A] IRE1101	Fc1cccc(-c(nnn2c(cc3)c4cc3Cl)c2nc4NCc(cc2)cc3c2OCO3)c1			C680-0852	-6.1466	47.4338	5.3367	47.43	Solid	DC	1	https://www.chemdiv.com/catalog/screening-compounds/compound-C680-0852/	5.3367
unnamed molecule	o1c(ccc1)CNc3nc4c(n2c3nnc2)cc(cc4)C(=O)c5ccccc5	active	CL1509	InChI=1S/C21H15N5O2/c27-19(14-5-2-1-3-6-14)15-8-9-17-18(11-15)26-13-23-25-21(26)20(24-17)22-12-16-7-4-10-28-16/h1-11,13H,12H2,(H,22,24)	112	25	4.8	MTYIEFUAIJSELC-UHFFFAOYSA-N	8-BENZOYL-N-[(FURAN-2-YL)METHYL]-[1,2,4]TRIAZOLO[4,3-A]QUINOXALIN-4-AMINE	1	ACHIRAL	62.616	7	19.2613	1971	2.3983	5	xap_mwt_logp_selected.ldb	ORANGE	(4WKQ) [A] IRE1101	O=C(c1ccccc1)c(cc1)cc(n2c3nnc2)c1nc3NCc1ccco1			E869-0097	-3.7737	47.4325	3.3934	47.43	Solid	DC	1	https://www.chemdiv.com/catalog/screening-compounds/compound-E869-0097/	3.3934
unnamed molecule	Brc1cc(ccc1)CSc2n(nnn2)c3ccc(cc3)C(=O)N	active		InChI=1S/C15H12BrN5OS/c16-12-3-1-2-10(8-12)9-23-15-18-19-20-21(15)13-6-4-11(5-7-13)14(17)22/h1-8H,9H2,(H2,17,22)	32	25	6	DAAXOVHLVPLKDH-UHFFFAOYSA-N	4-(5-{[(3-BROMOPHENYL)METHYL]SULFANYL}-1H-1,2,3,4-TETRAZOL-1-YL)BENZAMIDE	1	ACHIRAL	73.948	6	13.8508	1759	-1.6548	5	xad_mwt_logp_selected.ldb	NOT COLORED	(4WKQ) [A] IRE1101	NC(c(cc1)ccc1-n1nnnc1SCc1cccc(Br)c1)=O			5417-0907	-3.2764	47.4321	2.8541	47.43	Solid	DC	2	https://www.chemdiv.com/catalog/screening-compounds/compound-5417-0907/	2.8541
unnamed molecule	o1nc(nc1CCCC(=O)Nc2cc(ccc2)C)c3cc(OC)ccc3	active	CL5000	InChI=1S/C20H21N3O3/c1-14-6-3-8-16(12-14)21-18(24)10-5-11-19-22-20(23-26-19)15-7-4-9-17(13-15)25-2/h3-4,6-9,12-13H,5,10-11H2,1-2H3,(H,21,24)	316	25	25	YDSMYOBJIHKCPK-UHFFFAOYSA-N	4-[3-(3-METHOXYPHENYL)-1,2,4-OXADIAZOL-5-YL]-N-(3-METHYLPHENYL)BUTANAMIDE	1	ACHIRAL	62.003	6	12.7047	5960	0.4853	8	xal_mwt_logp_selected.ldb	BROWN	(4WKQ) [A] IRE1101	Cc1cccc(NC(CCCc2nc(-c3cc(OC)ccc3)no2)=O)c1			D134-0327	-4.3931	47.4313	4.2411	47.43	Solid	DC	1	https://www.chemdiv.com/catalog/screening-compounds/compound-D134-0327/	4.2411
unnamed molecule	s3c1nc5c(cc1c4ncnc(NCc2cnccc2)c34)COC(C5)(C)C	active	CL1547	InChI=1S/C20H19N5OS/c1-20(2)7-15-13(10-26-20)6-14-16-17(27-19(14)25-15)18(24-11-23-16)22-9-12-4-3-5-21-8-12/h3-6,8,11H,7,9-10H2,1-2H3,(H,22,23,24)	50	25	30	CJZOQMAXCRNNJN-UHFFFAOYSA-N	N-(8,8-DIMETHYL-7,10-DIHYDRO-8H-PYRANO[3'',4'':5',6']PYRIDO[3',2':4,5]THIENO[3,2-D]PYRIMIDIN-4-YL)-N-(3-PYRIDYLMETHYL)AMINE	1	ACHIRAL	59.765	6	17.2695	5894	6.243	3	xap_mwt_logp_selected.ldb	NOT COLORED	(4WKQ) [A] IRE1101	CC(C)(C1)OCc2c1nc1sc3c(NCc4cnccc4)ncnc3c1c2			F081-1167	-3.027	47.4302	3.2226	47.43	Solid	DC	1	https://www.chemdiv.com/catalog/screening-compounds/compound-F081-1167/	3.2519
unnamed molecule	o1nc(nc1CNC(=O)C(C)(C)C)c2cc(OC)c(OC)cc2	active	CL3239	InChI=1S/C16H21N3O4/c1-16(2,3)15(20)17-9-13-18-14(19-23-13)10-6-7-11(21-4)12(8-10)22-5/h6-8H,9H2,1-5H3,(H,17,20)	212	25	43	HXGAFWKZOIXTSC-UHFFFAOYSA-N	N-{[3-(3,4-DIMETHOXYPHENYL)-1,2,4-OXADIAZOL-5-YL]METHYL}-2,2-DIMETHYLPROPANAMIDE	1	ACHIRAL	71.527	7	12.7907	908	-4.3378	7	xam_mwt_logp_selected.ldb	NOT COLORED	(4WKQ) [A] IRE1101	CC(C)(C)C(NCc1nc(-c(cc2)cc(OC)c2OC)no1)=O			D247-0198	-3.1588	47.4295	2.7205	47.43	Solid	DC	1	https://www.chemdiv.com/catalog/screening-compounds/compound-D247-0198/	2.7205
unnamed molecule	Clc4c(cc(c1oc(cc1)\C=c\2c(=O)n([nH]c\2=O)c3cc(Cl)ccc3)cc4)C(=O)OC	active	CL1070	InChI=1S/C22H14Cl2N2O5/c1-30-22(29)16-9-12(5-7-18(16)24)19-8-6-15(31-19)11-17-20(27)25-26(21(17)28)14-4-2-3-13(23)10-14/h2-11H,1H3,(H,25,27)	54	25	4.5	GOJAWZVVJGTGLS-UHFFFAOYSA-N	METHYL 2-CHLORO-5-(5-{[(4Z)-1-(3-CHLOROPHENYL)-3,5-DIOXOPYRAZOLIDIN-4-YLIDENE]METHYL}FURAN-2-YL)BENZOATE	8	ACHIRAL	71.504	7	7.2677	1825	-0.105	5	xaa_mwt_logp_selected.ldb	BROWN	(4WKQ) [A] IRE1101	COC(c(cc(cc1)-c2ccc(/C=C(/C(NN3c4cc(Cl)ccc4)=O)\C3=O)o2)c1Cl)=O			2082-0117	-4.9979	47.428	4.5111	47.43	Solid	DC	1	https://www.chemdiv.com/catalog/screening-compounds/compound-2082-0117/	4.8833
unnamed molecule	o1nc(cc1c2cc(OC)ccc2)CN(C(=O)NC(C)(C)C)CCC	active	CV0057A	InChI=1S/C19H27N3O3/c1-6-10-22(18(23)20-19(2,3)4)13-15-12-17(25-21-15)14-8-7-9-16(11-14)24-5/h7-9,11-12H,6,10,13H2,1-5H3,(H,20,23)	1	25	47.4	LEAUXRWYHDQIFF-UHFFFAOYSA-N	3-TERT-BUTYL-1-{[5-(3-METHOXYPHENYL)-1,2-OXAZOL-3-YL]METHYL}-1-PROPYLUREA	1	ACHIRAL	55.24	6	16.6215	5850	3.721	9	xax_mwt_logp_selected.ldb	NOT COLORED	(4WKQ) [A] IRE1101	CCCN(Cc1noc(-c2cc(OC)ccc2)c1)C(NC(C)(C)C)=O			V010-6360	-4.2324	47.4223	4.2329	47.42	Solid	DC	1	https://www.chemdiv.com/catalog/screening-compounds/compound-V010-6360/	4.233
unnamed molecule	s1c4ncccc4nc1c3cc(NC(=O)C2CC2)ccc3	active	CL4609	InChI=1S/C16H13N3OS/c20-14(10-6-7-10)18-12-4-1-3-11(9-12)15-19-13-5-2-8-17-16(13)21-15/h1-5,8-10H,6-7H2,(H,18,20)	22	22	18	NCVXZEOCORADHX-UHFFFAOYSA-N	N-(3-{[1,3]THIAZOLO[5,4-B]PYRIDIN-2-YL}PHENYL)CYCLOPROPANECARBOXAMIDE	4	ACHIRAL	42.707	4	13.2209	1521	2.5499	4	xao_mwt_logp_selected.ldb	NOT COLORED	(4WKQ) [A] IRE1101	O=C(C1CC1)Nc1cccc(-c2nc3cccnc3s2)c1			E153-0137	-4.0252	47.4218	3.654	47.42	Solid	DC	1	https://www.chemdiv.com/catalog/screening-compounds/compound-E153-0137/	3.654
unnamed molecule	O=c3n(cc(c1c3n(c2c1cccc2)C)C(=O)NCCC(C)C)CC(C)C	active	CL2020	InChI=1S/C22H29N3O2/c1-14(2)10-11-23-21(26)17-13-25(12-15(3)4)22(27)20-19(17)16-8-6-7-9-18(16)24(20)5/h6-9,13-15H,10-12H2,1-5H3,(H,23,26)	53	25	45.5	UUERFMSQMHFNPS-UHFFFAOYSA-N	9-METHYL-N-(3-METHYLBUTYL)-2-(2-METHYLPROPYL)-1-OXO-1H,2H,9H-PYRIDO[3,4-B]INDOLE-4-CARBOXAMIDE	1	ACHIRAL	42.921	5	12.3028	22	3.6011	7	xaj_mwt_logp_selected.ldb	NOT COLORED	(4WKQ) [A] IRE1101	CC(C)CCNC(C(c1c2n(C)c3c1cccc3)=CN(CC(C)C)C2=O)=O			C237-0868	-3.7467	47.4212	3.3997	47.42	Solid	DC	1	https://www.chemdiv.com/catalog/screening-compounds/compound-C237-0868/	3.3997
unnamed molecule	Clc1c(cccc1)COc3ccc(c2nn(nn2)CC(=O)N[C@](C#C)(CC)C)cc3	active		InChI=1S/C22H22ClN5O2/c1-4-22(3,5-2)24-20(29)14-28-26-21(25-27-28)16-10-12-18(13-11-16)30-15-17-8-6-7-9-19(17)23/h1,6-13H,5,14-15H2,2-3H3,(H,24,29)/t22-/m1/s1	30	25	27.27	MKRBWEFKMLDVDU-JOCHJYFZSA-N	2-(5-{4-[(2-CHLOROPHENYL)METHOXY]PHENYL}-2H-1234-TETRAZOL-2-YL)-N-(3-METHYLPENT-1-YN-3-YL)ACETAMIDE	6	RACEMIC MIXTURE	70.071	7	16.0514	668	-0.3514	10	xah_mwt_logp_selected.ldb	BROWN	(4WKQ) [A] IRE1101	CCC(C)(C#C)NC(Cn1nnc(-c(cc2)ccc2OCc(cccc2)c2Cl)n1)=O			8016-8894	-4.3742	47.4208	4.2846	47.42	Solid	DC	1	https://www.chemdiv.com/catalog/screening-compounds/compound-8016-8894/	4.2846
unnamed molecule	FC(F)(F)c4cc([N+](=O)[O-])c(NCCNc3n1c(nc2c1cccc2)c(c(c3)C)C#N)cc4	active	CL1121	InChI=1S/C22H17F3N6O2/c1-13-10-20(30-18-5-3-2-4-17(18)29-21(30)15(13)12-26)28-9-8-27-16-7-6-14(22(23,24)25)11-19(16)31(32)33/h2-7,10-11,27-28H,8-9H2,1H3	74	25	18.2	WDMUUUNXKHEHEK-UHFFFAOYSA-N	3-METHYL-1-({2-[2-NITRO-4-(TRIFLUOROMETHYL)ANILINO]ETHYL}AMINO)PYRIDO[1,2-A][1,3]BENZIMIDAZOL-4-YL CYANIDE	6	ACHIRAL	78.508	8	17.7629	2954	3.7283	8	xag_mwt_logp_selected.ldb	YELLOW	(4WKQ) [A] IRE1101	Cc(cc(NCCNc(ccc(C(F)(F)F)c1)c1[N+]([O-])=O)n1c2nc3c1cccc3)c2C#N			8013-2430	-5.3969	47.4204	5.2792	47.42	Solid	DC	2	https://www.chemdiv.com/catalog/screening-compounds/compound-8013-2430/	5.2793
unnamed molecule	o1nc(cc1c3cc2OCCOc2cc3)C(=O)Nc4c(=O)n(n(c4C)C)c5ccccc5	active	CL2028	InChI=1S/C23H20N4O5/c1-14-21(23(29)27(26(14)2)16-6-4-3-5-7-16)24-22(28)17-13-19(32-25-17)15-8-9-18-20(12-15)31-11-10-30-18/h3-9,12-13H,10-11H2,1-2H3,(H,24,28)	61	25	17	JGLWASGFOMTXMN-UHFFFAOYSA-N	5-(2,3-DIHYDRO-1,4-BENZODIOXIN-6-YL)-N-(1,5-DIMETHYL-3-OXO-2-PHENYL-2,3-DIHYDRO-1H-PYRAZOL-4-YL)-1,2-OXAZOLE-3-CARBOXAMIDE	1	ACHIRAL	81.069	9	8.2179	4071	-1.3759	5	xam_mwt_logp_selected.ldb	ORANGE	(4WKQ) [A] IRE1101	CC(N(C)N(C1=O)c2ccccc2)=C1NC(c1noc(-c(cc2)cc3c2OCCO3)c1)=O			D337-1226	-1.9392	47.4181	1.3135	47.42	Solid	DC	1	https://www.chemdiv.com/catalog/screening-compounds/compound-D337-1226/	1.375
unnamed molecule	s3c(S(=O)(=O)N2c1c(cccc1)C[C@H]2C)ccc3c4onc(c4)C(=O)OCC	active	CL6304A	InChI=1S/C19H18N2O5S2/c1-3-25-19(22)14-11-16(26-20-14)17-8-9-18(27-17)28(23,24)21-12(2)10-13-6-4-5-7-15(13)21/h4-9,11-12H,3,10H2,1-2H3/t12-/m0/s1	138	25	26.3	LNTDUHYPANIPIW-LBPRGKRZSA-N	ETHYL 5-{5-[(2-METHYL-2,3-DIHYDRO-1H-INDOL-1-YL)SULFONYL]THIOPHEN-2-YL}-1,2-OXAZOLE-3-CARBOXYLATE	2	RACEMIC MIXTURE	74.78	7	26.0735	5596	-6.3971	6	xas_mwt_logp_selected.ldb	PINK	(4WKQ) [A] IRE1101	CCOC(c1noc(-c(s2)ccc2S(N(C(C)C2)c3c2cccc3)(=O)=O)c1)=O			G310-0193	-4.2442	47.4173	4.3594	47.42	Solid	DC	0	https://www.chemdiv.com/catalog/screening-compounds/compound-G310-0193/	4.3594
unnamed molecule	Clc4cc3c(nc1n(nnc1c2cc(F)ccc2)c3cc4)NCc5occc5	active	CL3431	InChI=1S/C20H13ClFN5O/c21-13-6-7-17-16(10-13)19(23-11-15-5-2-8-28-15)24-20-18(25-26-27(17)20)12-3-1-4-14(22)9-12/h1-10H,11H2,(H,23,24)	108	25	5	WVENCBXZVIWPGB-UHFFFAOYSA-N	7-CHLORO-3-(3-FLUOROPHENYL)-N-[(FURAN-2-YL)METHYL]-[1,2,3]TRIAZOLO[1,5-A]QUINAZOLIN-5-AMINE	1	ACHIRAL	50.819	6	17.5975	4564	2.3988	4	xak_mwt_logp_selected.ldb	ORANGE	(4WKQ) [A] IRE1101	Fc1cccc(-c(nnn2c(cc3)c4cc3Cl)c2nc4NCc2ccco2)c1			C680-0836	-5.8089	47.4169	5.1742	47.42	Solid	DC	1	https://www.chemdiv.com/catalog/screening-compounds/compound-C680-0836/	5.1743
unnamed molecule	Clc3ccc(NC(=O)N(Cc1onc(n1)c2cc(OC)c(OC)cc2)C)cc3	active	CL5637	InChI=1S/C19H19ClN4O4/c1-24(19(25)21-14-7-5-13(20)6-8-14)11-17-22-18(23-28-17)12-4-9-15(26-2)16(10-12)27-3/h4-10H,11H2,1-3H3,(H,21,25)	117	25	21	KCSSGTKVMZKVET-UHFFFAOYSA-N	1-(4-CHLOROPHENYL)-3-{[3-(3,4-DIMETHOXYPHENYL)-1,2,4-OXADIAZOL-5-YL]METHYL}-3-METHYLUREA	1	ACHIRAL	71.814	8	11.8353	6813	-0.077	8	xal_mwt_logp_selected.ldb	NOT COLORED	(4WKQ) [A] IRE1101	CN(Cc1nc(-c(cc2)cc(OC)c2OC)no1)C(Nc(cc1)ccc1Cl)=O			D169-0439	-4.4724	47.4162	3.7654	47.42	Solid	DC	1	https://www.chemdiv.com/catalog/screening-compounds/compound-D169-0439/	3.7654
unnamed molecule	Clc1ccc(cc1)C(=O)N(Cc3noc(c2ccc(OC)cc2)c3)CC	active	CV0057	InChI=1S/C20H19ClN2O3/c1-3-23(20(24)15-4-8-16(21)9-5-15)13-17-12-19(26-22-17)14-6-10-18(25-2)11-7-14/h4-12H,3,13H2,1-2H3	15	25	20	XBYSNMHCRTXDQO-UHFFFAOYSA-N	4-CHLORO-N-ETHYL-N-{[5-(4-METHOXYPHENYL)-1,2-OXAZOL-3-YL]METHYL}BENZAMIDE	1	ACHIRAL	45.749	5	28.8916	2031	-5.1956	7	xax_mwt_logp_selected.ldb	NOT COLORED	(4WKQ) [A] IRE1101	CCN(Cc1noc(-c(cc2)ccc2OC)c1)C(c(cc1)ccc1Cl)=O			V001-9604	-4.6122	47.416	4.3415	47.42	Solid	DC	0	https://www.chemdiv.com/catalog/screening-compounds/compound-V001-9604/	4.3415
unnamed molecule	s2c1c(=O)n(c(=O)n(c1c3c2cccc3)CC(=O)Nc4c(ccc(c4)C)C)Cc5ccc(F)cc5	active	CL3455	InChI=1S/C27H22FN3O3S/c1-16-7-8-17(2)21(13-16)29-23(32)15-30-24-20-5-3-4-6-22(20)35-25(24)26(33)31(27(30)34)14-18-9-11-19(28)12-10-18/h3-13H,14-15H2,1-2H3,(H,29,32)	51	25	14.8	JQKUGGODVURXML-UHFFFAOYSA-N	N-(25-DIMETHYLPHENYL)-2-{5-[(4-FLUOROPHENYL)METHYL]-46-DIOXO-8-THIA-35-DIAZATRICYCLO[7.4.0.0{27}]TRIDECA-1(9)2(7)1012-TETRAEN-3-YL}ACETAMIDE	1	ACHIRAL	55.622	6	12.7874	4998	0.5841	6	xak_mwt_logp_selected.ldb	NOT COLORED	(4WKQ) [A] IRE1101	Cc1cc(NC(CN(c2c(C(N3Cc(cc4)ccc4F)=O)sc4c2cccc4)C3=O)=O)c(C)cc1			C688-1478	-5.2862	47.4153	5.2749	47.42	Solid	DC	1	https://www.chemdiv.com/catalog/screening-compounds/compound-C688-1478/	5.2749
unnamed molecule	s2c1c(=O)n(c(=O)n(c1c3c2cccc3)CC(=O)Nc4c(ccc(c4)C)C)Cc5ccccc5	active	CL3455	InChI=1S/C27H23N3O3S/c1-17-12-13-18(2)21(14-17)28-23(31)16-29-24-20-10-6-7-11-22(20)34-25(24)26(32)30(27(29)33)15-19-8-4-3-5-9-19/h3-14H,15-16H2,1-2H3,(H,28,31)	79	25	14.8	VTWBIFUFTVLWPF-UHFFFAOYSA-N	2-{5-BENZYL-46-DIOXO-8-THIA-35-DIAZATRICYCLO[7.4.0.0{27}]TRIDECA-1(9)2(7)1012-TETRAEN-3-YL}-N-(25-DIMETHYLPHENYL)ACETAMIDE	1	ACHIRAL	55.622	6	12.7874	4959	0.5841	6	xak_mwt_logp_selected.ldb	NOT COLORED	(4WKQ) [A] IRE1101	Cc1cc(NC(CN(c2c(C(N3Cc4ccccc4)=O)sc4c2cccc4)C3=O)=O)c(C)cc1			C688-1132	-5.2172	47.4153	5.2459	47.42	Solid	DC	1	https://www.chemdiv.com/catalog/screening-compounds/compound-C688-1132/	5.2459
unnamed molecule	Brc5c(cc(Nc2nc3c(n1c2nnc1)cc(cc3)C(=O)c4ccccc4)cc5)C	active	CL1509	InChI=1S/C23H16BrN5O/c1-14-11-17(8-9-18(14)24)26-22-23-28-25-13-29(23)20-12-16(7-10-19(20)27-22)21(30)15-5-3-2-4-6-15/h2-13H,1H3,(H,26,27)	71	25	4.3	HAYFOCIYDGHPFZ-UHFFFAOYSA-N	8-BENZOYL-N-(4-BROMO-3-METHYLPHENYL)-[1,2,4]TRIAZOLO[4,3-A]QUINOXALIN-4-AMINE	1	ACHIRAL	53.545	6	19.4966	2524	3.4602	4	xaj_mwt_logp_selected.ldb	YELLOW	(4WKQ) [A] IRE1101	Cc(cc(cc1)Nc2nc(ccc(C(c3ccccc3)=O)c3)c3n3c2nnc3)c1Br			C301-1885	-5.0619	47.413	5.2475	47.41	Solid	DC	1	https://www.chemdiv.com/catalog/screening-compounds/compound-C301-1885/	5.2475
unnamed molecule	o2c1nc([nH]c(=O)c1cc3c2c(OCC)ccc3)c4cc(OC)c(OC)cc4	active	CL4812	InChI=1S/C21H20N2O5/c1-4-27-16-7-5-6-12-10-14-20(24)22-19(23-21(14)28-18(12)16)13-8-9-15(25-2)17(11-13)26-3/h5-9,11H,4,10H2,1-3H3,(H,22,23,24)	76	25	23	RHQTZFMHFMZVME-UHFFFAOYSA-N	2-(3,4-DIMETHOXYPHENYL)-9-ETHOXY-3H,4H,5H-CHROMENO[2,3-D]PYRIMIDIN-4-ONE	7	ACHIRAL	64.872	7	8.6713	1115	5.7474	5	xao_mwt_logp_selected.ldb	NOT COLORED	(4WKQ) [A] IRE1101	CCOc1cccc(C2)c1OC(N=C(c(cc1)cc(OC)c1OC)N1)=C2C1=O			E139-0155	-3.5053	47.4129	3.0779	47.41	Solid	DC	1	https://www.chemdiv.com/catalog/screening-compounds/compound-E139-0155/	3.1101
unnamed molecule	O=c1n(c(=O)c3n(c4c(c3n1CC(=O)Nc2c(cc(cc2)C)C)cc(cc4)C)C)c5ccc(cc5)C	active	CL5400	InChI=1S/C29H28N4O3/c1-17-6-10-21(11-7-17)33-28(35)27-26(22-15-19(3)9-13-24(22)31(27)5)32(29(33)36)16-25(34)30-23-12-8-18(2)14-20(23)4/h6-15H,16H2,1-5H3,(H,30,34)	114	25	20.7	HEOJSWGXZBYOOP-UHFFFAOYSA-N	2-[5,8-DIMETHYL-3-(4-METHYLPHENYL)-2,4-DIOXO-1H,2H,3H,4H,5H-PYRIMIDO[5,4-B]INDOL-1-YL]-N-(2,4-DIMETHYLPHENYL)ACETAMIDE	1	ACHIRAL	56.187	7	12.5767	258	1.967	5	xap_mwt_logp_selected.ldb	NOT COLORED	(4WKQ) [A] IRE1101	Cc(cc1)ccc1N(C(c(n(C)c1c2cc(C)cc1)c2N1CC(Nc2c(C)cc(C)cc2)=O)=O)C1=O			E737-0051	-4.857	47.41	5.1043	47.41	Solid	DC	1	https://www.chemdiv.com/catalog/screening-compounds/compound-E737-0051/	5.1043
unnamed molecule	Fc3ccc(c1onc(n1)NC(=O)COc2c(c(ccc2)C)C)cc3	active	CL4414	InChI=1S/C18H16FN3O3/c1-11-4-3-5-15(12(11)2)24-10-16(23)20-18-21-17(25-22-18)13-6-8-14(19)9-7-13/h3-9H,10H2,1-2H3,(H,20,22,23)	180	25	16.7	USACYZMIFNMIPW-UHFFFAOYSA-N	2-(2,3-DIMETHYLPHENOXY)-N-[5-(4-FLUOROPHENYL)-1,2,4-OXADIAZOL-3-YL]ACETAMIDE	1	ACHIRAL	63.514	6	10.4732	3725	-5.9395	6	xan_mwt_logp_selected.ldb	NOT COLORED	(4WKQ) [A] IRE1101	Cc1cccc(OCC(Nc2noc(-c(cc3)ccc3F)n2)=O)c1C			D646-0027	-4.4262	47.4082	4.2515	47.41	Solid	DC	1	https://www.chemdiv.com/catalog/screening-compounds/compound-D646-0027/	4.2518
unnamed molecule	Brc1oc(cc1)C(=O)Nc4c(Cl)ccc(c2oc3c(n2)nccc3)c4	active		InChI=1S/C17H9BrClN3O3/c18-14-6-5-13(24-14)16(23)21-11-8-9(3-4-10(11)19)17-22-15-12(25-17)2-1-7-20-15/h1-8H,(H,21,23)	28	16	0	DVMBZZLSBNJSLL-UHFFFAOYSA-N	5-BROMO-N-(2-CHLORO-5-{[13]OXAZOLO[45-B]PYRIDIN-2-YL}PHENYL)FURAN-2-CARBOXAMIDE	6	ACHIRAL	58.742	6	8.5974	917	1.767	4	xah_mwt_logp_selected.ldb	NOT COLORED	(4WKQ) [A] IRE1101	O=C(c(o1)ccc1Br)Nc(cc(cc1)-c2nc(nccc3)c3o2)c1Cl			8017-0286	-4.6098	47.4081	4.3107	47.41	Solid	DC	1	https://www.chemdiv.com/catalog/screening-compounds/compound-8017-0286/	4.3375
unnamed molecule	O=c2n1nc(nc1n(c(c2)C)CC(=O)N3CCC(CC3)C)c4c(cccc4)C	active	CL9249	InChI=1S/C21H25N5O2/c1-14-8-10-24(11-9-14)19(28)13-25-16(3)12-18(27)26-21(25)22-20(23-26)17-7-5-4-6-15(17)2/h4-7,12,14H,8-11,13H2,1-3H3	14	25	42.9	NHHABEFJENEHTR-UHFFFAOYSA-N	5-METHYL-2-(2-METHYLPHENYL)-4-[2-(4-METHYLPIPERIDIN-1-YL)-2-OXOETHYL]-4H,7H-[1,2,4]TRIAZOLO[1,5-A]PYRIMIDIN-7-ONE	1	ACHIRAL	54.738	7	19.5433	3729	0.7746	4	xan_mwt_logp_selected.ldb	NOT COLORED	(4WKQ) [A] IRE1101	CC(CC1)CCN1C(CN(c1nc(-c2c(C)cccc2)nn11)C(C)=CC1=O)=O			D475-1412	-3.1199	47.407	2.7019	47.41	Solid	DC	0	https://www.chemdiv.com/catalog/screening-compounds/compound-D475-1412/	2.7019
unnamed molecule	Brc5ccc(N3[C@@H](c1c(OC)cccc1)c2c(n[nH]c2C3=O)c4ccc(OC)cc4)cc5	active	CL1500	InChI=1S/C25H20BrN3O3/c1-31-18-13-7-15(8-14-18)22-21-23(28-27-22)25(30)29(17-11-9-16(26)10-12-17)24(21)19-5-3-4-6-20(19)32-2/h3-14,24H,1-2H3,(H,27,28)/t24-/m1/s1	120	25	12	QRAPWSFOADVPIY-XMMPIXPASA-N	5-(4-BROMOPHENYL)-4-(2-METHOXYPHENYL)-3-(4-METHOXYPHENYL)-1H,4H,5H,6H-PYRROLO[3,4-C]PYRAZOL-6-ONE	2	RACEMIC MIXTURE	54.701	6	11.4475	5503	-3.7722	5	xaj_mwt_logp_selected.ldb	ORANGE	(4WKQ) [A] IRE1101	COc(cc1)ccc1-c1n[nH]c(C2=O)c1C(c(cccc1)c1OC)N2c(cc1)ccc1Br			C390-0063	-5.6775	47.4067	5.6353	47.41	Solid	DC	1	https://www.chemdiv.com/catalog/screening-compounds/compound-C390-0063/	5.6353
unnamed molecule	O(c4cc(c2n1nc(nc1ncc2)c3ccncc3)ccc4)C	active		InChI=1S/C17H13N5O/c1-23-14-4-2-3-13(11-14)15-7-10-19-17-20-16(21-22(15)17)12-5-8-18-9-6-12/h2-11H,1H3	30	8	5.9	TWQRJSGZYJHNTB-UHFFFAOYSA-N	4-[7-(3-METHOXYPHENYL)-[1,2,4]TRIAZOLO[1,5-A]PYRIMIDIN-2-YL]PYRIDINE	1	ACHIRAL	46.914	6	33.286	1504	3.9924	3	xaz_mwt_logp_selected.ldb	NOT COLORED	(4WKQ) [A] IRE1101	COc1cc(-c2ccnc3nc(-c4ccncc4)nn23)ccc1			Y020-4486	-2.2544	47.406	2.56	47.41	Solid	DC	0	https://www.chemdiv.com/catalog/screening-compounds/compound-Y020-4486/	2.5602
unnamed molecule	o2c(c1cc([N+](=O)O)ccc1)ccc2C(=O)Nc3ccc(cc3)C(=O)OCCC	active		InChI=1S/C21H18N2O6/c1-2-12-28-21(25)14-6-8-16(9-7-14)22-20(24)19-11-10-18(29-19)15-4-3-5-17(13-15)23(26)27/h3-11,13H,2,12H2,1H3,(H,22,24)	14	25	14.3	PMIJHBMOMDHWTQ-UHFFFAOYSA-N	PROPYL 4-[5-(3-NITROPHENYL)FURAN-2-AMIDO]BENZOATE	10	ACHIRAL	86.158	8	10.5448	675	-3.6358	9	xac_mwt_logp_selected.ldb	BROWN	(4WKQ) [A] IRE1101	CCCOC(c(cc1)ccc1NC(c1ccc(-c2cccc([N+]([O-])=O)c2)o1)=O)=O			3617-2204	-5.298	47.4059	5.2787	47.41	Solid	DC	1	https://www.chemdiv.com/catalog/screening-compounds/compound-3617-2204/	5.279
unnamed molecule	Brc4c(NC(=O)CSc3n2nc(c1occc1)cc2c(=O)[nH]n3)ccc(c4)C	active	CL8128A	InChI=1S/C18H14BrN5O3S/c1-10-4-5-12(11(19)7-10)20-16(25)9-28-18-22-21-17(26)14-8-13(23-24(14)18)15-3-2-6-27-15/h2-8H,9H2,1H3,(H,20,25)(H,21,26)	131	25	11.1	YIHSXEBZIQPNCJ-UHFFFAOYSA-N	N-(2-BROMO-4-METHYLPHENYL)-2-{[2-(FURAN-2-YL)-4-OXO-4H,5H-PYRAZOLO[1,5-D][1,2,4]TRIAZIN-7-YL]SULFANYL}ACETAMIDE	1	ACHIRAL	82.344	8	9.8297	5752	1.5747	6	xaq_mwt_logp_selected.ldb	NOT COLORED	(4WKQ) [A] IRE1101	Cc(cc1)cc(Br)c1NC(CSC(n(c1c2)nc2-c2ccco2)=NNC1=O)=O			F424-0892	-3.2503	47.4056	3.1927	47.41	Solid	DC	2	https://www.chemdiv.com/catalog/screening-compounds/compound-F424-0892/	3.1943
unnamed molecule	o1nc(nc1c2c(=O)c3c(n(c2)CC)cccc3)c4ccc(OCC)cc4	active	CL6074	InChI=1S/C21H19N3O3/c1-3-24-13-17(19(25)16-7-5-6-8-18(16)24)21-22-20(23-27-21)14-9-11-15(12-10-14)26-4-2/h5-13H,3-4H2,1-2H3	42	25	19	SCTPBSUYRIVBOS-UHFFFAOYSA-N	3-[3-(4-ETHOXYPHENYL)-1,2,4-OXADIAZOL-5-YL]-1-ETHYL-1,4-DIHYDROQUINOLIN-4-ONE	1	ACHIRAL	54.088	6	29.8521	4188	-2.2685	5	xat_mwt_logp_selected.ldb	NOT COLORED	(4WKQ) [A] IRE1101	CCN(C=C1c2nc(-c(cc3)ccc3OCC)no2)c(cccc2)c2C1=O			G607-0091	-4.2515	47.4054	4.1235	47.41	Solid	DC	0	https://www.chemdiv.com/catalog/screening-compounds/compound-G607-0091/	4.1235
unnamed molecule	Brc4ccc(OCC(=O)Nc3cc(c1oc2c(n1)nccc2)ccc3)cc4	active	CL0711B	InChI=1S/C20H14BrN3O3/c21-14-6-8-16(9-7-14)26-12-18(25)23-15-4-1-3-13(11-15)20-24-19-17(27-20)5-2-10-22-19/h1-11H,12H2,(H,23,25)	14	25	5	QGKDHEZHHKRQRO-UHFFFAOYSA-N	2-(4-BROMOPHENOXY)-N-(3-{[1,3]OXAZOLO[4,5-B]PYRIDIN-2-YL}PHENYL)ACETAMIDE	6	ACHIRAL	57.8	6	13.3269	1277	1.767	6	xac_mwt_logp_selected.ldb	NOT COLORED	(4WKQ) [A] IRE1101	O=C(COc(cc1)ccc1Br)Nc1cc(-c2nc(nccc3)c3o2)ccc1			3878-0877	-4.7502	47.4001	4.6884	47.4	Solid	DC	1	https://www.chemdiv.com/catalog/screening-compounds/compound-3878-0877/	4.6884
unnamed molecule	Clc3c(NC(=O)c2noc(c1ccc(OC)cc1)c2)cccc3	active	CL2028	InChI=1S/C17H13ClN2O3/c1-22-12-8-6-11(7-9-12)16-10-15(20-23-16)17(21)19-14-5-3-2-4-13(14)18/h2-10H,1H3,(H,19,21)	191	25	5	VLYLNXBRMONTPO-UHFFFAOYSA-N	N-(2-CHLOROPHENYL)-5-(4-METHOXYPHENYL)-1,2-OXAZOLE-3-CARBOXAMIDE	1	ACHIRAL	51.711	5	10.6616	4140	-4.7448	5	xam_mwt_logp_selected.ldb	NOT COLORED	(4WKQ) [A] IRE1101	COc(cc1)ccc1-c1cc(C(Nc(cccc2)c2Cl)=O)no1			D337-1680	-4.416	47.398	4.0629	47.4	Solid	DC	1	https://www.chemdiv.com/catalog/screening-compounds/compound-D337-1680/	4.0632
unnamed molecule	Fc5c(N1CCCCC1)cc4n(cc(c2onc(n2)c3cc(OC)c(OC)cc3)c(=O)c4c5)CC	active	CL7871	InChI=1S/C26H27FN4O4/c1-4-30-15-18(26-28-25(29-35-26)16-8-9-22(33-2)23(12-16)34-3)24(32)17-13-19(27)21(14-20(17)30)31-10-6-5-7-11-31/h8-9,12-15H,4-7,10-11H2,1-3H3	74	25	34.6	VXVCFUWYTNGDCO-UHFFFAOYSA-N	3-[3-(3,4-DIMETHOXYPHENYL)-1,2,4-OXADIAZOL-5-YL]-1-ETHYL-6-FLUORO-7-(PIPERIDIN-1-YL)-1,4-DIHYDROQUINOLIN-4-ONE	1	ACHIRAL	65.377	8	27.5592	5538	6.9116	6	xaq_mwt_logp_selected.ldb	NOT COLORED	(4WKQ) [A] IRE1101	CCN(C=C(c1nc(-c(cc2)cc(OC)c2OC)no1)C(c1c2)=O)c1cc(N1CCCCC1)c2F			F418-0156	-4.3903	47.3956	4.3683	47.4	Solid	DC	0	https://www.chemdiv.com/catalog/screening-compounds/compound-F418-0156/	4.3683
unnamed molecule	s/3c1n(nc(c(=O)n1)Cc2ccc(cc2)C)c(=O)c/3=c/4c(=O)n(c5c/4cccc5)CCC	active		InChI=1S/C24H20N4O3S/c1-3-12-27-18-7-5-4-6-16(18)19(22(27)30)20-23(31)28-24(32-20)25-21(29)17(26-28)13-15-10-8-14(2)9-11-15/h4-11H,3,12-13H2,1-2H3	139	25	20.8	QTRCWJLFOFLMPU-UHFFFAOYSA-N	6-[(4-METHYLPHENYL)METHYL]-2-[(3Z)-2-OXO-1-PROPYL-2,3-DIHYDRO-1H-INDOL-3-YLIDENE]-2H,3H,7H-[1,3]THIAZOLO[3,2-B][1,2,4]TRIAZINE-3,7-DIONE	1	ACHIRAL	66.271	7	21.4577	6252	-1.7458	4	xaj_mwt_logp_selected.ldb	VIOLET	(4WKQ) [A] IRE1101	CCCN(c(cccc1)c1/C1=C(\C(N2N=C3Cc4ccc(C)cc4)=O)/SC2=NC3=O)C1=O			C451-0001	-3.814	47.3951	3.5814	47.4	Solid	DC	0	https://www.chemdiv.com/catalog/screening-compounds/compound-C451-0001/	3.5814
unnamed molecule	Clc5c4ncc1c(n(nc1c2ccc(F)cc2)c3ccc(Cl)cc3)c4ccc5	active	CL4130	InChI=1S/C22H12Cl2FN3/c23-14-6-10-16(11-7-14)28-22-17-2-1-3-19(24)21(17)26-12-18(22)20(27-28)13-4-8-15(25)9-5-13/h1-12H	136	4	0	KIBNALZWLMHAKE-UHFFFAOYSA-N	6-CHLORO-1-(4-CHLOROPHENYL)-3-(4-FLUOROPHENYL)-1H-PYRAZOLO[4,3-C]QUINOLINE	1	ACHIRAL	23.4803	3	14	4423	2.6131	2	xaj_mwt_logp_selected.ldb	NOT COLORED	(4WKQ) [A] IRE1101	Fc(cc1)ccc1-c(c1cnc2c(Cl)cccc2c11)nn1-c(cc1)ccc1Cl			C350-0479	-6.6682	47.3543	6.2127	47.35	Solid	DC	0	https://www.chemdiv.com/catalog/screening-compounds/compound-C350-0479/	6.2127
unnamed molecule	O(c5c(Nc2nc3c(n1c2nnc1C)cc(cc3)C(=O)c4ccccc4)cc(cc5)C)C	active	CL1509	InChI=1S/C25H21N5O2/c1-15-9-12-22(32-3)20(13-15)27-24-25-29-28-16(2)30(25)21-14-18(10-11-19(21)26-24)23(31)17-7-5-4-6-8-17/h4-14H,1-3H3,(H,26,27)	157	25	12	UXNAGWBVDFKXJX-UHFFFAOYSA-N	8-BENZOYL-N-(2-METHOXY-5-METHYLPHENYL)-1-METHYL-[1,2,4]TRIAZOLO[4,3-A]QUINOXALIN-4-AMINE	1	ACHIRAL	60.649	7	20.0292	2840	4.7735	5	xaj_mwt_logp_selected.ldb	NOT COLORED	(4WKQ) [A] IRE1101	Cc1nnc2n1c(cc(cc1)C(c3ccccc3)=O)c1nc2Nc(cc(C)cc1)c1OC			C301-4876	-4.4131	47.1965	4.3361	47.2	Solid	DC	1	https://www.chemdiv.com/catalog/screening-compounds/compound-C301-4876/	4.3372
unnamed molecule	S=c1n(c(=O)c([nH]1)=C\c2ccc(OC(C)C)cc2)c3ccc(OCC)cc3	active	CL0332	InChI=1S/C21H22N2O3S/c1-4-25-17-11-7-16(8-12-17)23-20(24)19(22-21(23)27)13-15-5-9-18(10-6-15)26-14(2)3/h5-14H,4H2,1-3H3,(H,22,27)	125	25	23.8	ABNTXTJMQOQZFJ-UHFFFAOYSA-N	(5E)-3-(4-ETHOXYPHENYL)-5-{[4-(PROPAN-2-YLOXY)PHENYL]METHYLIDENE}-2-SULFANYLIDENEIMIDAZOLIDIN-4-ONE	1	ACHIRAL	40.823	5	8.5292	489	-2.8095	6	xaj_mwt_logp_selected.ldb	YELLOW	(4WKQ) [A] IRE1101	CCOc(cc1)ccc1N(C(/C(/N1)=C\c(cc2)ccc2OC(C)C)=O)C1=S			C249-0476	-4.0914	46.7631	4.2698	46.76	Solid	DC	1	https://www.chemdiv.com/catalog/screening-compounds/compound-C249-0476/	4.3009
