# Supplementary material for: Bioinformatics-driven discovery of novel EGFR kinase inhibitors as anti-cancer therapeutics: In silico screening and in vitro evaluation
Source: PLoS One. 2024 Apr 16;19(4):e0298326. doi: 10.1371/journal.pone.0298326 (PMC11020408; doi:10.1371/journal.pone.0298326)
Supplement: S2 File — (XLSX) [file pone.0298326.s002.xlsx]

## Sheet: xaa_xbv_mwt_logp_selected_ligan
Ligand	Binding Affinity (Kcal/mol) Autodock Vina	Binding Affinity (Kcal/mol) Autodock 4.2	Estimated IC50 (nM)
4wkq_protein_comp2_molecule	-10.8	-11.4	361.43
4wkq_protein_comp26_molecule	-10.5	-11.1	674.28
4wkq_protein_comp6_molecule	-10.3	-10.05	787.87
4wkq_protein_Comp28_molecule	-9.5	-9.28	446.41
4wkq_protein_Comp52_molecule	-9.1	-8.9	396.35
4wkq_protein_Comp490_molecule	-9.1	-8.8	423.23
4wkq_protein_Comp524_molecule	-9.3	-8.76	512.07
4wkq_protein_Comp38_molecule	-9.3	-8.74	393.99
4wkq_protein_Comp103_molecule	-9.4	-8.73	400.91
4wkq_protein_Comp576_molecule	-9.2	-8.73	399.11
4wkq_protein_comp7_molecule	-9.3	-8.73	400.39
4wkq_protein_Comp562_molecule	-9.1	-8.73	396.79
4wkq_protein_Comp262_molecule	-9.2	-8.7	77.69
4wkq_protein_Comp180_molecule	-9	-8.68	995.58
4wkq_protein_Comp154_molecule	-9.4	-8.68	432.38
4wkq_protein_Comp320_molecule	-9.2	-8.68	434.18
4wkq_protein_Comp371_molecule	-9.3	-8.68	434.98
4wkq_protein_comp14_molecule	-9	-8.66	82.73
4wkq_protein_Comp590_molecule	-9.4	-8.65	453.18
4wkq_protein_comp11_molecule	-9.3	-8.65	458.64
4wkq_protein_Comp104_molecule	-9.4	-8.64	463.93
4wkq_protein_Comp541_molecule	-9.1	-8.64	467.66
4wkq_protein_Comp177_molecule	-9	-8.61	491.44
4wkq_protein_Comp246_molecule	-9.6	-8.61	490.33
4wkq_protein_Comp31_molecule	-9.5	-8.6	497.31
4wkq_protein_Comp566_molecule	-9.3	-8.59	0.001
4wkq_protein_Comp455_molecule	-9.1	-8.59	507.58
4wkq_protein_Comp202_molecule	-9.2	-8.59	505.01
4wkq_protein_Comp498_molecule	-9.1	-8.57	526.1
4wkq_protein_Comp367_molecule	-9.1	-8.57	522.48
4wkq_protein_Comp99_molecule	-9	-8.52	34970
4wkq_protein_Comp171_molecule	-9.4	-8.52	564.32
4wkq_protein_Comp505_molecule	-9	-8.51	573.42
4wkq_protein_Comp581_molecule	-9.1	-8.51	577.35
4wkq_protein_Comp166_molecule	-9.6	-8.49	602.29
4wkq_protein_Comp322_molecule	-9.6	-8.47	620.72
4wkq_protein_Comp369_molecule	-9.4	-8.46	488.005
4wkq_protein_Comp592_molecule	-9.1	-8.42	675.76
4wkq_protein_Comp179_molecule	-9.1	-8.4	693.25
4wkq_protein_Comp357_molecule	-9.2	-8.4	700.84
4wkq_protein_Comp370_molecule	-9.3	-8.39	130.47
4wkq_protein_Comp53_molecule	-9.2	-8.37	727.46
4wkq_protein_Comp281_molecule	-9.1	-8.36	747.76
4wkq_protein_Comp304_molecule	-9.1	-8.36	750.18
4wkq_protein_Comp235_molecule	-9.1	-8.31	815.18
4wkq_protein_Comp93_molecule	-9.2	-8.31	815.74
4wkq_protein_Comp161_molecule	-9.2	-8.27	868.72
4wkq_protein_Comp150_molecule	-9.01	-8.26	164.34
4wkq_protein_Comp148_molecule	-9.05	-8.25	903.02
4wkq_protein_Comp453_molecule	-9.2	-8.23	930.37
4wkq_protein_Comp30_molecule	-9.4	-8.22	949.76
4wkq_protein_Comp156_molecule	-9.2	-8.22	940.75
4wkq_protein_Comp290_molecule	-9.08	-8.21	966.69
4wkq_protein_Comp296_molecule	-9.09	-8.19	993.87
4wkq_protein_Comp413_molecule	-9.4	-8.17	1030
4wkq_protein_Comp456_molecule	-9.4	-8.15	1070
4wkq_protein_Comp561_molecule	-9.1	-8.13	1100
4wkq_protein_Comp458_molecule	-9.3	-8.09	1180
4wkq_protein_Comp583_molecule	-9.1	-8.09	1180
4wkq_protein_Comp564_molecule	-9.3	-8.08	1190
4wkq_protein_Comp387_molecule	-9.3	-8.04	44.03
4wkq_protein_Comp559_molecule	-9.05	-8.04	1280
4wkq_protein_Comp529_molecule	-9.2	-8.03	1290
4wkq_protein_Comp507_molecule	-9.1	-8.01	518.054
4wkq_protein_Comp178_molecule	-9.4	-8	251.68
4wkq_protein_Comp569_molecule	-9	-7.99	1400
4wkq_protein_Comp263_molecule	-9.3	-7.95	1480
4wkq_protein_Comp286_molecule	-9.5	-7.92	1570
4wkq_protein_Comp332_molecule	-9.3	-7.91	1600
4wkq_protein_Comp155_molecule	-9.5	-7.89	1660
4wkq_protein_Comp429_molecule	-9.2	-7.89	1650
4wkq_protein_Comp563_molecule	-9.4	-7.88	1680
4wkq_protein_Comp264_molecule	-9.2	-7.78	1990
4wkq_protein_Comp259_molecule	-9.6	-7.74	2130
4wkq_protein_Comp571_molecule	-9.5	-7.7	2270
4wkq_protein_Comp160_molecule	-9.3	-7.44	3500
4wkq_protein_Comp537_molecule	-9.2	-7.42	3630
4wkq_protein_Comp242_molecule	-9.4	-7.25	165.77
4wkq_protein_Comp466_molecule	-9.1	-7.24	167.47
4wkq_protein_Comp553_molecule	-9.5	-7.19	5330
4wkq_protein_comp10_molecule	-9.2	-7.17	289.08
4wkq_protein_comp12_molecule	-9.4	-7.14	500.57
4wkq_protein_Comp483_molecule	-9.4	-7.13	202.96
4wkq_protein_Comp163_molecule	-9.2	-7.05	6770
4wkq_protein_comp20_molecule	-9.3	-7.03	239.41
4wkq_protein_Comp403_molecule	-9.3	-7.02	7180
4wkq_protein_Comp287_molecule	-9.1	-7.01	247.03
4wkq_protein_Comp203_molecule	-9.4	-7.01	246.69
4wkq_protein_Comp519_molecule	-9.1	-7.01	7300
4wkq_protein_comp1_molecule	-9.5	-6.91	8580
4wkq_protein_Comp172_molecule	-9.5	-6.86	318.82
4wkq_protein_Comp410_molecule	-9.6	-6.85	323.79
4wkq_protein_Comp551_molecule	-9.6	-6.84	329.67
4wkq_protein_Comp451_molecule	-9.6	-6.83	334.88
4wkq_protein_Comp292_molecule	-9.2	-6.83	335.24
4wkq_protein_comp8_molecule	-9.6	-6.82	342.22
4wkq_protein_Comp167_molecule	-9.6	-6.8	356.92
4wkq_protein_comp21_molecule	-9.1	-6.78	367.82
4wkq_protein_comp5_molecule	-9.7	-6	253.95
4wkq_protein_Comp91_molecule	-9.2	-6.6	330.17
4wkq_protein_Comp420_molecule	-9.1
4wkq_protein_Comp406_molecule	-9.1
4wkq_protein_Comp36_molecule	-9.1
4wkq_protein_Comp35_molecule	-9.1
4wkq_protein_Comp34_molecule	-9.1
4wkq_protein_Comp252_molecule	-9.1
4wkq_protein_Comp218_molecule	-9.1
4wkq_protein_Comp217_molecule	-9.1
4wkq_protein_Comp204_molecule	-9.1
4wkq_protein_Comp109_molecule	-9.1
4wkq_protein_Comp74_molecule	-9
4wkq_protein_Comp544_molecule	-9
4wkq_protein_Comp482_molecule	-9
4wkq_protein_Comp479_molecule	-9
4wkq_protein_Comp460_molecule	-9
4wkq_protein_Comp435_molecule	-9
4wkq_protein_Comp416_molecule	-9
4wkq_protein_Comp39_molecule	-9
4wkq_protein_Comp394_molecule	-9
4wkq_protein_Comp380_molecule	-9
4wkq_protein_Comp356_molecule	-9
4wkq_protein_Comp336_molecule	-9
4wkq_protein_Comp314_molecule	-9
4wkq_protein_Comp312_molecule	-9
4wkq_protein_Comp301_molecule	-9
4wkq_protein_Comp297_molecule	-9
4wkq_protein_Comp241_molecule	-9
4wkq_protein_Comp205_molecule	-9
4wkq_protein_Comp189_molecule	-9
4wkq_protein_Comp144_molecule	-9
4wkq_protein_Comp136_molecule	-9
4wkq_protein_Comp116_molecule	-9
4wkq_protein_Comp84_molecule	-8.9
4wkq_protein_Comp65_molecule	-8.9
4wkq_protein_Comp539_molecule	-8.9
4wkq_protein_Comp526_molecule	-8.9
4wkq_protein_Comp514_molecule	-8.9
4wkq_protein_Comp50_molecule	-8.9
4wkq_protein_Comp486_molecule	-8.9
4wkq_protein_Comp485_molecule	-8.9
4wkq_protein_Comp484_molecule	-8.9
4wkq_protein_Comp473_molecule	-8.9
4wkq_protein_Comp442_molecule	-8.9
4wkq_protein_Comp425_molecule	-8.9
4wkq_protein_Comp358_molecule	-8.9
4wkq_protein_Comp348_molecule	-8.9
4wkq_protein_Comp316_molecule	-8.9
4wkq_protein_Comp313_molecule	-8.9
4wkq_protein_Comp306_molecule	-8.9
4wkq_protein_Comp280_molecule	-8.9
4wkq_protein_Comp268_molecule	-8.9
4wkq_protein_Comp265_molecule	-8.9
4wkq_protein_Comp256_molecule	-8.9
4wkq_protein_Comp221_molecule	-8.9
4wkq_protein_Comp188_molecule	-8.9
4wkq_protein_Comp173_molecule	-8.9
4wkq_protein_Comp159_molecule	-8.9
4wkq_protein_Comp134_molecule	-8.9
4wkq_protein_Comp90_molecule	-8.8
4wkq_protein_Comp86_molecule	-8.8
4wkq_protein_Comp72_molecule	-8.8
4wkq_protein_Comp555_molecule	-8.8
4wkq_protein_Comp538_molecule	-8.8
4wkq_protein_Comp515_molecule	-8.8
4wkq_protein_Comp491_molecule	-8.8
4wkq_protein_Comp476_molecule	-8.8
4wkq_protein_Comp464_molecule	-8.8
4wkq_protein_Comp40_molecule	-8.8
4wkq_protein_Comp32_molecule	-8.8
4wkq_protein_Comp303_molecule	-8.8
4wkq_protein_Comp300_molecule	-8.8
4wkq_protein_Comp283_molecule	-8.8
4wkq_protein_Comp279_molecule	-8.8
4wkq_protein_Comp267_molecule	-8.8
4wkq_protein_Comp244_molecule	-8.8
4wkq_protein_Comp212_molecule	-8.8
4wkq_protein_Comp158_molecule	-8.8
4wkq_protein_Comp149_molecule	-8.8
4wkq_protein_Comp126_molecule	-8.8
4wkq_protein_comp25_molecule	-8.7
4wkq_protein_Comp66_molecule	-8.7
4wkq_protein_Comp588_molecule	-8.7
4wkq_protein_Comp556_molecule	-8.7
4wkq_protein_Comp552_molecule	-8.7
4wkq_protein_Comp548_molecule	-8.7
4wkq_protein_Comp545_molecule	-8.7
4wkq_protein_Comp51_molecule	-8.7
4wkq_protein_Comp516_molecule	-8.7
4wkq_protein_Comp49_molecule	-8.7
4wkq_protein_Comp452_molecule	-8.7
4wkq_protein_Comp449_molecule	-8.7
4wkq_protein_Comp411_molecule	-8.7
4wkq_protein_Comp407_molecule	-8.7
4wkq_protein_Comp386_molecule	-8.7
4wkq_protein_Comp365_molecule	-8.7
4wkq_protein_Comp359_molecule	-8.7
4wkq_protein_Comp353_molecule	-8.7
4wkq_protein_Comp339_molecule	-8.7
4wkq_protein_Comp338_molecule	-8.7
4wkq_protein_Comp337_molecule	-8.7
4wkq_protein_Comp328_molecule	-8.7
4wkq_protein_Comp307_molecule	-8.7
4wkq_protein_Comp298_molecule	-8.7
4wkq_protein_Comp253_molecule	-8.7
4wkq_protein_Comp249_molecule	-8.7
4wkq_protein_Comp245_molecule	-8.7
4wkq_protein_Comp223_molecule	-8.7
4wkq_protein_Comp140_molecule	-8.7
4wkq_protein_Comp102_molecule	-8.7
4wkq_protein_Comp81_molecule	-8.6
4wkq_protein_Comp584_molecule	-8.6
4wkq_protein_Comp573_molecule	-8.6
4wkq_protein_Comp540_molecule	-8.6
4wkq_protein_Comp535_molecule	-8.6
4wkq_protein_Comp495_molecule	-8.6
4wkq_protein_Comp493_molecule	-8.6
4wkq_protein_Comp468_molecule	-8.6
4wkq_protein_Comp462_molecule	-8.6
4wkq_protein_Comp450_molecule	-8.6
4wkq_protein_Comp446_molecule	-8.6
4wkq_protein_Comp437_molecule	-8.6
4wkq_protein_Comp418_molecule	-8.6
4wkq_protein_Comp414_molecule	-8.6
4wkq_protein_Comp409_molecule	-8.6
4wkq_protein_Comp405_molecule	-8.6
4wkq_protein_Comp400_molecule	-8.6
4wkq_protein_Comp391_molecule	-8.6
4wkq_protein_Comp37_molecule	-8.6
4wkq_protein_Comp375_molecule	-8.6
4wkq_protein_Comp364_molecule	-8.6
4wkq_protein_Comp354_molecule	-8.6
4wkq_protein_Comp352_molecule	-8.6
4wkq_protein_Comp327_molecule	-8.6
4wkq_protein_Comp302_molecule	-8.6
4wkq_protein_Comp299_molecule	-8.6
4wkq_protein_Comp272_molecule	-8.6
4wkq_protein_Comp250_molecule	-8.6
4wkq_protein_Comp248_molecule	-8.6
4wkq_protein_Comp247_molecule	-8.6
4wkq_protein_Comp231_molecule	-8.6
4wkq_protein_Comp222_molecule	-8.6
4wkq_protein_Comp214_molecule	-8.6
4wkq_protein_Comp157_molecule	-8.6
4wkq_protein_comp22_molecule	-8.5
4wkq_protein_Comp73_molecule	-8.5
4wkq_protein_Comp580_molecule	-8.5
4wkq_protein_Comp560_molecule	-8.5
4wkq_protein_Comp528_molecule	-8.5
4wkq_protein_Comp520_molecule	-8.5
4wkq_protein_Comp489_molecule	-8.5
4wkq_protein_Comp465_molecule	-8.5
4wkq_protein_Comp463_molecule	-8.5
4wkq_protein_Comp447_molecule	-8.5
4wkq_protein_Comp422_molecule	-8.5
4wkq_protein_Comp419_molecule	-8.5
4wkq_protein_Comp393_molecule	-8.5
4wkq_protein_Comp377_molecule	-8.5
4wkq_protein_Comp376_molecule	-8.5
4wkq_protein_Comp361_molecule	-8.5
4wkq_protein_Comp347_molecule	-8.5
4wkq_protein_Comp33_molecule	-8.5
4wkq_protein_Comp333_molecule	-8.5
4wkq_protein_Comp329_molecule	-8.5
4wkq_protein_Comp323_molecule	-8.5
4wkq_protein_Comp315_molecule	-8.5
4wkq_protein_Comp29_molecule	-8.5
4wkq_protein_Comp289_molecule	-8.5
4wkq_protein_Comp271_molecule	-8.5
4wkq_protein_Comp238_molecule	-8.5
4wkq_protein_Comp226_molecule	-8.5
4wkq_protein_Comp208_molecule	-8.5
4wkq_protein_Comp187_molecule	-8.5
4wkq_protein_Comp127_molecule	-8.5
4wkq_protein_Comp122_molecule	-8.5
4wkq_protein_Comp121_molecule	-8.5
4wkq_protein_Comp117_molecule	-8.5
4wkq_protein_Comp115_molecule	-8.5
4wkq_protein_Comp111_molecule	-8.5
4wkq_protein_Comp105_molecule	-8.5
4wkq_protein_Comp88_molecule	-8.4
4wkq_protein_Comp79_molecule	-8.4
4wkq_protein_Comp76_molecule	-8.4
4wkq_protein_Comp75_molecule	-8.4
4wkq_protein_Comp61_molecule	-8.4
4wkq_protein_Comp595_molecule	-8.4
4wkq_protein_Comp594_molecule	-8.4
4wkq_protein_Comp558_molecule	-8.4
4wkq_protein_Comp54_molecule	-8.4
4wkq_protein_Comp543_molecule	-8.4
4wkq_protein_Comp527_molecule	-8.4
4wkq_protein_Comp500_molecule	-8.4
4wkq_protein_Comp46_molecule	-8.4
4wkq_protein_Comp459_molecule	-8.4
4wkq_protein_Comp457_molecule	-8.4
4wkq_protein_Comp366_molecule	-8.4
4wkq_protein_Comp335_molecule	-8.4
4wkq_protein_Comp325_molecule	-8.4
4wkq_protein_Comp295_molecule	-8.4
4wkq_protein_Comp294_molecule	-8.4
4wkq_protein_Comp282_molecule	-8.4
4wkq_protein_Comp228_molecule	-8.4
4wkq_protein_Comp227_molecule	-8.4
4wkq_protein_Comp142_molecule	-8.4
4wkq_protein_Comp128_molecule	-8.4
4wkq_protein_comp9_molecule	-8.3
4wkq_protein_comp19_molecule	-8.3
4wkq_protein_comp17_molecule	-8.3
4wkq_protein_comp16_molecule	-8.3
4wkq_protein_Comp83_molecule	-8.3
4wkq_protein_Comp68_molecule	-8.3
4wkq_protein_Comp60_molecule	-8.3
4wkq_protein_Comp58_molecule	-8.3
4wkq_protein_Comp575_molecule	-8.3
4wkq_protein_Comp570_molecule	-8.3
4wkq_protein_Comp568_molecule	-8.3
4wkq_protein_Comp549_molecule	-8.3
4wkq_protein_Comp536_molecule	-8.3
4wkq_protein_Comp509_molecule	-8.3
4wkq_protein_Comp499_molecule	-8.3
4wkq_protein_Comp487_molecule	-8.3
4wkq_protein_Comp474_molecule	-8.3
4wkq_protein_Comp434_molecule	-8.3
4wkq_protein_Comp390_molecule	-8.3
4wkq_protein_Comp385_molecule	-8.3
4wkq_protein_Comp381_molecule	-8.3
4wkq_protein_Comp379_molecule	-8.3
4wkq_protein_Comp368_molecule	-8.3
4wkq_protein_Comp360_molecule	-8.3
4wkq_protein_Comp350_molecule	-8.3
4wkq_protein_Comp344_molecule	-8.3
4wkq_protein_Comp330_molecule	-8.3
4wkq_protein_Comp324_molecule	-8.3
4wkq_protein_Comp321_molecule	-8.3
4wkq_protein_Comp311_molecule	-8.3
4wkq_protein_Comp274_molecule	-8.3
4wkq_protein_Comp261_molecule	-8.3
4wkq_protein_Comp243_molecule	-8.3
4wkq_protein_Comp230_molecule	-8.3
4wkq_protein_Comp224_molecule	-8.3
4wkq_protein_Comp219_molecule	-8.3
4wkq_protein_Comp175_molecule	-8.3
4wkq_protein_Comp147_molecule	-8.3
4wkq_protein_Comp119_molecule	-8.3
4wkq_protein_Comp113_molecule	-8.3
4wkq_protein_Comp108_molecule	-8.3
4wkq_protein_comp23_molecule	-8.2
4wkq_protein_Comp87_molecule	-8.2
4wkq_protein_Comp82_molecule	-8.2
4wkq_protein_Comp77_molecule	-8.2
4wkq_protein_Comp71_molecule	-8.2
4wkq_protein_Comp64_molecule	-8.2
4wkq_protein_Comp63_molecule	-8.2
4wkq_protein_Comp599_molecule	-8.2
4wkq_protein_Comp557_molecule	-8.2
4wkq_protein_Comp512_molecule	-8.2
4wkq_protein_Comp510_molecule	-8.2
4wkq_protein_Comp497_molecule	-8.2
4wkq_protein_Comp475_molecule	-8.2
4wkq_protein_Comp472_molecule	-8.2
4wkq_protein_Comp467_molecule	-8.2
4wkq_protein_Comp45_molecule	-8.2
4wkq_protein_Comp436_molecule	-8.2
4wkq_protein_Comp432_molecule	-8.2
4wkq_protein_Comp427_molecule	-8.2
4wkq_protein_Comp41_molecule	-8.2
4wkq_protein_Comp392_molecule	-8.2
4wkq_protein_Comp382_molecule	-8.2
4wkq_protein_Comp373_molecule	-8.2
4wkq_protein_Comp351_molecule	-8.2
4wkq_protein_Comp342_molecule	-8.2
4wkq_protein_Comp340_molecule	-8.2
4wkq_protein_Comp318_molecule	-8.2
4wkq_protein_Comp317_molecule	-8.2
4wkq_protein_Comp309_molecule	-8.2
4wkq_protein_Comp293_molecule	-8.2
4wkq_protein_Comp288_molecule	-8.2
4wkq_protein_Comp275_molecule	-8.2
4wkq_protein_Comp270_molecule	-8.2
4wkq_protein_Comp257_molecule	-8.2
4wkq_protein_Comp255_molecule	-8.2
4wkq_protein_Comp229_molecule	-8.2
4wkq_protein_Comp183_molecule	-8.2
4wkq_protein_Comp170_molecule	-8.2
4wkq_protein_Comp165_molecule	-8.2
4wkq_protein_Comp152_molecule	-8.2
4wkq_protein_Comp143_molecule	-8.2
4wkq_protein_Comp132_molecule	-8.2
4wkq_protein_Comp123_molecule	-8.2
4wkq_protein_Comp101_molecule	-8.2
4wkq_protein_comp27_molecule	-8.1
4wkq_protein_comp18_molecule	-8.1
4wkq_protein_Comp98_molecule	-8.1
4wkq_protein_Comp96_molecule	-8.1
4wkq_protein_Comp78_molecule	-8.1
4wkq_protein_Comp70_molecule	-8.1
4wkq_protein_Comp69_molecule	-8.1
4wkq_protein_Comp59_molecule	-8.1
4wkq_protein_Comp585_molecule	-8.1
4wkq_protein_Comp517_molecule	-8.1
4wkq_protein_Comp511_molecule	-8.1
4wkq_protein_Comp506_molecule	-8.1
4wkq_protein_Comp503_molecule	-8.1
4wkq_protein_Comp494_molecule	-8.1
4wkq_protein_Comp480_molecule	-8.1
4wkq_protein_Comp389_molecule	-8.1
4wkq_protein_Comp346_molecule	-8.1
4wkq_protein_Comp345_molecule	-8.1
4wkq_protein_Comp343_molecule	-8.1
4wkq_protein_Comp341_molecule	-8.1
4wkq_protein_Comp334_molecule	-8.1
4wkq_protein_Comp319_molecule	-8.1
4wkq_protein_Comp284_molecule	-8.1
4wkq_protein_Comp273_molecule	-8.1
4wkq_protein_Comp239_molecule	-8.1
4wkq_protein_Comp216_molecule	-8.1
4wkq_protein_Comp168_molecule	-8.1
4wkq_protein_Comp129_molecule	-8.1
4wkq_protein_comp15_molecule	-8
4wkq_protein_Comp89_molecule	-8
4wkq_protein_Comp85_molecule	-8
4wkq_protein_Comp80_molecule	-8
4wkq_protein_Comp67_molecule	-8
4wkq_protein_Comp597_molecule	-8
4wkq_protein_Comp591_molecule	-8
4wkq_protein_Comp550_molecule	-8
4wkq_protein_Comp542_molecule	-8
4wkq_protein_Comp533_molecule	-8
4wkq_protein_Comp525_molecule	-8
4wkq_protein_Comp522_molecule	-8
4wkq_protein_Comp513_molecule	-8
4wkq_protein_Comp502_molecule	-8
4wkq_protein_Comp471_molecule	-8
4wkq_protein_Comp445_molecule	-8
4wkq_protein_Comp424_molecule	-8
4wkq_protein_Comp326_molecule	-8
4wkq_protein_Comp258_molecule	-8
4wkq_protein_Comp240_molecule	-8
4wkq_protein_Comp225_molecule	-8
4wkq_protein_Comp215_molecule	-8
4wkq_protein_Comp211_molecule	-8
4wkq_protein_Comp169_molecule	-8
4wkq_protein_comp13_molecule	-7.9
4wkq_protein_Comp94_molecule	-7.9
4wkq_protein_Comp62_molecule	-7.9
4wkq_protein_Comp56_molecule	-7.9
4wkq_protein_Comp554_molecule	-7.9
4wkq_protein_Comp534_molecule	-7.9
4wkq_protein_Comp523_molecule	-7.9
4wkq_protein_Comp508_molecule	-7.9
4wkq_protein_Comp501_molecule	-7.9
4wkq_protein_Comp496_molecule	-7.9
4wkq_protein_Comp48_molecule	-7.9
4wkq_protein_Comp477_molecule	-7.9
4wkq_protein_Comp444_molecule	-7.9
4wkq_protein_Comp438_molecule	-7.9
4wkq_protein_Comp428_molecule	-7.9
4wkq_protein_Comp402_molecule	-7.9
4wkq_protein_Comp384_molecule	-7.9
4wkq_protein_Comp378_molecule	-7.9
4wkq_protein_Comp372_molecule	-7.9
4wkq_protein_Comp305_molecule	-7.9
4wkq_protein_Comp291_molecule	-7.9
4wkq_protein_Comp260_molecule	-7.9
4wkq_protein_Comp176_molecule	-7.9
4wkq_protein_Comp162_molecule	-7.9
4wkq_protein_Comp153_molecule	-7.9
4wkq_protein_Comp151_molecule	-7.9
4wkq_protein_Comp146_molecule	-7.9
4wkq_protein_Comp137_molecule	-7.9
4wkq_protein_Comp135_molecule	-7.9
4wkq_protein_Comp125_molecule	-7.9
4wkq_protein_Comp106_molecule	-7.9
4wkq_protein_Comp100_molecule	-7.9
4wkq_protein_comp4_molecule	-7.8
4wkq_protein_Comp92_molecule	-7.8
4wkq_protein_Comp586_molecule	-7.8
4wkq_protein_Comp582_molecule	-7.8
4wkq_protein_Comp577_molecule	-7.8
4wkq_protein_Comp567_molecule	-7.8
4wkq_protein_Comp469_molecule	-7.8
4wkq_protein_Comp454_molecule	-7.8
4wkq_protein_Comp440_molecule	-7.8
4wkq_protein_Comp421_molecule	-7.8
4wkq_protein_Comp408_molecule	-7.8
4wkq_protein_Comp399_molecule	-7.8
4wkq_protein_Comp278_molecule	-7.8
4wkq_protein_Comp277_molecule	-7.8
4wkq_protein_Comp200_molecule	-7.8
4wkq_protein_Comp114_molecule	-7.8
4wkq_protein_Comp112_molecule	-7.8
jre_xray	-7.8
4wkq_protein_comp24_molecule	-7.7
4wkq_protein_Comp565_molecule	-7.7
4wkq_protein_Comp504_molecule	-7.7
4wkq_protein_Comp439_molecule	-7.7
4wkq_protein_Comp433_molecule	-7.7
4wkq_protein_Comp42_molecule	-7.7
4wkq_protein_Comp395_molecule	-7.7
4wkq_protein_Comp331_molecule	-7.7
4wkq_protein_Comp310_molecule	-7.7
4wkq_protein_Comp308_molecule	-7.7
4wkq_protein_Comp220_molecule	-7.7
4wkq_protein_Comp213_molecule	-7.7
4wkq_protein_Comp209_molecule	-7.7
4wkq_protein_Comp207_molecule	-7.7
4wkq_protein_Comp184_molecule	-7.7
4wkq_protein_Comp182_molecule	-7.7
4wkq_protein_Comp139_molecule	-7.7
4wkq_protein_Comp120_molecule	-7.7
4wkq_protein_Comp600_molecule	-7.6
4wkq_protein_Comp593_molecule	-7.6
4wkq_protein_Comp546_molecule	-7.6
4wkq_protein_Comp47_molecule	-7.6
4wkq_protein_Comp441_molecule	-7.6
4wkq_protein_Comp266_molecule	-7.6
4wkq_protein_Comp164_molecule	-7.6
4wkq_protein_Comp110_molecule	-7.6
4wkq_protein_Comp587_molecule	-7.5
4wkq_protein_Comp579_molecule	-7.5
4wkq_protein_Comp578_molecule	-7.5
4wkq_protein_Comp574_molecule	-7.5
4wkq_protein_Comp532_molecule	-7.5
4wkq_protein_Comp492_molecule	-7.5
4wkq_protein_Comp481_molecule	-7.5
4wkq_protein_Comp396_molecule	-7.5
4wkq_protein_Comp355_molecule	-7.5
4wkq_protein_Comp254_molecule	-7.5
4wkq_protein_Comp233_molecule	-7.5
4wkq_protein_Comp174_molecule	-7.5
4wkq_protein_Comp130_molecule	-7.5
4wkq_protein_comp3_molecule	-7.4
4wkq_protein_Comp55_molecule	-7.4
4wkq_protein_Comp547_molecule	-7.4
4wkq_protein_Comp530_molecule	-7.4
4wkq_protein_Comp488_molecule	-7.4
4wkq_protein_Comp431_molecule	-7.4
4wkq_protein_Comp404_molecule	-7.4
4wkq_protein_Comp234_molecule	-7.4
4wkq_protein_Comp210_molecule	-7.4
4wkq_protein_Comp186_molecule	-7.4
4wkq_protein_Comp131_molecule	-7.4
4wkq_protein_Comp107_molecule	-7.4
4wkq_protein_Comp97_molecule	-7.3
4wkq_protein_Comp95_molecule	-7.3
4wkq_protein_Comp531_molecule	-7.3
4wkq_protein_Comp521_molecule	-7.3
4wkq_protein_Comp44_molecule	-7.3
4wkq_protein_Comp43_molecule	-7.3
4wkq_protein_Comp415_molecule	-7.3
4wkq_protein_Comp362_molecule	-7.3
4wkq_protein_Comp237_molecule	-7.3
4wkq_protein_Comp236_molecule	-7.3
4wkq_protein_Comp232_molecule	-7.3
4wkq_protein_Comp598_molecule	-7.2
4wkq_protein_Comp57_molecule	-7.2
4wkq_protein_Comp388_molecule	-7.2
4wkq_protein_Comp374_molecule	-7.2
4wkq_protein_Comp349_molecule	-7.2
4wkq_protein_Comp285_molecule	-7.2
4wkq_protein_Comp251_molecule	-7.2
4wkq_protein_Comp145_molecule	-7.2
4wkq_protein_Comp448_molecule	-7.1
4wkq_protein_Comp412_molecule	-7.1
4wkq_protein_Comp276_molecule	-7.1
4wkq_protein_Comp596_molecule	-7
4wkq_protein_Comp572_molecule	-7
4wkq_protein_Comp470_molecule	-7
4wkq_protein_Comp423_molecule	-7
4wkq_protein_Comp201_molecule	-7
4wkq_protein_Comp589_molecule	-6.9
4wkq_protein_Comp478_molecule	-6.9
4wkq_protein_Comp461_molecule	-6.9
4wkq_protein_Comp398_molecule	-6.9
4wkq_protein_Comp269_molecule	-6.9
4wkq_protein_Comp185_molecule	-6.9
4wkq_protein_Comp181_molecule	-6.9
4wkq_protein_Comp141_molecule	-6.9
4wkq_protein_Comp443_molecule	-6.8
4wkq_protein_Comp417_molecule	-6.8
4wkq_protein_Comp397_molecule	-6.8
4wkq_protein_Comp133_molecule	-6.8
4wkq_protein_Comp518_molecule	-6.7
4wkq_protein_Comp401_molecule	-6.7
4wkq_protein_Comp206_molecule	-6.7
4wkq_protein_Comp383_molecule	-6.6
4wkq_protein_Comp430_molecule	-6.5
4wkq_protein_Comp363_molecule	-6.5
4wkq_protein_Comp124_molecule	-6.5
4wkq_protein_Comp426_molecule	-6.4
4wkq_protein_Comp118_molecule	-6.4
